# Supplementary material for: Novel biomarkers of resistance of pancreatic cancer cells to oncolytic vesicular stomatitis virus
Source: Oncotarget. 2016 Aug 11;7(38):61601–18. doi: 10.18632/oncotarget.11202 (PMC5308675; doi:10.18632/oncotarget.11202)
Supplement: Supplementary file 2 [file oncotarget-07-61601-s002.xlsx]

## Sheet: Sheet1
Supplemental Table S1. List of target genes and oligonucleotides used in the study
a (+) indicates primer has mRNA polarity
b (-) indicates primer is complimentary to mRNA
c "V" indicates transcript variants
Primer name	Gene name	Nucleotide sequence (5’ to 3’)	PCR product size, bp	NIH GenBank accession number
VG 337	hUSP18 (+) a	GAGGCTGGACGCTTGCAT	81	NM_017414
VG 338	hUSP18 (-) b	AGCACGACTTCACTTCCAGGAA
VG 339	hSAMD9L (+)	AGACAGCAAAAGTTCAAATGGCCTGT	91	NM_152703
VG 340	hSAMD9L (-)	CCAGTCTCTCTCTGGAAATGCAGGA
VG 341	HXAF1 (+)	ATGGAAGGAGACTTCTCGGT	V1: 290 c	V1: NM_017523
VG 342	hXAF1 (-)	TTG CTG AGC TGC ATG TCC AG	V2: 233	V2: NM_199139
VG 343	hPARP9 (+)	GGCAAAGAGGTCCAAGATGCTG	141	V1: NM_001146102 06
				V2: NM_001146103
				V3: NM_0011461
VG 344	hPARP9 (-)	GCCTCACACATCTCTTCCACGT
VG 345	hIFIH1 (+)	TGCATCACGTCAATATGACC	297	NM_022168
VG 346	hIFIH1 (-)	CCTCATCACTAAATAAACAGC
VG 347	hRTP4 (+)	ATGGTTGTAGATTTCTGGACTTG	145	NM_022147
VG 348	hRTP4 (-)	CTCTCTGTTGGTATTGCTTCC
VG 349	hCMPK2 (+)	CAGCGCCTCTGGGAGGTGCAAGACGGCA	363	NM_207315
VG 350	hCMPK2 (-)	GATCTTCCTCCACTGGCCAATGCAAGAGGGTGGTGACT
VG 351	hSP110 (+)	CTTCCTATGAACGGCAGAGC	199	Va: NM_004509
				Vb: NM_004510
				Vc: NM_080424
				Vd: NM_001185015
VG 352	hSP110 (-)	GGCGACTCACTCAGGATCTC
VG 353	hSP100 (+)	GCA CAC AGC CAC GAT TTG	273	V1: NM_001080391
				V2: NM_003113
VG 354	hSP100 (-)	CAG GTT AAA TGT CTT CTC
VG 355	hSAMD9 (+)	TGGTTGCAGTGGGTGAATAGG	123	V1 : NM_017654
				V2 : NM_001193307
VG 356	hSAMD9 (-)	TCTGGAAGGTTAAGTTGCTTTGC
VG 319	hIFIT1 (+)	TACCTGGACAAGGTGGAGAA	400	NM_001548
VG 320	hIFIT1 (-)	GTGAGGACATGTTGGCTAGA
VG 321	hIFIT2 (+)	TGTGCAACCTACTGGCCTAT	381	NM_001547
VG 322	hIFIT2 (-)	TTGCCAGTCCAGAGGTGAAT
VG 323	hIFIT3 (+)	CTTACGGCAAGCTGAAGAGT	316	NM_001549
VG 324	hIFIT3 (-)	AATTGCCAGTCCAGAGGAGA
VG 325	hIFIT5 (+)	GGCCATTCTGTTGGAGTTAG	308	NM_012420
VG 326	hIFIT5 (-)	GCTTCTTCAAGCTGGTCCAT
VG 327	hDDX58 (+)	ACCAGAGGCAGAGGAAGAGC	450	NM _014314
VG 328	hDDX58 (-)	ATGGATTCCCCAGTCATGG
VG 329	hIFI44 (+)	CTCTGAGTGGGAGCTGGACC	106	NM_006417
VG 330	hIFI44 (-)	TTGCTCAAAAGGCAAATCCTCT
VG 331	hIFI44L (+)	TTTGCTTTTGTTCGTTTTGCC	108	NM_006820
VG 332	hIFI44L (-)	GGGTGGTTTGCAGTAGGACC
VG 333	hGPB1 (+)	GGTCCAGTTGCTGAAAGAGC	195	NM_002053
VG 334	hGPB1 (-)	CTTGGTTAGGGGTGACAGGA
VG 335	hEPSTI1 (+)	CTCTACTGCCAGGGAAATGC	128	NM_001002264
VG 336	hEPSTI1 (-)	GCCTGTAGCACCCATAGCTC		NM_033255
VG 357	hPRIC285 (+)	CAGCTCCAGGAGGGCTTC	385	NM_001037335
VG 358	hPRIC285 (-)	AGTGGCAGACTTGGTAGCAC
VG 138	MxA (MX1) (+)	GCTACACACCGTGACGGATATGG	289	M30817
VG 139	MxA (MX1) (-)	CGAGCTGGATTGGAAAGCCC
VG 142	OAS2 (+)	TCAGAAGAGAAGCCAACGTGA	400	M87434a
VG 143	OAS2 (-)	CGGAGACAGCGAGGGTAAAT
