# Supplementary material for: Novel biomarkers of resistance of pancreatic cancer cells to oncolytic vesicular stomatitis virus
Source: Oncotarget. 2016 Aug 11;7(38):61601–18. doi: 10.18632/oncotarget.11202 (PMC5308675; doi:10.18632/oncotarget.11202)
Supplement: Supplementary file 3 [file oncotarget-07-61601-s003.xlsx]

## Sheet: Hs766T v HPAF-II untreated
	Supplemental Table S2. All genes with at least a 2-fold difference in expression between untreated Hs766T and untreated HPAF-II cells.
Column #	Probeset ID	Entrez Gene	Gene Symbol	Gene Title	RefSeq Transcript ID	p-value(cell line 1 - untreated vs. cell line 2 - untreated)	Ratio(cell line 1 - untreated vs. cell line 2 - untreated)	Fold-Change(cell line 1 - untreated vs. cell line 2 - untreated)
23260	213953_PM_at	54474	KRT20	keratin 20	NM_019010	3.72112e-25	0.00180674	-553.484
20989	211657_PM_at	4680	CEACAM6	carcinoembryonic antigen-related cell adhesion molecule 6 (non-specific cross reacting	NM_002483	9.95455e-19	0.00230312	-434.193
13212	203757_PM_s_at	4680	CEACAM6	carcinoembryonic antigen-related cell adhesion molecule 6 (non-specific cross reacting	NM_002483	3.17135e-24	0.00279422	-357.882
28555	219263_PM_at	79589	RNF128	ring finger protein 128	NM_024539 /// NM_194463	7.30248e-24	0.00313184	-319.301
12878	203423_PM_at	5947	RBP1	retinol binding protein 1, cellular	NM_001130992 /// NM_001130993 /// NM_002899	2.56203e-19	0.00344598	-290.193
10587	201131_PM_s_at	999	CDH1	cadherin 1, type 1, E-cadherin (epithelial)	NM_004360	1.47523e-22	0.00402614	-248.377
2547	1555745_PM_a_at	4069	LYZ	lysozyme	NM_000239	8.56978e-15	0.0047609	-210.044
12852	203397_PM_s_at	2591	GALNT3	UDP-N-acetyl-alpha-D-galactosamine:polypeptide N-acetylgalactosaminyltransferase 3 (Gal	NM_004482	3.61069e-21	0.0049583	-201.682
23282	213975_PM_s_at	4069	LYZ	lysozyme	NM_000239	1.26166e-20	0.00513805	-194.627
22594	213285_PM_at	161291	TMEM30B	transmembrane protein 30B	NM_001017970	6.96907e-21	0.00547713	-182.577
19555	210143_PM_at	11199	ANXA10	annexin A10	NM_007193	3.79156e-16	0.00562414	-177.805
35477	226213_PM_at	2065	ERBB3	v-erb-b2 erythroblastic leukemia viral oncogene homolog 3 (avian)	NM_001005915 /// NM_001982	2.4273e-17	0.00581708	-171.908
33291	224009_PM_x_at	10170	DHRS9	dehydrogenase/reductase (SDR family) member 9	NM_001142270 /// NM_001142271 /// NM_005771 /// NM_199204	1.88068e-19	0.00589346	-169.679
13358	203903_PM_s_at	9843	HEPH	hephaestin	NM_001130860 /// NM_014799 /// NM_138737	7.58777e-21	0.00592859	-168.674
19351	209937_PM_at	7104	TM4SF4	transmembrane 4 L six family member 4	NM_004617	1.89162e-20	0.00602334	-166.021
37181	227919_PM_at	652995	UCA1	urothelial cancer associated 1 (non-protein coding)	NR_015379	2.69705e-20	0.00604657	-165.383
33235	223952_PM_x_at	10170	DHRS9	dehydrogenase/reductase (SDR family) member 9	NM_001142270 /// NM_001142271 /// NM_005771 /// NM_199204	4.77851e-17	0.00624058	-160.242
11340	201884_PM_at	1048	CEACAM5	carcinoembryonic antigen-related cell adhesion molecule 5	NM_004363	3.71949e-17	0.00653234	-153.084
11021	201565_PM_s_at	3398	ID2	inhibitor of DNA binding 2, dominant negative helix-loop-helix protein	NM_002166	2.05774e-17	0.00711882	-140.473
36662	227399_PM_at	389136	VGLL3	vestigial like 3 (Drosophila)	NM_016206	9.64211e-21	0.00740264	-135.087
19261	209847_PM_at	1015	CDH17	cadherin 17, LI cadherin (liver-intestine)	NM_001144663 /// NM_004063	1.54702e-20	0.00749263	-133.464
41203	231941_PM_s_at	200958	MUC20	mucin 20, cell surface associated	NM_001098516 /// NM_152673	1.10706e-19	0.00753846	-132.653
14188	204733_PM_at	5653	KLK6	kallikrein-related peptidase 6	NM_001012964 /// NM_001012965 /// NM_002774	1.67108e-15	0.0078645	-127.154
13714	204259_PM_at	4316	MMP7	matrix metallopeptidase 7 (matrilysin, uterine)	NM_002423	1.95962e-17	0.00821002	-121.802
34566	225301_PM_s_at	4645	MYO5B	myosin VB	NM_001080467	1.34961e-17	0.00860266	-116.243
27969	218677_PM_at	57402	S100A14	S100 calcium binding protein A14	NM_020672	8.37064e-15	0.00890356	-112.315
11295	201839_PM_s_at	4072	EPCAM	epithelial cell adhesion molecule	NM_002354	1.14045e-18	0.00912027	-109.646
32490	223204_PM_at	51313	FAM198B	family with sequence similarity 198, member B	NM_001031700 /// NM_001128424 /// NM_016613	2.14219e-21	0.00942805	-106.066
11022	201566_PM_x_at	3398	ID2	inhibitor of DNA binding 2, dominant negative helix-loop-helix protein	NM_002166	5.73543e-20	0.00957438	-104.445
25921	216623_PM_x_at	27324	TOX3	TOX high mobility group box family member 3	NM_001080430 /// NM_001146188	1.22519e-20	0.0100282	-99.7189
12287	202831_PM_at	2877	GPX2	glutathione peroxidase 2 (gastrointestinal)	NM_002083	3.77658e-17	0.0100284	-99.7163
24078	214774_PM_x_at	27324	TOX3	TOX high mobility group box family member 3	NM_001080430 /// NM_001146188	4.26808e-23	0.0103089	-97.0034
22972	213664_PM_at	6505	SLC1A1	solute carrier family 1 (neuronal/epithelial high affinity glutamate transporter, syste	NM_004170	5.95537e-19	0.0109736	-91.1274
14961	205506_PM_at	7429	VIL1	villin 1	NM_007127	4.72715e-19	0.0112349	-89.0087
32835	223551_PM_at	5570	PKIB	protein kinase (cAMP-dependent, catalytic) inhibitor beta	NM_032471 /// NM_181794 /// NM_181795	2.47436e-24	0.0116659	-85.7198
14694	205239_PM_at	374	AREG	amphiregulin	NM_001657	9.66131e-16	0.0125383	-79.7559
2469	1555630_PM_a_at	83871	RAB34	RAB34, member RAS oncogene family	NM_001142624 /// NM_001142625 /// NM_001144942 /// NM_001144943 /// NM_031934 /// NR_02	5.00412e-18	0.0128656	-77.7268
29760	220468_PM_at	80117	ARL14	ADP-ribosylation factor-like 14	NM_025047	3.18684e-19	0.0128968	-77.5387
28800	219508_PM_at	9245	GCNT3	glucosaminyl (N-acetyl) transferase 3, mucin type	NM_004751	1.56738e-14	0.0134094	-74.5745
28255	218963_PM_s_at	25984	KRT23	keratin 23 (histone deacetylase inducible)	NM_015515	1.28316e-17	0.0135328	-73.8946
21759	212446_PM_s_at	253782	LASS6	LAG1 homolog, ceramide synthase 6	NM_203463	2.49438e-21	0.0141058	-70.8929
17605	208170_PM_s_at	11074	TRIM31	tripartite motif-containing 31	NM_007028	1.72852e-15	0.0141578	-70.6322
14689	205234_PM_at	9122	SLC16A4	solute carrier family 16, member 4 (monocarboxylic acid transporter 5)	NM_004696	3.51496e-16	0.0141664	-70.5893
13901	204446_PM_s_at	240	ALOX5	arachidonate 5-lipoxygenase	NM_000698	2.54847e-17	0.0144789	-69.066
35176	225911_PM_at	255743	NPNT	nephronectin	NM_001033047 /// NM_001184690 /// NM_001184691 /// NM_001184692 /// NM_001184693	2.39269e-20	0.0145327	-68.8105
29229	219937_PM_at	29953	TRHDE	thyrotropin-releasing hormone degrading enzyme	NM_013381	9.68532e-20	0.0146665	-68.1825
13727	204272_PM_at	3960	LGALS4	lectin, galactoside-binding, soluble, 4	NM_006149	9.33593e-18	0.0146676	-68.1776
38174	228912_PM_at	7429	VIL1	villin 1	NM_007127	3.76504e-17	0.0146924	-68.0625
15123	205668_PM_at	4065	LY75	lymphocyte antigen 75	NM_002349	5.82555e-20	0.0148691	-67.2538
35885	226622_PM_at	200958	MUC20	mucin 20, cell surface associated	NM_001098516 /// NM_152673	5.4368e-21	0.0150934	-66.2543
24410	215108_PM_x_at	27324	TOX3	TOX high mobility group box family member 3	NM_001080430 /// NM_001146188	6.9163e-17	0.0151782	-65.8842
33977	224710_PM_at	83871	RAB34	RAB34, member RAS oncogene family	NM_001142624 /// NM_001142625 /// NM_001144942 /// NM_001144943 /// NM_031934 /// NR_02	5.52227e-15	0.0161463	-61.9337
11910	202454_PM_s_at	2065	ERBB3	v-erb-b2 erythroblastic leukemia viral oncogene homolog 3 (avian)	NM_001005915 /// NM_001982	4.4072e-18	0.0162169	-61.6641
7840	1565162_PM_s_at	4257	MGST1	microsomal glutathione S-transferase 1	NM_020300 /// NM_145764 /// NM_145791 /// NM_145792	4.59641e-19	0.0164208	-60.8985
35111	225846_PM_at	54845	ESRP1	epithelial splicing regulatory protein 1	NM_001034915 /// NM_001122825 /// NM_001122826 /// NM_001122827 /// NM_017697	4.81604e-19	0.0164247	-60.8839
11106	201650_PM_at	3880	KRT19	keratin 19	NM_002276	1.40808e-20	0.016464	-60.7386
27479	218186_PM_at	57111	RAB25	RAB25, member RAS oncogene family	NM_020387	3.90041e-18	0.0166252	-60.1496
10884	201428_PM_at	1364	CLDN4	claudin 4	NM_001305	6.38921e-13	0.0168411	-59.3786
1382	1554168_PM_a_at	30011	SH3KBP1	SH3-domain kinase binding protein 1	NM_001024666 /// NM_001184960 /// NM_031892	2.73648e-13	0.017315	-57.7534
18723	209301_PM_at	760	CA2	carbonic anhydrase II	NM_000067	9.20051e-18	0.0178624	-55.9836
17273	207826_PM_s_at	3399	ID3	inhibitor of DNA binding 3, dominant negative helix-loop-helix protein	NM_002167	6.94571e-16	0.0179092	-55.8372
36667	227404_PM_s_at	1958	EGR1	Early growth response 1	NM_001964	3.06428e-15	0.0179843	-55.6039
41533	232271_PM_at	3174	HNF4G	hepatocyte nuclear factor 4, gamma	NM_004133	8.68379e-17	0.018108	-55.2241
39039	229777_PM_at	119467	CLRN3	clarin 3	NM_152311	1.05717e-16	0.0183796	-54.4083
47946	238689_PM_at	266977	GPR110	G protein-coupled receptor 110	NM_025048 /// NM_153840	5.39626e-18	0.0184047	-54.3339
22469	213158_PM_at	---	---	---	---	3.14858e-20	0.0186235	-53.6955
13418	203963_PM_at	771	CA12	carbonic anhydrase XII	NM_001218 /// NM_206925	5.69277e-18	0.0190008	-52.6294
36443	227180_PM_at	79993	ELOVL7	ELOVL family member 7, elongation of long chain fatty acids (yeast)	NM_001104558 /// NM_024930	6.98118e-22	0.0190115	-52.5999
14876	205421_PM_at	6581	SLC22A3	solute carrier family 22 (extraneuronal monoamine transporter), member 3	NM_021977	4.40051e-17	0.0191929	-52.1025
11983	202527_PM_s_at	4089	SMAD4	SMAD family member 4	NM_005359	1.22059e-19	0.0193359	-51.7174
23471	214164_PM_x_at	771	CA12	carbonic anhydrase XII	NM_001218 /// NM_206925	3.15398e-13	0.0194119	-51.5147
19915	210517_PM_s_at	9590	AKAP12	A kinase (PRKA) anchor protein 12	NM_005100 /// NM_144497	3.62562e-20	0.0195807	-51.0707
16118	206664_PM_at	6476	SI	sucrase-isomaltase (alpha-glucosidase)	NM_001041	2.18513e-21	0.0197264	-50.6934
28180	218888_PM_s_at	81831	NETO2	neuropilin (NRP) and tolloid (TLL)-like 2	NM_018092	1.24698e-14	0.019768	-50.5868
11463	202007_PM_at	4811	NID1	nidogen 1	NM_002508	3.89265e-18	0.0198881	-50.2813
48405	239148_PM_at	91862	MARVELD3	MARVEL domain containing 3	NM_001017967 /// NM_052858	3.16435e-20	0.0204005	-49.0185
27602	218309_PM_at	55450	CAMK2N1	calcium/calmodulin-dependent protein kinase II inhibitor 1	NM_018584	1.51668e-17	0.0206412	-48.4468
21612	212298_PM_at	8829	NRP1	neuropilin 1	NM_001024628 /// NM_001024629 /// NM_003873	1.88767e-19	0.0206533	-48.4185
28252	218960_PM_at	56649	TMPRSS4	transmembrane protease, serine 4	NM_001083947 /// NM_001173551 /// NM_001173552 /// NM_019894	1.73508e-15	0.0208625	-47.9329
36066	226803_PM_at	92421	CHMP4C	chromatin modifying protein 4C	NM_152284	2.08258e-15	0.0210005	-47.6179
29091	219799_PM_s_at	10170	DHRS9	dehydrogenase/reductase (SDR family) member 9	NM_001142270 /// NM_001142271 /// NM_005771 /// NM_199204	2.03067e-17	0.0210415	-47.525
18438	209016_PM_s_at	3855	KRT7	keratin 7	NM_005556	4.69637e-19	0.0212782	-46.9966
23236	213929_PM_at	23086	EXPH5	exophilin 5	NM_001144763 /// NM_001144765 /// NM_015065	2.48967e-17	0.0214564	-46.6061
30821	221530_PM_s_at	79365	BHLHE41	basic helix-loop-helix family, member e41	NM_030762	2.65902e-17	0.0216375	-46.2161
15745	206291_PM_at	4922	NTS	neurotensin	NM_006183	1.1498e-17	0.0218373	-45.7931
34761	225496_PM_s_at	54843	SYTL2	synaptotagmin-like 2	NM_001162951 /// NM_001162952 /// NM_001162953 /// NM_032379 /// NM_032943 /// NM_20692	3.42864e-15	0.0219939	-45.4671
19208	209792_PM_s_at	5655	KLK10	kallikrein-related peptidase 10	NM_001077500 /// NM_002776 /// NM_145888	2.9466e-17	0.0221645	-45.1171
12433	202976_PM_s_at	22836	RHOBTB3	Rho-related BTB domain containing 3	NM_014899	6.42322e-18	0.0224045	-44.6339
14766	205311_PM_at	1644	DDC	dopa decarboxylase (aromatic L-amino acid decarboxylase)	NM_000790 /// NM_001082971	1.10169e-13	0.0224599	-44.5237
32061	222774_PM_s_at	81831	NETO2	neuropilin (NRP) and tolloid (TLL)-like 2	NM_018092	7.4029e-21	0.0228605	-43.7435
35799	226535_PM_at	3694	ITGB6	integrin, beta 6	NM_000888	4.3372e-15	0.0229534	-43.5665
51262	242005_PM_at	100506377	LOC100506377	hypothetical LOC100506377	XR_108458 /// XR_112526 /// XR_113568	6.37521e-16	0.0232676	-42.9781
26203	216905_PM_s_at	6768	ST14	suppression of tumorigenicity 14 (colon carcinoma)	NM_021978	3.74495e-21	0.0234177	-42.7027
53314	244056_PM_at	389376	SFTA2	surfactant associated 2	NM_205854	1.61763e-17	0.0236276	-42.3234
42175	232914_PM_s_at	54843	SYTL2	synaptotagmin-like 2	NM_001162951 /// NM_001162952 /// NM_001162953 /// NM_032379 /// NM_032943 /// NM_20692	2.97237e-19	0.0236692	-42.249
35489	226225_PM_at	4163	MCC	mutated in colorectal cancers	NM_001085377 /// NM_002387	1.40363e-16	0.0237387	-42.1253
47770	238513_PM_at	79056	PRRG4	Proline rich Gla (G-carboxyglutamic acid) 4 (transmembrane)	NM_024081	1.58042e-15	0.02375	-42.1052
22467	213156_PM_at	---	---	---	---	1.84882e-16	0.0237938	-42.0278
10804	201348_PM_at	2878	GPX3	glutathione peroxidase 3 (plasma)	NM_002084	4.75503e-16	0.0239881	-41.6873
28973	219681_PM_s_at	80223	RAB11FIP1	RAB11 family interacting protein 1 (class I)	NM_001002814 /// NM_025151	1.6573e-21	0.0240724	-41.5414
15082	205627_PM_at	978	CDA	cytidine deaminase	NM_001785	7.98425e-20	0.0247243	-40.446
22926	213618_PM_at	116984	ARAP2	ArfGAP with RhoGAP domain, ankyrin repeat and PH domain 2	NM_015230	1.0802e-19	0.024865	-40.2172
31999	222712_PM_s_at	56667	MUC13	mucin 13, cell surface associated	NM_033049	1.30157e-15	0.0250505	-39.9193
35542	226278_PM_at	258010	SVIP	small VCP/p97-interacting protein	NM_148893	1.8865e-16	0.0252549	-39.5963
15579	206125_PM_s_at	11202	KLK8	kallikrein-related peptidase 8	NM_007196 /// NM_144505 /// NM_144506 /// NM_144507	3.12987e-15	0.0255459	-39.1452
37124	227862_PM_at	388610	TRNP1	TMF1-regulated nuclear protein 1	NM_001013642	9.52086e-17	0.0257231	-38.8755
15435	205980_PM_s_at	23779 /// 553158	ARHGAP8 /// PRR5-ARHGAP8	Rho GTPase activating protein 8 /// PRR5-ARHGAP8 readthrough	NM_001017526 /// NM_001198726 /// NM_181334 /// NM_181335	5.93125e-19	0.0257785	-38.7921
36876	227614_PM_at	80201	HKDC1	hexokinase domain containing 1	NM_025130	1.90913e-13	0.026485	-37.7572
36126	226863_PM_at	642273	FAM110C	family with sequence similarity 110, member C	NM_001077710	5.73326e-16	0.0266408	-37.5363
17624	208190_PM_s_at	51599	LSR	lipolysis stimulated lipoprotein receptor	NM_015925 /// NM_205834 /// NM_205835	6.36657e-20	0.0272159	-36.7433
15164	205709_PM_s_at	1040	CDS1	CDP-diacylglycerol synthase (phosphatidate cytidylyltransferase) 1	NM_001263	6.48271e-17	0.0276348	-36.1863
633	1553132_PM_a_at	123036	TC2N	tandem C2 domains, nuclear	NM_001128595 /// NM_001128596 /// NM_152332	3.35948e-14	0.0284094	-35.1996
15423	205968_PM_at	3790	KCNS3	potassium voltage-gated channel, delayed-rectifier, subfamily S, member 3	NM_002252	1.13171e-18	0.0288264	-34.6904
37564	228302_PM_x_at	55450	CAMK2N1	calcium/calmodulin-dependent protein kinase II inhibitor 1	NM_018584	3.84471e-16	0.0288352	-34.6798
44720	235463_PM_s_at	253782	LASS6	LAG1 homolog, ceramide synthase 6	NM_203463	3.44483e-18	0.0289494	-34.543
28872	219580_PM_s_at	79838	TMC5	transmembrane channel-like 5	NM_001105248 /// NM_001105249 /// NM_024780	8.70118e-15	0.0290182	-34.4611
24746	215444_PM_s_at	11074	TRIM31	tripartite motif-containing 31	NM_007028	4.81774e-18	0.0291839	-34.2655
49251	239994_PM_at	---	---	---	---	3.4361e-15	0.029199	-34.2478
16338	206884_PM_s_at	8796	SCEL	sciellin	NM_001160706 /// NM_003843 /// NM_144777	2.3749e-18	0.0292156	-34.2283
9170	1569344_PM_a_at	---	---	---	---	9.97061e-17	0.0295185	-33.877
49560	240303_PM_at	79838	TMC5	transmembrane channel-like 5	NM_001105248 /// NM_001105249 /// NM_024780	6.57392e-16	0.0296208	-33.7601
27998	218706_PM_s_at	65983	GRAMD3	GRAM domain containing 3	NM_001146319 /// NM_001146320 /// NM_001146321 /// NM_001146322 /// NM_023927	1.7305e-16	0.0302025	-33.1098
44401	235144_PM_at	158158	RASEF	RAS and EF-hand domain containing	NM_152573	1.12666e-17	0.0305151	-32.7706
12246	202790_PM_at	1366	CLDN7	claudin 7	NM_001185022 /// NM_001185023 /// NM_001307	1.92189e-15	0.0305749	-32.7066
11150	201694_PM_s_at	1958	EGR1	early growth response 1	NM_001964	8.66792e-17	0.0305924	-32.6879
36487	227224_PM_at	55103	RALGPS2	Ral GEF with PH domain and SH3 binding motif 2	NM_152663	1.2642e-18	0.0306496	-32.6268
27979	218687_PM_s_at	56667	MUC13	mucin 13, cell surface associated	NM_033049	4.58346e-16	0.0308128	-32.454
38760	229498_PM_at	55796	MBNL3	muscleblind-like 3 (Drosophila)	NM_001170701 /// NM_001170702 /// NM_001170703 /// NM_001170704 /// NM_018388 /// NM_13	4.71664e-16	0.0308439	-32.4213
44405	235148_PM_at	200634	KRTCAP3	keratinocyte associated protein 3	NM_001168364 /// NM_173853	2.16392e-15	0.0308603	-32.4041
24277	214974_PM_x_at	6374	CXCL5	chemokine (C-X-C motif) ligand 5	NM_002994	2.65994e-14	0.0310113	-32.2463
44556	235299_PM_at	84102	SLC41A2	solute carrier family 41, member 2	NM_032148	5.91575e-17	0.0310133	-32.2442
37063	227801_PM_at	286827	TRIM59	tripartite motif-containing 59	NM_173084	1.42183e-16	0.03121	-32.041
12346	202890_PM_at	9053	MAP7	microtubule-associated protein 7	NM_001198608 /// NM_001198609 /// NM_001198611 /// NM_001198614 /// NM_001198615 /// NM	1.0309e-14	0.0313631	-31.8846
35057	225792_PM_at	51361	HOOK1	hook homolog 1 (Drosophila)	NM_015888	1.59248e-21	0.0315571	-31.6886
19471	210058_PM_at	5603	MAPK13	mitogen-activated protein kinase 13	NM_002754	2.55665e-16	0.03161	-31.6356
38409	229147_PM_at	166824	RASSF6	Ras association (RalGDS/AF-6) domain family member 6	NM_177532 /// NM_201431	5.28041e-18	0.0320396	-31.2113
16152	206698_PM_at	7504	XK	X-linked Kx blood group (McLeod syndrome)	NM_021083	7.14887e-19	0.0321232	-31.1302
41318	232056_PM_at	8796	SCEL	sciellin	NM_001160706 /// NM_003843 /// NM_144777	1.97297e-17	0.0325401	-30.7313
47320	238063_PM_at	201799	TMEM154	transmembrane protein 154	NM_152680	2.02286e-17	0.0328876	-30.4066
37211	227949_PM_at	116154	PHACTR3	phosphatase and actin regulator 3	NM_080672 /// NM_183244 /// NM_183246	3.72247e-14	0.0329302	-30.3672
47696	238439_PM_at	118932	ANKRD22	ankyrin repeat domain 22	NM_144590	1.08984e-11	0.0330004	-30.3027
36755	227492_PM_at	4950	OCLN	occludin	NM_002538	2.55656e-17	0.0333448	-29.9896
28177	218885_PM_s_at	79695	GALNT12	UDP-N-acetyl-alpha-D-galactosamine:polypeptide N-acetylgalactosaminyltransferase 12 (Ga	NM_024642	2.35761e-18	0.0333737	-29.9637
34467	225202_PM_at	22836	RHOBTB3	Rho-related BTB domain containing 3	NM_014899	2.59298e-19	0.033859	-29.5342
28413	219121_PM_s_at	54845	ESRP1	epithelial splicing regulatory protein 1	NM_001034915 /// NM_001122825 /// NM_001122826 /// NM_001122827 /// NM_017697	6.75837e-15	0.0339418	-29.4622
33917	224650_PM_at	114569	MAL2	mal, T-cell differentiation protein 2	NM_052886	7.42051e-21	0.0341581	-29.2756
25168	215867_PM_x_at	771	CA12	carbonic anhydrase XII	NM_001218 /// NM_206925	9.00145e-16	0.0344385	-29.0373
36634	227371_PM_at	55971	BAIAP2L1	BAI1-associated protein 2-like 1	NM_018842	6.85912e-18	0.0344761	-29.0056
36318	227055_PM_at	196410	METTL7B	methyltransferase like 7B	NM_152637	6.5863e-15	0.0344823	-29.0004
23003	213695_PM_at	5446	PON3	paraoxonase 3	NM_000940	6.0807e-16	0.0356597	-28.0428
18731	209309_PM_at	563	AZGP1	alpha-2-glycoprotein 1, zinc-binding	NM_001185	1.34802e-17	0.0358262	-27.9125
15452	205997_PM_at	10863	ADAM28	ADAM metallopeptidase domain 28	NM_014265 /// NM_021777	2.81815e-17	0.0360408	-27.7463
54566	64408_PM_s_at	91860	CALML4	calmodulin-like 4	NM_001031733 /// NM_033429	1.08285e-16	0.0361804	-27.6393
39104	229842_PM_at	1999	ELF3	E74-like factor 3 (ets domain transcription factor, epithelial-specific )	NM_001114309 /// NM_004433	4.67873e-16	0.0362755	-27.5668
14821	205366_PM_s_at	3216	HOXB6	homeobox B6	NM_018952	5.35427e-16	0.0363512	-27.5094
12759	203304_PM_at	25805	BAMBI	BMP and activin membrane-bound inhibitor homolog (Xenopus laevis)	NM_012342	3.73361e-21	0.0365191	-27.3829
21755	212442_PM_s_at	253782	LASS6	LAG1 homolog, ceramide synthase 6	NM_203463	4.08913e-17	0.0369616	-27.0551
21844	212531_PM_at	3934	LCN2	lipocalin 2	NM_005564	1.20798e-15	0.0371846	-26.8928
15223	205768_PM_s_at	11001	SLC27A2	solute carrier family 27 (fatty acid transporter), member 2	NM_001159629 /// NM_003645	1.5016e-15	0.0374201	-26.7236
19586	210174_PM_at	2494	NR5A2	nuclear receptor subfamily 5, group A, member 2	NM_003822 /// NM_205860	1.66616e-14	0.0379178	-26.3728
52128	242871_PM_at	54852	PAQR5	progestin and adipoQ receptor family member V	NM_001104554 /// NM_017705	3.20349e-17	0.0379724	-26.3349
37483	228221_PM_at	126969	SLC44A3	solute carrier family 44, member 3	NM_001114106 /// NM_152369	1.11021e-18	0.0380778	-26.262
14925	205470_PM_s_at	11012	KLK11	kallikrein-related peptidase 11	NM_001136032 /// NM_001167605 /// NM_006853 /// NM_144947	4.89582e-14	0.0380806	-26.2601
38554	229292_PM_at	57669	EPB41L5	erythrocyte membrane protein band 4.1 like 5	NM_001184937 /// NM_001184938 /// NM_001184939 /// NM_020909	8.12803e-18	0.0382751	-26.1266
39585	230323_PM_s_at	120224	TMEM45B	transmembrane protein 45B	NM_138788	1.38817e-17	0.038363	-26.0668
35490	226226_PM_at	120224	TMEM45B	transmembrane protein 45B	NM_138788	7.35043e-12	0.0384265	-26.0237
12929	203474_PM_at	10788	IQGAP2	IQ motif containing GTPase activating protein 2	NM_006633	3.90433e-16	0.03855	-25.9403
13014	203559_PM_s_at	26	ABP1	amiloride binding protein 1 (amine oxidase (copper-containing))	NM_001091	1.80041e-16	0.0387899	-25.7799
49561	240304_PM_s_at	79838	TMC5	transmembrane channel-like 5	NM_001105248 /// NM_001105249 /// NM_024780	6.4911e-13	0.0388844	-25.7173
35824	226560_PM_at	---	---	---	---	5.59563e-13	0.0394102	-25.3742
39267	230005_PM_at	258010	SVIP	small VCP/p97-interacting protein	NM_148893	3.62517e-17	0.0397689	-25.1453
54373	40665_PM_at	2328	FMO3	flavin containing monooxygenase 3	NM_001002294 /// NM_006894	1.92297e-19	0.0398492	-25.0946
39155	229893_PM_at	257019	FRMD3	FERM domain containing 3	NM_174938	2.05073e-19	0.0399093	-25.0568
23238	213931_PM_at	3398 /// 84099	ID2 /// ID2B	inhibitor of DNA binding 2, dominant negative helix-loop-helix protein /// inhibitor of	NM_002166 /// NR_026582	3.7621e-15	0.0403988	-24.7532
13756	204301_PM_at	9920	KBTBD11	kelch repeat and BTB (POZ) domain containing 11	NM_014867	6.77901e-18	0.0404118	-24.7453
39268	230006_PM_s_at	258010	SVIP	small VCP/p97-interacting protein	NM_148893	1.54506e-14	0.0406365	-24.6084
23001	213693_PM_s_at	4582	MUC1	mucin 1, cell surface associated	NM_001018016 /// NM_001018017 /// NM_001044390 /// NM_001044391 /// NM_001044392 /// NM	5.61337e-15	0.0412563	-24.2387
53825	244567_PM_at	---	---	---	---	3.61775e-16	0.0412872	-24.2206
36459	227196_PM_at	85415	RHPN2	rhophilin, Rho GTPase binding protein 2	NM_033103	9.98518e-16	0.0414507	-24.125
15969	206515_PM_at	4051	CYP4F3	cytochrome P450, family 4, subfamily F, polypeptide 3	NM_000896	1.29139e-12	0.0415746	-24.0531
32191	222904_PM_s_at	79838	TMC5	transmembrane channel-like 5	NM_001105248 /// NM_001105249 /// NM_024780	9.12868e-15	0.0418451	-23.8976
13843	204388_PM_s_at	4128	MAOA	monoamine oxidase A	NM_000240	1.19341e-15	0.0418989	-23.867
36635	227372_PM_s_at	55971	BAIAP2L1	BAI1-associated protein 2-like 1	NM_018842	3.43442e-14	0.0423305	-23.6236
31167	221879_PM_at	91860	CALML4	calmodulin-like 4	NM_001031733 /// NM_033429	2.56104e-17	0.0425746	-23.4882
24403	215101_PM_s_at	6374	CXCL5	chemokine (C-X-C motif) ligand 5	NM_002994	2.25633e-16	0.0427269	-23.4044
37915	228653_PM_at	389432	SAMD5	sterile alpha motif domain containing 5	NM_001030060	1.87214e-16	0.0430386	-23.235
28302	219010_PM_at	55765	C1orf106	chromosome 1 open reading frame 106	NM_001142569 /// NM_018265	1.59159e-13	0.0430742	-23.2158
13930	204475_PM_at	4312	MMP1	matrix metallopeptidase 1 (interstitial collagenase)	NM_001145938 /// NM_002421	1.17176e-20	0.0432559	-23.1182
54273	37117_PM_at	23779 /// 553158	ARHGAP8 /// PRR5-ARHGAP8	Rho GTPase activating protein 8 /// PRR5-ARHGAP8 readthrough	NM_001017526 /// NM_001198726 /// NM_181334 /// NM_181335	2.82728e-17	0.0437329	-22.8661
18613	209191_PM_at	84617	TUBB6	tubulin, beta 6	NM_032525	2.03846e-17	0.0439333	-22.7618
13872	204417_PM_at	2581	GALC	galactosylceramidase	NM_000153 /// NM_001037525	1.3465e-20	0.0439914	-22.7317
27984	218692_PM_at	55638	SYBU	syntabulin (syntaxin-interacting)	NM_001099743 /// NM_001099744 /// NM_001099745 /// NM_001099746 /// NM_001099747 /// NM	2.01085e-14	0.044149	-22.6506
17774	208343_PM_s_at	2494	NR5A2	nuclear receptor subfamily 5, group A, member 2	NM_003822 /// NM_205860	1.38064e-15	0.0443081	-22.5692
28605	219313_PM_at	54762	GRAMD1C	GRAM domain containing 1C	NM_001172105 /// NM_017577	8.81627e-16	0.0443493	-22.5483
13181	203726_PM_s_at	3909	LAMA3	laminin, alpha 3	NM_000227 /// NM_001127717 /// NM_001127718 /// NM_198129	2.74971e-14	0.0446268	-22.408
35025	225760_PM_at	114803	MYSM1	Myb-like, SWIRM and MPN domains 1	NM_001085487	1.36104e-20	0.0446981	-22.3723
36792	227530_PM_at	9590	AKAP12	A kinase (PRKA) anchor protein 12	NM_005100 /// NM_144497	8.36086e-17	0.0447153	-22.3637
40034	230772_PM_at	---	---	---	---	8.24625e-12	0.0448071	-22.3179
20215	210827_PM_s_at	1999	ELF3	E74-like factor 3 (ets domain transcription factor, epithelial-specific )	NM_001114309 /// NM_004433	4.19599e-18	0.0449509	-22.2465
22706	213397_PM_x_at	6038	RNASE4	ribonuclease, RNase A family, 4	NM_002937 /// NM_194431	6.14291e-16	0.0451987	-22.1245
12495	203038_PM_at	5796	PTPRK	protein tyrosine phosphatase, receptor type, K	NM_001135648 /// NM_002844	7.75138e-17	0.045294	-22.078
38425	229163_PM_at	55450	CAMK2N1	calcium/calmodulin-dependent protein kinase II inhibitor 1	NM_018584	1.5584e-14	0.0458034	-21.8325
27292	217999_PM_s_at	22822	PHLDA1	pleckstrin homology-like domain, family A, member 1	NM_007350	1.14196e-12	0.0461481	-21.6694
35363	226099_PM_at	22936	ELL2	elongation factor, RNA polymerase II, 2	NM_012081	1.99564e-15	0.0462747	-21.6101
29733	220441_PM_at	79962	DNAJC22	DnaJ (Hsp40) homolog, subfamily C, member 22	NM_024902	2.93086e-14	0.0463206	-21.5887
39907	230645_PM_at	257019	FRMD3	FERM domain containing 3	NM_174938	1.73862e-15	0.0466694	-21.4273
51715	242458_PM_at	55103	RALGPS2	Ral GEF with PH domain and SH3 binding motif 2	NM_152663	1.37714e-12	0.046809	-21.3634
28922	219630_PM_at	10158	PDZK1IP1	PDZK1 interacting protein 1	NM_005764	2.58021e-16	0.0474657	-21.0678
3554	1557285_PM_at	727738	AREGB	Amphiregulin B	XM_001125684	1.65847e-13	0.0475792	-21.0176
27438	218145_PM_at	57761	TRIB3	tribbles homolog 3 (Drosophila)	NM_021158	9.69925e-18	0.0479745	-20.8444
15299	205844_PM_at	8876	VNN1	vanin 1	NM_004666	2.73798e-14	0.0481194	-20.7816
32563	223278_PM_at	2706	GJB2	gap junction protein, beta 2, 26kDa	NM_004004	5.41048e-14	0.0483853	-20.6674
44908	235651_PM_at	55001	TTC22	tetratricopeptide repeat domain 22	NM_001114108 /// NM_017904	2.80041e-16	0.0485354	-20.6035
44227	234970_PM_at	123036	TC2N	tandem C2 domains, nuclear	NM_001128595 /// NM_001128596 /// NM_152332	3.45205e-11	0.0487853	-20.498
15554	206100_PM_at	1368	CPM	carboxypeptidase M	NM_001005502 /// NM_001874 /// NM_198320	3.64897e-17	0.0489211	-20.4411
36189	226926_PM_at	93099	DMKN	dermokine	NM_001035516 /// NM_001126056 /// NM_001126057 /// NM_001126058 /// NM_001126059 /// NM	1.33524e-15	0.0494204	-20.2346
32471	223185_PM_s_at	79365	BHLHE41	basic helix-loop-helix family, member e41	NM_030762	9.40329e-15	0.049424	-20.2331
984	1553589_PM_a_at	10158	PDZK1IP1	PDZK1 interacting protein 1	NM_005764	1.83472e-15	0.0495819	-20.1686
14968	205513_PM_at	6947	TCN1	transcobalamin I (vitamin B12 binding protein, R binder family)	NM_001062	3.122e-12	0.0496705	-20.1327
29824	220532_PM_s_at	28959	TMEM176B	transmembrane protein 176B	NM_001101311 /// NM_001101312 /// NM_001101314 /// NM_014020	1.26486e-15	0.0498047	-20.0784
44676	235419_PM_at	---	---	---	---	1.36781e-13	0.0501093	-19.9564
36737	227474_PM_at	654433	LOC654433	hypothetical LOC654433	NR_015377	6.45175e-14	0.0502624	-19.8956
13528	204073_PM_s_at	745	C11orf9	chromosome 11 open reading frame 9	NM_001127392 /// NM_013279	6.39009e-14	0.0503898	-19.8453
29877	220585_PM_at	80201	HKDC1	hexokinase domain containing 1	NM_025130	1.37712e-15	0.0504242	-19.8317
13844	204389_PM_at	4128	MAOA	monoamine oxidase A	NM_000240	5.359e-18	0.0504618	-19.817
34801	225536_PM_at	113452	TMEM54	transmembrane protein 54	NM_033504	3.93861e-13	0.0504987	-19.8025
37837	228575_PM_at	53833	IL20RB	interleukin 20 receptor beta	NM_144717	5.67727e-15	0.0505573	-19.7795
15658	206204_PM_at	2888	GRB14	growth factor receptor-bound protein 14	NM_004490	1.73673e-16	0.050942	-19.6302
35846	226582_PM_at	400043	LOC400043	hypothetical LOC400043	NR_026656	6.65242e-15	0.0516875	-19.347
11461	202005_PM_at	6768	ST14	suppression of tumorigenicity 14 (colon carcinoma)	NM_021978	3.34599e-13	0.0519259	-19.2582
19472	210059_PM_s_at	5603	MAPK13	mitogen-activated protein kinase 13	NM_002754	7.56626e-16	0.0522675	-19.1324
35449	226185_PM_at	1040	CDS1	CDP-diacylglycerol synthase (phosphatidate cytidylyltransferase) 1	NM_001263	1.96026e-15	0.0524048	-19.0822
45168	235911_PM_at	4241	MFI2	antigen p97 (melanoma associated) identified by monoclonal antibodies 133.2 and 96.5	NM_005929 /// NM_033316	1.39215e-13	0.0524198	-19.0768
35746	226482_PM_s_at	100131187	TSTD1	thiosulfate sulfurtransferase (rhodanese)-like domain containing 1	NM_001113205 /// NM_001113206 /// NM_001113207	1.32207e-14	0.0524299	-19.0731
15014	205559_PM_s_at	5125	PCSK5	proprotein convertase subtilisin/kexin type 5	NM_001190482 /// NM_006200	5.56205e-17	0.0526169	-19.0053
10962	201506_PM_at	7045	TGFBI	transforming growth factor, beta-induced, 68kDa	NM_000358	7.84414e-19	0.0526304	-19.0004
27290	217997_PM_at	22822	PHLDA1	pleckstrin homology-like domain, family A, member 1	NM_007350	7.84058e-16	0.0526656	-18.9877
29738	220446_PM_s_at	10164	CHST4	carbohydrate (N-acetylglucosamine 6-O) sulfotransferase 4	NM_001166395 /// NM_005769	1.95161e-15	0.0529094	-18.9002
36795	227533_PM_at	---	---	---	---	1.8881e-17	0.0531507	-18.8144
28940	219648_PM_at	55686	MREG	melanoregulin	NM_018000	2.22152e-17	0.053155	-18.8129
32369	223082_PM_at	30011	SH3KBP1	SH3-domain kinase binding protein 1	NM_001024666 /// NM_001184960 /// NM_031892	1.5138e-15	0.0532248	-18.7882
19339	209925_PM_at	4950	OCLN	occludin	NM_002538	3.17681e-15	0.0533004	-18.7616
15224	205769_PM_at	11001	SLC27A2	solute carrier family 27 (fatty acid transporter), member 2	NM_001159629 /// NM_003645	3.78612e-16	0.0533028	-18.7607
36243	226980_PM_at	55789	DEPDC1B	DEP domain containing 1B	NM_001145208 /// NM_018369	5.35128e-17	0.0533943	-18.7286
30376	221085_PM_at	9966	TNFSF15	tumor necrosis factor (ligand) superfamily, member 15	NM_005118	9.12986e-05	0.0534005	-18.7264
34645	225380_PM_at	91461	PKDCC	protein kinase domain containing, cytoplasmic homolog (mouse)	NM_138370	2.10675e-11	0.0534958	-18.6931
44276	235019_PM_at	1368	CPM	carboxypeptidase M	NM_001005502 /// NM_001874 /// NM_198320	4.43694e-13	0.0537433	-18.607
29812	220520_PM_s_at	54830	NUP62CL	nucleoporin 62kDa C-terminal like	NM_017681 /// NR_033676	3.94135e-14	0.0537444	-18.6066
21409	212095_PM_s_at	57509	MTUS1	microtubule associated tumor suppressor 1	NM_001001924 /// NM_001001925 /// NM_001001931 /// NM_001166393 /// NM_020749	4.50616e-12	0.0538695	-18.5634
12289	202833_PM_s_at	5265	SERPINA1	serpin peptidase inhibitor, clade A (alpha-1 antiproteinase, antitrypsin), member 1	NM_000295 /// NM_001002235 /// NM_001002236 /// NM_001127700 /// NM_001127701 /// NM_00	2.9826e-16	0.0539449	-18.5374
32538	223253_PM_at	54749	EPDR1	ependymin related protein 1 (zebrafish)	NM_017549	5.54618e-17	0.0541226	-18.4766
53870	244612_PM_at	---	---	---	---	1.48348e-15	0.054534	-18.3372
35566	226302_PM_at	5205	ATP8B1	ATPase, aminophospholipid transporter, class I, type 8B, member 1	NM_005603	1.86359e-13	0.054655	-18.2966
48322	239065_PM_at	---	---	---	---	1.93486e-10	0.0547215	-18.2744
32756	223471_PM_at	117177	RAB3IP	RAB3A interacting protein (rabin3)	NM_001024647 /// NM_022456 /// NM_175623 /// NM_175624 /// NM_175625	5.55724e-16	0.0551062	-18.1468
36437	227174_PM_at	256764	WDR72	WD repeat domain 72	NM_182758	1.49523e-13	0.0552982	-18.0838
33488	224209_PM_s_at	9615	GDA	guanine deaminase	NM_004293	1.09359e-15	0.0554263	-18.042
38127	228865_PM_at	79098	C1orf116	chromosome 1 open reading frame 116	NM_001083924 /// NM_023938	1.93727e-17	0.0554443	-18.0361
15538	206084_PM_at	5801	PTPRR	protein tyrosine phosphatase, receptor type, R	NM_002849 /// NM_130846	2.27681e-14	0.055445	-18.0359
28805	219513_PM_s_at	10045	SH2D3A	SH2 domain containing 3A	NM_005490	2.42437e-19	0.0555608	-17.9983
45746	236489_PM_at	266977	GPR110	G protein-coupled receptor 110	NM_025048 /// NM_153840	5.79009e-13	0.0556142	-17.981
12432	202975_PM_s_at	22836	RHOBTB3	Rho-related BTB domain containing 3	NM_014899	4.35688e-16	0.0559655	-17.8682
25348	216048_PM_s_at	22836	RHOBTB3	Rho-related BTB domain containing 3	NM_014899	6.75701e-14	0.0564992	-17.6994
41464	232202_PM_at	---	---	---	---	2.53112e-15	0.0565797	-17.6742
12282	202826_PM_at	6692	SPINT1	serine peptidase inhibitor, Kunitz type 1	NM_001032367 /// NM_003710 /// NM_181642	1.16714e-15	0.0569398	-17.5624
24169	214866_PM_at	5329	PLAUR	plasminogen activator, urokinase receptor	NM_001005376 /// NM_001005377 /// NM_002659	7.99466e-15	0.0572531	-17.4663
37969	228707_PM_at	137075	CLDN23	claudin 23	NM_194284	4.95374e-16	0.0574195	-17.4157
90	1552365_PM_at	85477	SCIN	scinderin	NM_001112706 /// NM_033128	4.05093e-16	0.0574238	-17.4144
28021	218729_PM_at	56925	LXN	latexin	NM_020169	2.68192e-16	0.0574243	-17.4142
31644	222357_PM_at	26137	ZBTB20	zinc finger and BTB domain containing 20	NM_001164342 /// NM_001164343 /// NM_001164344 /// NM_001164345 /// NM_001164346 /// NM	5.76681e-15	0.0575064	-17.3894
25939	216641_PM_s_at	3898	LAD1	ladinin 1	NM_005558	2.89444e-14	0.0578842	-17.2759
28337	219045_PM_at	54509	RHOF	ras homolog gene family, member F (in filopodia)	NM_019034	5.66891e-13	0.0580134	-17.2374
29048	219756_PM_s_at	79983	POF1B	premature ovarian failure, 1B	NM_024921	6.95382e-11	0.0580769	-17.2186
29472	220180_PM_at	80323	CCDC68	coiled-coil domain containing 68	NM_001143829 /// NM_025214	1.40572e-15	0.0582753	-17.1599
41387	232125_PM_at	---	---	---	---	9.24184e-14	0.0583645	-17.1337
34184	224918_PM_x_at	4257	MGST1	microsomal glutathione S-transferase 1	NM_020300 /// NM_145764 /// NM_145791 /// NM_145792	3.11165e-19	0.0586923	-17.038
21924	212611_PM_at	23220	DTX4	deltex homolog 4 (Drosophila)	NM_015177	1.62888e-13	0.0589101	-16.975
45536	236279_PM_at	---	---	---	---	5.47331e-13	0.0589732	-16.9569
27554	218261_PM_at	10053	AP1M2	adaptor-related protein complex 1, mu 2 subunit	NM_005498	2.72045e-13	0.05912	-16.9148
53151	243894_PM_at	84102	SLC41A2	solute carrier family 41, member 2	NM_032148	1.92649e-16	0.0592318	-16.8828
2545	1555742_PM_at	---	---	---	---	3.74667e-15	0.0593782	-16.8412
51674	242417_PM_at	283278	LOC283278	hypothetical protein LOC283278	XM_495868	9.75548e-15	0.0597345	-16.7408
39345	230083_PM_at	54532	USP53	ubiquitin specific peptidase 53	NM_019050	7.66117e-12	0.059993	-16.6686
36415	227152_PM_at	55196	C12orf35	chromosome 12 open reading frame 35	NM_018169	6.36893e-14	0.0600219	-16.6606
45032	235775_PM_at	160335	TMTC2	transmembrane and tetratricopeptide repeat containing 2	NM_152588	3.15826e-15	0.0600943	-16.6405
36791	227529_PM_s_at	9590	AKAP12	A kinase (PRKA) anchor protein 12	NM_005100 /// NM_144497	1.42124e-16	0.0601443	-16.6267
46236	236979_PM_at	440603	BCL2L15	BCL2-like 15	NM_001010922	8.5823e-15	0.0605287	-16.5211
53421	244163_PM_at	10371	SEMA3A	sema domain, immunoglobulin domain (Ig), short basic domain, secreted, (semaphorin) 3A	NM_006080	1.3092e-12	0.0605459	-16.5164
23351	214044_PM_at	6262	RYR2	ryanodine receptor 2 (cardiac)	NM_001035	6.02894e-16	0.0608332	-16.4384
35350	226086_PM_at	57586	SYT13	synaptotagmin XIII	NM_020826	1.61952e-13	0.0609707	-16.4013
35667	226403_PM_at	147798	TMC4	transmembrane channel-like 4	NM_001145303 /// NM_144686	8.68184e-13	0.0609836	-16.3978
21410	212096_PM_s_at	57509	MTUS1	microtubule associated tumor suppressor 1	NM_001001924 /// NM_001001925 /// NM_001001931 /// NM_001166393 /// NM_020749	3.27052e-17	0.0610483	-16.3805
41079	231817_PM_at	54532	USP53	ubiquitin specific peptidase 53	NM_019050	1.30854e-13	0.0611413	-16.3556
45181	235924_PM_at	---	---	---	---	3.70448e-14	0.061145	-16.3546
41583	232321_PM_at	140453	MUC17	mucin 17, cell surface associated	NM_001040105	2.12284e-13	0.0615219	-16.2544
16137	206683_PM_at	7718	ZNF165	zinc finger protein 165	NM_003447	9.254e-16	0.061729	-16.1998
32739	223454_PM_at	58191	CXCL16	chemokine (C-X-C motif) ligand 16	NM_001100812 /// NM_022059	1.78388e-17	0.0619789	-16.1345
45109	235852_PM_at	85439	STON2	Stonin 2	NM_033104	3.03006e-15	0.0619935	-16.1307
10966	201510_PM_at	1999	ELF3	E74-like factor 3 (ets domain transcription factor, epithelial-specific )	NM_001114309 /// NM_004433	1.2805e-12	0.0620242	-16.1227
12523	203066_PM_at	51363	CHST15	carbohydrate (N-acetylgalactosamine 4-sulfate 6-O) sulfotransferase 15	NM_014863 /// NM_015892	3.48858e-14	0.0620969	-16.1039
40998	231736_PM_x_at	4257	MGST1	microsomal glutathione S-transferase 1	NM_020300 /// NM_145764 /// NM_145791 /// NM_145792	1.64423e-15	0.0625046	-15.9988
34564	225299_PM_at	4645	MYO5B	myosin VB	NM_001080467	1.85145e-17	0.0625106	-15.9973
38108	228846_PM_at	4084	MXD1	MAX dimerization protein 1	NM_002357	1.35556e-16	0.0625226	-15.9942
36724	227461_PM_at	85439	STON2	stonin 2	NM_033104	1.28987e-13	0.0626634	-15.9583
19009	209591_PM_s_at	655	BMP7	bone morphogenetic protein 7	NM_001719	4.04345e-15	0.0626794	-15.9542
38658	229396_PM_at	5017	OVOL1	ovo-like 1(Drosophila)	NM_004561	5.48341e-11	0.0629023	-15.8977
48213	238956_PM_at	100506781	LOC100506781	hypothetical LOC100506781	XR_109551 /// XR_111809 /// XR_115223	5.89869e-17	0.0629423	-15.8876
28587	219295_PM_s_at	26577	PCOLCE2	procollagen C-endopeptidase enhancer 2	NM_013363	3.2917e-13	0.0637353	-15.6899
22626	213317_PM_at	53405	CLIC5	chloride intracellular channel 5	NM_001114086 /// NM_016929	4.99409e-16	0.0637492	-15.6865
35514	226250_PM_at	---	---	---	---	2.02066e-11	0.0638746	-15.6557
15052	205597_PM_at	80736	SLC44A4	solute carrier family 44, member 4	NM_001178044 /// NM_001178045 /// NM_025257	5.40358e-17	0.0639963	-15.6259
31879	222592_PM_s_at	51703	ACSL5	acyl-CoA synthetase long-chain family member 5	NM_016234 /// NM_203379 /// NM_203380	3.54429e-15	0.0647965	-15.4329
36706	227443_PM_at	286343	C9orf150	chromosome 9 open reading frame 150	NM_203403	7.33677e-18	0.064994	-15.386
39821	230559_PM_x_at	121512	FGD4	FYVE, RhoGEF and PH domain containing 4	NM_139241	2.00151e-15	0.0652029	-15.3367
15968	206514_PM_s_at	4051 /// 8529	CYP4F2 /// CYP4F3	cytochrome P450, family 4, subfamily F, polypeptide 2 /// cytochrome P450, family 4, su	NM_000896 /// NM_001082	1.66195e-10	0.0653746	-15.2965
35536	226272_PM_at	11123	RCAN3	RCAN family member 3	NM_013441	1.95314e-14	0.0655614	-15.2529
15420	205965_PM_at	10538	BATF	basic leucine zipper transcription factor, ATF-like	NM_006399	2.09324e-13	0.0659584	-15.1611
16259	206805_PM_at	10371	SEMA3A	sema domain, immunoglobulin domain (Ig), short basic domain, secreted, (semaphorin) 3A	NM_006080	1.12283e-13	0.0660852	-15.132
12168	202712_PM_s_at	1159 /// 548596	CKMT1A /// CKMT1B	creatine kinase, mitochondrial 1A /// creatine kinase, mitochondrial 1B	NM_001015001 /// NM_020990	7.3756e-14	0.0661211	-15.1238
36642	227379_PM_at	154141	MBOAT1	membrane bound O-acyltransferase domain containing 1	NM_001080480	6.09236e-16	0.066328	-15.0766
40382	231120_PM_x_at	5570	PKIB	protein kinase (cAMP-dependent, catalytic) inhibitor beta	NM_032471 /// NM_181794 /// NM_181795	5.37912e-14	0.0665497	-15.0264
11981	202525_PM_at	5652	PRSS8	protease, serine, 8	NM_002773	7.1699e-11	0.0665717	-15.0214
3892	1557779_PM_at	---	---	---	---	7.47633e-12	0.0666103	-15.0127
1226	1553944_PM_at	117153	MIA2	melanoma inhibitory activity 2	NM_054024	1.65454e-16	0.0667798	-14.9746
38861	229599_PM_at	440335	LOC440335	hypothetical LOC440335	NR_029453 /// NR_029454 /// NR_029455	5.55365e-13	0.0671023	-14.9026
2294	1555383_PM_a_at	79983	POF1B	premature ovarian failure, 1B	NM_024921	9.7291e-14	0.0674616	-14.8233
30244	220952_PM_s_at	54477	PLEKHA5	pleckstrin homology domain containing, family A member 5	NM_001143821 /// NM_001190860 /// NM_019012	3.4971e-12	0.0676387	-14.7844
21134	211810_PM_s_at	2581	GALC	galactosylceramidase	NM_000153 /// NM_001037525	1.3989e-13	0.0676983	-14.7714
26405	217109_PM_at	4585	MUC4	mucin 4, cell surface associated	NM_004532 /// NM_018406 /// NM_138297	6.96646e-13	0.0682185	-14.6588
23398	214091_PM_s_at	2878	GPX3	glutathione peroxidase 3 (plasma)	NM_002084	3.4926e-16	0.0682414	-14.6539
21413	212099_PM_at	388	RHOB	ras homolog gene family, member B	NM_004040	7.42134e-15	0.0683464	-14.6313
17593	208158_PM_s_at	114876	OSBPL1A	oxysterol binding protein-like 1A	NM_018030 /// NM_080597	1.27402e-15	0.0687832	-14.5384
34877	225612_PM_s_at	84002	B3GNT5	UDP-GlcNAc:betaGal beta-1,3-N-acetylglucosaminyltransferase 5	NM_032047	5.05204e-14	0.0689491	-14.5035
21018	211689_PM_s_at	7113	TMPRSS2	transmembrane protease, serine 2	NM_001135099 /// NM_005656	1.16812e-14	0.0690778	-14.4764
14436	204981_PM_at	5002	SLC22A18	solute carrier family 22, member 18	NM_002555 /// NM_183233	2.88918e-16	0.0692917	-14.4317
20841	211506_PM_s_at	3576	IL8	interleukin 8	NM_000584	4.37185e-14	0.0693147	-14.4269
52509	243252_PM_at	---	---	---	---	2.05222e-14	0.0694903	-14.3905
27907	218614_PM_at	55196	C12orf35	chromosome 12 open reading frame 35	NM_018169	2.83494e-21	0.0698185	-14.3228
18818	209397_PM_at	4200	ME2	malic enzyme 2, NAD(+)-dependent, mitochondrial	NM_001168335 /// NM_002396	1.18031e-12	0.0698841	-14.3094
38401	229139_PM_at	56704	JPH1	junctophilin 1	NM_020647	1.91896e-14	0.0699501	-14.2959
53451	244193_PM_at	79962	DNAJC22	DnaJ (Hsp40) homolog, subfamily C, member 22	NM_024902	1.34345e-10	0.0699761	-14.2906
21408	212094_PM_at	23089	PEG10	paternally expressed 10	NM_001040152 /// NM_001172437 /// NM_001172438 /// NM_001184961 /// NM_001184962 /// NM	1.19675e-15	0.0699766	-14.2905
5374	1560469_PM_at	2494	NR5A2	nuclear receptor subfamily 5, group A, member 2	NM_003822 /// NM_205860	9.90155e-14	0.0700325	-14.2791
44565	235308_PM_at	26137	ZBTB20	zinc finger and BTB domain containing 20	NM_001164342 /// NM_001164343 /// NM_001164344 /// NM_001164345 /// NM_001164346 /// NM	1.74477e-12	0.0700502	-14.2755
15496	206042_PM_x_at	6638 /// 8926	SNRPN /// SNURF	small nuclear ribonucleoprotein polypeptide N /// SNRPN upstream reading frame	NM_003097 /// NM_005678 /// NM_022804 /// NM_022805 /// NM_022806 /// NM_022807 /// NM_	7.82921e-18	0.0705371	-14.1769
44332	235075_PM_at	1830	DSG3	desmoglein 3	NM_001944	2.19849e-14	0.07058	-14.1683
35839	226575_PM_at	58499	ZNF462	zinc finger protein 462	NM_021224	1.11844e-14	0.071727	-13.9417
19934	210538_PM_s_at	330	BIRC3	baculoviral IAP repeat-containing 3	NM_001165 /// NM_182962	1.74248e-13	0.0718105	-13.9255
19364	209950_PM_s_at	50853	VILL	villin-like	NM_015873	8.14999e-14	0.0718549	-13.9169
49606	240349_PM_at	5563	PRKAA2	protein kinase, AMP-activated, alpha 2 catalytic subunit	NM_006252	1.05156e-11	0.0719895	-13.8909
31933	222646_PM_s_at	30001	ERO1L	ERO1-like (S. cerevisiae)	NM_014584	1.22713e-20	0.0722289	-13.8449
14838	205383_PM_s_at	26137	ZBTB20	zinc finger and BTB domain containing 20	NM_001164342 /// NM_001164343 /// NM_001164344 /// NM_001164345 /// NM_001164346 /// NM	3.38226e-13	0.0723859	-13.8148
47440	238183_PM_at	---	---	---	---	2.97731e-16	0.0727263	-13.7502
54224	35148_PM_at	27134	TJP3	tight junction protein 3 (zona occludens 3)	NM_014428	4.73088e-16	0.073445	-13.6156
44422	235165_PM_at	84612	PARD6B	par-6 partitioning defective 6 homolog beta (C. elegans)	NM_032521	1.2931e-16	0.0735902	-13.5888
13927	204472_PM_at	2669	GEM	GTP binding protein overexpressed in skeletal muscle	NM_005261 /// NM_181702	2.45991e-16	0.0736322	-13.581
18804	209383_PM_at	1649	DDIT3	DNA-damage-inducible transcript 3	NM_001195053 /// NM_001195054 /// NM_001195055 /// NM_001195056 /// NM_001195057 /// NM	1.02073e-16	0.0740076	-13.5121
42824	233565_PM_s_at	27111	SDCBP2	syndecan binding protein (syntenin) 2	NM_015685 /// NM_080489	3.82825e-13	0.0740894	-13.4972
29268	219976_PM_at	51361	HOOK1	hook homolog 1 (Drosophila)	NM_015888	1.3669e-13	0.0744897	-13.4247
22405	213094_PM_at	57211	GPR126	G protein-coupled receptor 126	NM_001032394 /// NM_001032395 /// NM_020455 /// NM_198569	4.89998e-15	0.0745543	-13.413
37886	228624_PM_at	55314	TMEM144	transmembrane protein 144	NM_018342	2.6929e-15	0.0746994	-13.387
39531	230269_PM_at	---	---	---	---	3.11945e-17	0.0747441	-13.379
19571	210159_PM_s_at	11074	TRIM31	tripartite motif-containing 31	NM_007028	1.48224e-14	0.0747827	-13.3721
32389	223103_PM_at	10809	STARD10	StAR-related lipid transfer (START) domain containing 10	NM_006645	5.65976e-14	0.0747871	-13.3713
12315	202859_PM_x_at	3576	IL8	interleukin 8	NM_000584	7.38454e-14	0.0748066	-13.3678
11798	202342_PM_s_at	23321	TRIM2	tripartite motif-containing 2	NM_001130067 /// NM_015271	7.8103e-15	0.074964	-13.3397
33082	223798_PM_at	84102	SLC41A2	solute carrier family 41, member 2	NM_032148	4.55141e-15	0.0750942	-13.3166
45212	235955_PM_at	153562	MARVELD2	MARVEL domain containing 2	NM_001038603	2.26298e-14	0.0751575	-13.3054
1652	1554539_PM_a_at	54509	RHOF	ras homolog gene family, member F (in filopodia)	NM_019034	5.43493e-13	0.0754225	-13.2586
39547	230285_PM_at	258010	SVIP	small VCP/p97-interacting protein	NM_148893	1.0122e-15	0.0754814	-13.2483
39506	230244_PM_at	389084	C2orf82	chromosome 2 open reading frame 82	NM_206895	5.22093e-14	0.0757769	-13.1966
44895	235638_PM_at	166824	RASSF6	Ras association (RalGDS/AF-6) domain family member 6	NM_177532 /// NM_201431	1.62435e-13	0.0761286	-13.1357
46722	237465_PM_at	54532	USP53	ubiquitin specific peptidase 53	NM_019050	4.50752e-14	0.0763978	-13.0894
15135	205680_PM_at	4319	MMP10	matrix metallopeptidase 10 (stromelysin 2)	NM_002425	1.22881e-14	0.0764867	-13.0742
51350	242093_PM_at	94122	SYTL5	synaptotagmin-like 5	NM_001163334 /// NM_001163335 /// NM_138780	1.98405e-14	0.0765676	-13.0604
21240	211924_PM_s_at	5329	PLAUR	plasminogen activator, urokinase receptor	NM_001005376 /// NM_001005377 /// NM_002659	2.83275e-12	0.0766194	-13.0515
33007	223723_PM_at	4241	MFI2	antigen p97 (melanoma associated) identified by monoclonal antibodies 133.2 and 96.5	NM_005929 /// NM_033316	5.43222e-16	0.0767228	-13.0339
40226	230964_PM_at	341640	FREM2	FRAS1 related extracellular matrix protein 2	NM_207361	1.26857e-13	0.0768775	-13.0077
37009	227747_PM_at	196264	MPZL3	myelin protein zero-like 3	NM_198275	3.83003e-12	0.0770542	-12.9779
6724	1562640_PM_at	285943	LOC285943	hypothetical LOC285943	XR_108755 /// XR_110657 /// XR_112991 /// XR_114007	1.25322e-13	0.0772925	-12.9379
28742	219450_PM_at	55286	C4orf19	chromosome 4 open reading frame 19	NM_001104629 /// NM_018302	8.97589e-12	0.0772985	-12.9369
11801	202345_PM_s_at	2171	FABP5	fatty acid binding protein 5 (psoriasis-associated)	NM_001444	1.24151e-15	0.0773612	-12.9264
29193	219901_PM_at	55785	FGD6	FYVE, RhoGEF and PH domain containing 6	NM_018351	5.74834e-14	0.0774155	-12.9173
37725	228463_PM_at	3171	FOXA3	forkhead box A3	NM_004497	1.73933e-11	0.0774916	-12.9046
15235	205780_PM_at	638	BIK	BCL2-interacting killer (apoptosis-inducing)	NM_001197	2.36328e-14	0.0780416	-12.8137
44398	235141_PM_at	153562	MARVELD2	MARVEL domain containing 2	NM_001038603	1.64738e-12	0.0781213	-12.8006
28696	219404_PM_at	79574	EPS8L3	EPS8-like 3	NM_024526 /// NM_133181 /// NM_139053	4.3885e-15	0.0784005	-12.755
20496	211124_PM_s_at	4254	KITLG	KIT ligand	NM_000899 /// NM_003994	1.67176e-15	0.0785287	-12.7342
24772	215471_PM_s_at	9053	MAP7	microtubule-associated protein 7	NM_001198608 /// NM_001198609 /// NM_001198611 /// NM_001198614 /// NM_001198615 /// NM	3.2148e-12	0.0790443	-12.6511
13408	203953_PM_s_at	1365	CLDN3	claudin 3	NM_001306	3.85135e-11	0.0794587	-12.5852
48035	238778_PM_at	143098	MPP7	membrane protein, palmitoylated 7 (MAGUK p55 subfamily member 7)	NM_173496	4.09353e-14	0.0795571	-12.5696
18906	209485_PM_s_at	114876	OSBPL1A	oxysterol binding protein-like 1A	NM_018030 /// NM_080597	1.01933e-13	0.0797127	-12.5451
15883	206429_PM_at	2150	F2RL1	coagulation factor II (thrombin) receptor-like 1	NM_005242	9.55521e-16	0.0798998	-12.5157
11634	202178_PM_at	5590	PRKCZ	protein kinase C, zeta	NM_001033581 /// NM_001033582 /// NM_002744	3.34844e-10	0.0801878	-12.4707
32518	223233_PM_s_at	57530	CGN	cingulin	NM_020770	2.63917e-14	0.0802283	-12.4644
48907	239650_PM_at	344148	NCKAP5	NCK-associated protein 5	NM_207363 /// NM_207481	1.48644e-14	0.0804516	-12.4298
19672	210264_PM_at	2859	GPR35	G protein-coupled receptor 35	NM_001195381 /// NM_001195382 /// NM_005301	5.08516e-12	0.0806365	-12.4013
22815	213506_PM_at	2150	F2RL1	coagulation factor II (thrombin) receptor-like 1	NM_005242	5.3023e-18	0.0810457	-12.3387
35406	226142_PM_at	11010	GLIPR1	GLI pathogenesis-related 1	NM_006851	2.08593e-16	0.0810783	-12.3338
51270	242013_PM_at	440603	BCL2L15	BCL2-like 15	NM_001010922	6.161e-13	0.081109	-12.3291
63	1552319_PM_a_at	11202	KLK8	kallikrein-related peptidase 8	NM_007196 /// NM_144505 /// NM_144506 /// NM_144507	4.60012e-15	0.081319	-12.2972
15562	206108_PM_s_at	6431	SRSF6	serine/arginine-rich splicing factor 6	NM_006275 /// NR_034009	9.36008e-16	0.0817647	-12.2302
48453	239196_PM_at	118932	ANKRD22	ankyrin repeat domain 22	NM_144590	5.08859e-14	0.0819021	-12.2097
15087	205632_PM_s_at	8395	PIP5K1B	phosphatidylinositol-4-phosphate 5-kinase, type I, beta	NM_003558	1.37778e-12	0.082247	-12.1585
8432	1566764_PM_at	---	---	---	---	1.95745e-09	0.0823999	-12.1359
40192	230930_PM_at	338620	LOC338620	hypothetical protein LOC338620	---	6.48485e-10	0.0824003	-12.1359
394	1552797_PM_s_at	150696	PROM2	prominin 2	NM_001165977 /// NM_001165978 /// NM_144707	7.29609e-15	0.0824284	-12.1317
15950	206496_PM_at	2328	FMO3	flavin containing monooxygenase 3	NM_001002294 /// NM_006894	2.76539e-14	0.0832308	-12.0148
29042	219750_PM_at	55314	TMEM144	transmembrane protein 144	NM_018342	2.7528e-16	0.0838618	-11.9244
37687	228425_PM_at	654433	LOC654433	hypothetical LOC654433	NR_015377	3.67172e-10	0.0839105	-11.9175
28507	219215_PM_s_at	55630	SLC39A4	solute carrier family 39 (zinc transporter), member 4	NM_017767 /// NM_130849	2.12562e-14	0.0839992	-11.9049
9871	1570482_PM_at	---	---	---	---	3.69406e-14	0.0842862	-11.8643
28419	219127_PM_at	79170	PRR15L	proline rich 15-like	NM_024320	2.53982e-12	0.0843341	-11.8576
22960	213652_PM_at	5125	PCSK5	proprotein convertase subtilisin/kexin type 5	NM_001190482 /// NM_006200	5.27121e-13	0.08438	-11.8511
32504	223218_PM_s_at	64332	NFKBIZ	nuclear factor of kappa light polypeptide gene enhancer in B-cells inhibitor, zeta	NM_001005474 /// NM_031419	9.77939e-17	0.0843828	-11.8508
32879	223595_PM_at	83935	TMEM133	transmembrane protein 133	NM_032021	5.08004e-14	0.0845411	-11.8286
13963	204508_PM_s_at	771	CA12	carbonic anhydrase XII	NM_001218 /// NM_206925	3.52025e-17	0.0851807	-11.7398
31890	222603_PM_at	79956	ERMP1	endoplasmic reticulum metallopeptidase 1	NM_024896	2.9441e-11	0.0852469	-11.7306
32060	222773_PM_s_at	79695	GALNT12	UDP-N-acetyl-alpha-D-galactosamine:polypeptide N-acetylgalactosaminyltransferase 12 (Ga	NM_024642	1.33092e-14	0.0853597	-11.7151
44607	235350_PM_at	55286	C4orf19	chromosome 4 open reading frame 19	NM_001104629 /// NM_018302	1.10496e-15	0.0858147	-11.653
25124	215823_PM_x_at	26986 /// 51132	PABPC1 /// RLIM	poly(A) binding protein, cytoplasmic 1 /// ring finger protein, LIM domain interacting	NM_002568 /// NM_016120 /// NM_183353	9.01721e-18	0.0867272	-11.5304
17550	208113_PM_x_at	5042	PABPC3	poly(A) binding protein, cytoplasmic 3	NM_030979	3.30583e-20	0.08673	-11.53
9315	1569582_PM_at	201651	LOC201651	similar to arylacetamide deacetylase (AADAC)	NR_026915	1.67993e-13	0.087087	-11.4828
37012	227750_PM_at	8997	KALRN	kalirin, RhoGEF kinase	NM_001024660 /// NM_003947 /// NM_007064 /// NR_028136	2.65931e-13	0.087161	-11.473
37827	228565_PM_at	84451	KIAA1804	mixed lineage kinase 4	NM_032435	6.08329e-15	0.0872715	-11.4585
24038	214734_PM_at	23086	EXPH5	exophilin 5	NM_001144763 /// NM_001144765 /// NM_015065	2.2502e-13	0.0873922	-11.4427
29087	219795_PM_at	11254	SLC6A14	solute carrier family 6 (amino acid transporter), member 14	NM_007231	8.55147e-13	0.0874746	-11.4319
48954	239697_PM_x_at	200844	C3orf67	chromosome 3 open reading frame 67	NM_198463	9.56612e-15	0.0875937	-11.4163
17520	208083_PM_s_at	3694	ITGB6	integrin, beta 6	NM_000888	5.06358e-14	0.087953	-11.3697
21651	212338_PM_at	4642	MYO1D	myosin ID	NM_015194	5.55787e-15	0.088584	-11.2887
11241	201785_PM_at	6035	RNASE1	ribonuclease, RNase A family, 1 (pancreatic)	NM_002933 /// NM_198232 /// NM_198234 /// NM_198235	4.92771e-16	0.0887429	-11.2685
36345	227082_PM_at	---	---	---	---	1.48442e-12	0.0889775	-11.2388
34442	225177_PM_at	80223	RAB11FIP1	RAB11 family interacting protein 1 (class I)	NM_001002814 /// NM_025151	2.2194e-08	0.089138	-11.2186
15693	206239_PM_s_at	6690	SPINK1	serine peptidase inhibitor, Kazal type 1	NM_003122	2.72692e-13	0.0895864	-11.1624
46947	237690_PM_at	221393	GPR115	G protein-coupled receptor 115	NM_153838	5.44769e-17	0.0898468	-11.1301
18611	209189_PM_at	2353	FOS	FBJ murine osteosarcoma viral oncogene homolog	NM_005252	1.92996e-16	0.0898539	-11.1292
24459	215157_PM_x_at	26986	PABPC1	poly(A) binding protein, cytoplasmic 1	NM_002568	3.19913e-20	0.0898893	-11.1248
28619	219327_PM_s_at	55890	GPRC5C	G protein-coupled receptor, family C, group 5, member C	NM_018653 /// NM_022036	5.18871e-10	0.0902992	-11.0743
27791	218498_PM_s_at	30001	ERO1L	ERO1-like (S. cerevisiae)	NM_014584	1.71124e-14	0.0903965	-11.0624
13677	204222_PM_s_at	11010	GLIPR1	GLI pathogenesis-related 1	NM_006851	5.54401e-16	0.0904477	-11.0561
51294	242037_PM_at	---	---	---	---	1.90308e-13	0.0909331	-10.9971
39309	230047_PM_at	143872	ARHGAP42	Rho GTPase activating protein 42	NM_152432	1.41769e-13	0.0916054	-10.9164
15958	206504_PM_at	1591	CYP24A1	cytochrome P450, family 24, subfamily A, polypeptide 1	NM_000782 /// NM_001128915	1.12591e-15	0.0916792	-10.9076
13818	204363_PM_at	2152	F3	coagulation factor III (thromboplastin, tissue factor)	NM_001178096 /// NM_001993	3.86231e-19	0.0918805	-10.8837
4276	1558549_PM_s_at	8876	VNN1	vanin 1	NM_004666	1.25002e-10	0.0920286	-10.8662
39835	230573_PM_at	10110	SGK2	Serum/glucocorticoid regulated kinase 2	NM_016276 /// NM_170693	2.53608e-12	0.0920419	-10.8646
9237	1569454_PM_a_at	283352	LOC283352	hypothetical protein LOC283352	---	3.11876e-14	0.092072	-10.8611
29478	220186_PM_s_at	54825	CDHR2	cadherin-related family member 2	NM_001171976 /// NM_017675	8.39955e-11	0.092333	-10.8304
44549	235292_PM_at	643977	FLJ32255	hypothetical LOC643977	XR_108575 /// XR_112730 /// XR_113737	3.16737e-13	0.0923802	-10.8248
22833	213524_PM_s_at	50486	G0S2	G0/G1switch 2	NM_015714	2.64347e-13	0.092444	-10.8174
14371	204916_PM_at	10267	RAMP1	receptor (G protein-coupled) activity modifying protein 1	NM_005855	2.56751e-15	0.092847	-10.7704
54583	65517_PM_at	10053	AP1M2	adaptor-related protein complex 1, mu 2 subunit	NM_005498	2.0016e-16	0.0933693	-10.7102
38634	229372_PM_at	127845	GOLT1A	golgi transport 1A	NM_198447	1.05366e-15	0.0934863	-10.6968
21041	211712_PM_s_at	8416	ANXA9	annexin A9	NM_003568	1.13539e-11	0.0935131	-10.6937
31783	222496_PM_s_at	54502	RBM47	RNA binding motif protein 47	NM_001098634 /// NM_019027	3.31645e-15	0.0936003	-10.6837
37015	227753_PM_at	135932	TMEM139	transmembrane protein 139	NM_153345	2.02356e-13	0.0937608	-10.6654
35809	226545_PM_at	135228	CD109	CD109 molecule	NM_001159587 /// NM_001159588 /// NM_133493	1.1988e-13	0.0942789	-10.6068
12345	202889_PM_x_at	9053	MAP7	microtubule-associated protein 7	NM_001198608 /// NM_001198609 /// NM_001198611 /// NM_001198614 /// NM_001198615 /// NM	5.14611e-14	0.0949333	-10.5337
10978	201522_PM_x_at	6638 /// 8926	SNRPN /// SNURF	small nuclear ribonucleoprotein polypeptide N /// SNRPN upstream reading frame	NM_003097 /// NM_005678 /// NM_022804 /// NM_022805 /// NM_022806 /// NM_022807 /// NM_	2.86862e-16	0.0954231	-10.4796
2099	1555137_PM_a_at	55785	FGD6	FYVE, RhoGEF and PH domain containing 6	NM_018351	2.68807e-14	0.0955414	-10.4667
12595	203139_PM_at	1612	DAPK1	death-associated protein kinase 1	NM_004938	1.98861e-13	0.0962854	-10.3858
28473	219181_PM_at	9388	LIPG	lipase, endothelial	NM_006033	3.27471e-11	0.0971386	-10.2946
27289	217996_PM_at	22822	PHLDA1	pleckstrin homology-like domain, family A, member 1	NM_007350	3.14174e-19	0.0973396	-10.2733
31262	221974_PM_at	3653	IPW	imprinted in Prader-Willi syndrome (non-protein coding)	NR_023915	2.05132e-16	0.0973687	-10.2702
50727	241470_PM_x_at	---	---	---	---	3.42133e-13	0.0974573	-10.2609
29649	220357_PM_s_at	10110	SGK2	serum/glucocorticoid regulated kinase 2	NM_016276 /// NM_170693	5.01333e-08	0.0976444	-10.2412
45573	236316_PM_at	10447	FAM3C	family with sequence similarity 3, member C	NM_001040020 /// NM_014888	9.32114e-16	0.0977637	-10.2287
32708	223423_PM_at	26996	GPR160	G protein-coupled receptor 160	NM_014373	1.18744e-13	0.0981454	-10.189
14931	205476_PM_at	6364	CCL20	chemokine (C-C motif) ligand 20	NM_001130046 /// NM_004591	4.07204e-12	0.0981985	-10.1835
14340	204885_PM_s_at	10232	MSLN	mesothelin	NM_001177355 /// NM_005823 /// NM_013404	1.78812e-15	0.0986965	-10.1321
15303	205848_PM_at	2620	GAS2	growth arrest-specific 2	NM_001143830 /// NM_005256 /// NM_177553	3.86409e-11	0.0991541	-10.0853
53519	244261_PM_at	163702	IL28RA	interleukin 28 receptor, alpha (interferon, lambda receptor)	NM_170743 /// NM_173064 /// NM_173065	7.57309e-16	0.0992376	-10.0768
53265	244007_PM_at	58499	ZNF462	zinc finger protein 462	NM_021224	2.16935e-12	0.0997243	-10.0276
32561	223276_PM_at	85027	C5orf62	chromosome 5 open reading frame 62	NM_032947	3.00157e-13	0.0998937	-10.0106
23774	214467_PM_at	8477	GPR65	G protein-coupled receptor 65	NM_003608	1.43994e-11	0.100036	-9.99636
32099	222812_PM_s_at	54509	RHOF	ras homolog gene family, member F (in filopodia)	NM_019034	2.15151e-12	0.10008	-9.99196
36255	226992_PM_at	115677	NOSTRIN	nitric oxide synthase trafficker	NM_001039724 /// NM_001171631 /// NM_001171632 /// NM_052946	1.27996e-11	0.100083	-9.99167
24049	214745_PM_at	23007	PLCH1	phospholipase C, eta 1	NM_001130960 /// NM_001130961 /// NM_014996	4.68885e-12	0.100142	-9.98582
29028	219736_PM_at	55521	TRIM36	tripartite motif-containing 36	NM_001017397 /// NM_001017398 /// NM_018700	1.47462e-13	0.10015	-9.98504
20067	210675_PM_s_at	5801	PTPRR	protein tyrosine phosphatase, receptor type, R	NM_002849 /// NM_130846	6.47079e-12	0.100313	-9.96881
20553	211184_PM_s_at	10083	USH1C	Usher syndrome 1C (autosomal recessive, severe)	NM_005709 /// NM_153676	3.06667e-12	0.100541	-9.94621
37968	228706_PM_s_at	137075	CLDN23	claudin 23	NM_194284	1.68807e-12	0.10062	-9.9384
14883	205428_PM_s_at	794	CALB2	calbindin 2	NM_001740 /// NM_007088 /// NR_027910	3.30673e-12	0.100624	-9.93797
12128	202672_PM_s_at	467	ATF3	activating transcription factor 3	NM_001030287 /// NM_001040619 /// NM_001674	3.14463e-15	0.101073	-9.89386
14245	204790_PM_at	4092	SMAD7	SMAD family member 7	NM_001190821 /// NM_001190822 /// NM_001190823 /// NM_005904	7.96766e-15	0.101314	-9.87027
22361	213050_PM_at	23242	COBL	cordon-bleu homolog (mouse)	NM_015198	2.57741e-11	0.101956	-9.80816
42346	233085_PM_s_at	64859	OBFC2A	oligonucleotide/oligosaccharide-binding fold containing 2A	NM_001031716 /// NR_024415	5.11245e-12	0.102236	-9.78126
35251	225987_PM_at	79689	STEAP4	STEAP family member 4	NM_024636	5.55861e-13	0.102331	-9.77217
20001	210608_PM_s_at	2524	FUT2	fucosyltransferase 2 (secretor status included)	NM_000511 /// NM_001097638	2.26654e-13	0.102499	-9.75616
16209	206755_PM_at	1555	CYP2B6	cytochrome P450, family 2, subfamily B, polypeptide 6	NM_000767	2.62631e-16	0.102612	-9.74543
38326	229064_PM_s_at	11123	RCAN3	RCAN family member 3	NM_013441	3.11352e-13	0.102812	-9.72645
31962	222675_PM_s_at	55971	BAIAP2L1	BAI1-associated protein 2-like 1	NM_018842	1.07925e-13	0.103082	-9.70106
14996	205541_PM_s_at	23708	GSPT2	G1 to S phase transition 2	NM_018094	5.90002e-19	0.103174	-9.69233
31743	222456_PM_s_at	51474	LIMA1	LIM domain and actin binding 1	NM_001113546 /// NM_001113547 /// NM_016357	9.74965e-15	0.103822	-9.63183
41374	232112_PM_at	55103	RALGPS2	Ral GEF with PH domain and SH3 binding motif 2	NM_152663	3.94046e-10	0.103923	-9.62254
1941	1554921_PM_a_at	8796	SCEL	sciellin	NM_001160706 /// NM_003843 /// NM_144777	4.7672e-16	0.103939	-9.62103
20233	210845_PM_s_at	5329	PLAUR	plasminogen activator, urokinase receptor	NM_001005376 /// NM_001005377 /// NM_002659	4.40157e-17	0.104051	-9.61066
30536	221245_PM_s_at	7855	FZD5	frizzled homolog 5 (Drosophila)	NM_003468	1.16256e-16	0.104217	-9.59536
4482	1558882_PM_at	401233	LOC401233	HIV-1 Tat specific factor 1 pseudogene	NR_033884	1.49919e-12	0.104248	-9.59248
19497	210085_PM_s_at	8416	ANXA9	annexin A9	NM_003568	9.5931e-13	0.104279	-9.58967
35535	226271_PM_at	54332	GDAP1	ganglioside-induced differentiation-associated protein 1	NM_001040875 /// NM_018972	9.18438e-12	0.104604	-9.55989
40043	230781_PM_at	100505875	LOC100505875	hypothetical LOC100505875	XR_109792 /// XR_109793 /// XR_109794 /// XR_109795 /// XR_109796 /// XR_112656 /// XR_	4.34437e-16	0.104969	-9.52662
28164	218872_PM_at	54997	TESC	tescalcin	NM_001168325 /// NM_017899 /// NR_031766	3.68319e-10	0.105405	-9.48721
46580	237323_PM_at	80201	HKDC1	hexokinase domain containing 1	NM_025130	3.83424e-13	0.105447	-9.48347
23110	213802_PM_at	8492	PRSS12	protease, serine, 12 (neurotrypsin, motopsin)	NM_003619	2.24868e-12	0.10545	-9.48315
3516	1557222_PM_at	---	---	---	---	9.43979e-14	0.105707	-9.46008
21457	212143_PM_s_at	3486	IGFBP3	insulin-like growth factor binding protein 3	NM_000598 /// NM_001013398	1.79857e-11	0.106241	-9.41252
19566	210154_PM_at	4200	ME2	malic enzyme 2, NAD(+)-dependent, mitochondrial	NM_001168335 /// NM_002396	1.09273e-13	0.106468	-9.39252
33787	224518_PM_s_at	84527	ZNF559	zinc finger protein 559	NM_032497	4.99023e-11	0.106529	-9.38709
3657	1557448_PM_a_at	---	---	---	---	1.32104e-10	0.106827	-9.36095
29128	219836_PM_at	79413	ZBED2	zinc finger, BED-type containing 2	NM_024508	2.54753e-13	0.106908	-9.35381
19033	209615_PM_s_at	5058	PAK1	p21 protein (Cdc42/Rac)-activated kinase 1	NM_001128620 /// NM_002576	1.68243e-15	0.106932	-9.35176
15839	206385_PM_s_at	288	ANK3	ankyrin 3, node of Ranvier (ankyrin G)	NM_001149 /// NM_020987	5.06549e-13	0.107858	-9.27147
26312	217014_PM_s_at	563	AZGP1	alpha-2-glycoprotein 1, zinc-binding	NM_001185	1.57987e-11	0.107904	-9.26753
14783	205328_PM_at	9071	CLDN10	claudin 10	NM_001160100 /// NM_006984 /// NM_182848	1.50463e-11	0.108016	-9.25785
16598	207144_PM_s_at	4435	CITED1	Cbp/p300-interacting transactivator, with Glu/Asp-rich carboxy-terminal domain, 1	NM_001144885 /// NM_001144886 /// NM_001144887 /// NM_004143	9.95964e-13	0.10802	-9.25753
24090	214786_PM_at	4214	MAP3K1	mitogen-activated protein kinase kinase kinase 1	NM_005921	8.04673e-14	0.108163	-9.24532
17294	207847_PM_s_at	4582	MUC1	mucin 1, cell surface associated	NM_001018016 /// NM_001018017 /// NM_001044390 /// NM_001044391 /// NM_001044392 /// NM	5.39145e-12	0.108376	-9.22711
17596	208161_PM_s_at	8714	ABCC3	ATP-binding cassette, sub-family C (CFTR/MRP), member 3	NM_001144070 /// NM_003786	3.69202e-13	0.108592	-9.20874
38697	229435_PM_at	169792	GLIS3	GLIS family zinc finger 3	NM_001042413 /// NM_152629	9.65843e-17	0.108612	-9.20706
36909	227647_PM_at	10008	KCNE3	potassium voltage-gated channel, Isk-related family, member 3	NM_005472	1.05118e-14	0.10867	-9.20221
2581	1555788_PM_a_at	57761	TRIB3	tribbles homolog 3 (Drosophila)	NM_021158	1.30683e-10	0.108923	-9.18077
21200	211883_PM_x_at	634	CEACAM1	carcinoembryonic antigen-related cell adhesion molecule 1 (biliary glycoprotein)	NM_001024912 /// NM_001184813 /// NM_001184815 /// NM_001184816 /// NM_001712	1.09222e-12	0.108987	-9.17537
2149	1555203_PM_s_at	80736	SLC44A4	solute carrier family 44, member 4	NM_001178044 /// NM_001178045 /// NM_025257	2.61491e-12	0.109342	-9.14564
12742	203287_PM_at	3898	LAD1	ladinin 1	NM_005558	2.50803e-12	0.10958	-9.12579
35817	226553_PM_at	7113	TMPRSS2	transmembrane protease, serine 2	NM_001135099 /// NM_005656	1.82541e-10	0.110558	-9.045
13235	203780_PM_at	10205	MPZL2	myelin protein zero-like 2	NM_005797 /// NM_144765	3.02279e-12	0.110776	-9.02724
25374	216074_PM_x_at	23286	WWC1	WW and C2 domain containing 1	NM_001161661 /// NM_001161662 /// NM_015238	1.15522e-12	0.110791	-9.02603
20767	211429_PM_s_at	5265	SERPINA1	serpin peptidase inhibitor, clade A (alpha-1 antiproteinase, antitrypsin), member 1	NM_000295 /// NM_001002235 /// NM_001002236 /// NM_001127700 /// NM_001127701 /// NM_00	5.66886e-12	0.11096	-9.01228
22482	213172_PM_at	23508	TTC9	tetratricopeptide repeat domain 9	NM_015351	1.37634e-11	0.110964	-9.0119
23654	214347_PM_s_at	1644	DDC	dopa decarboxylase (aromatic L-amino acid decarboxylase)	NM_000790 /// NM_001082971	4.60432e-13	0.11106	-9.00414
14613	205158_PM_at	6038	RNASE4	ribonuclease, RNase A family, 4	NM_002937 /// NM_194431	1.56546e-14	0.111535	-8.96583
37272	228010_PM_at	5522	PPP2R2C	protein phosphatase 2, regulatory subunit B, gamma	NM_020416 /// NM_181876	6.76436e-13	0.111598	-8.9607
25607	216307_PM_at	1607	DGKB	diacylglycerol kinase, beta 90kDa	NM_004080 /// NM_145695	4.5185e-13	0.112017	-8.92722
18908	209487_PM_at	11030	RBPMS	RNA binding protein with multiple splicing	NM_001008710 /// NM_001008711 /// NM_001008712 /// NM_006867	4.68778e-14	0.112138	-8.91756
20508	211137_PM_s_at	27032	ATP2C1	ATPase, Ca++ transporting, type 2C, member 1	NM_001001485 /// NM_001001486 /// NM_001001487 /// NM_014382	5.15381e-13	0.113552	-8.80657
14527	205072_PM_s_at	7518	XRCC4	X-ray repair complementing defective repair in Chinese hamster cells 4	NM_003401 /// NM_022406 /// NM_022550	1.82652e-17	0.113648	-8.79911
13834	204379_PM_s_at	2261	FGFR3	fibroblast growth factor receptor 3	NM_000142 /// NM_001163213 /// NM_022965	1.19081e-17	0.113797	-8.78758
16030	206576_PM_s_at	634	CEACAM1	carcinoembryonic antigen-related cell adhesion molecule 1 (biliary glycoprotein)	NM_001024912 /// NM_001184813 /// NM_001184815 /// NM_001184816 /// NM_001712	2.8859e-13	0.113883	-8.78092
13234	203779_PM_s_at	10205	MPZL2	myelin protein zero-like 2	NM_005797 /// NM_144765	4.08636e-13	0.114043	-8.76865
35654	226390_PM_at	134429	STARD4	StAR-related lipid transfer (START) domain containing 4	NM_139164	3.53993e-10	0.114291	-8.74963
3606	1557366_PM_at	284047 /// 9720	CCDC144A /// CCDC144B	coiled-coil domain containing 144A /// coiled-coil domain containing 144B	NM_014695 /// NM_182568 /// NR_036647	4.58632e-13	0.114401	-8.74118
26406	217110_PM_s_at	4585	MUC4	mucin 4, cell surface associated	NM_004532 /// NM_018406 /// NM_138297	2.28983e-11	0.114427	-8.73923
39162	229900_PM_at	135228	CD109	CD109 molecule	NM_001159587 /// NM_001159588 /// NM_133493	1.04744e-12	0.114436	-8.73853
16631	207178_PM_s_at	2444	FRK	fyn-related kinase	NM_002031	5.5822e-13	0.114511	-8.73276
29930	220638_PM_s_at	23624	CBLC	Cas-Br-M (murine) ecotropic retroviral transforming sequence c	NM_001130852 /// NM_012116	2.37125e-15	0.114571	-8.72824
43549	234291_PM_s_at	54716	SLC6A20	solute carrier family 6 (proline IMINO transporter), member 20	NM_020208 /// NM_022405	2.03963e-12	0.114862	-8.70614
37632	228370_PM_at	100506948	LOC100506948	hypothetical LOC100506948	XR_110299 /// XR_111482 /// XR_114826	4.78543e-13	0.11564	-8.64756
15015	205560_PM_at	5125	PCSK5	proprotein convertase subtilisin/kexin type 5	NM_001190482 /// NM_006200	1.78965e-13	0.115671	-8.64519
13207	203752_PM_s_at	3727	JUND	jun D proto-oncogene	NM_005354	3.72222e-18	0.115821	-8.63403
14526	205071_PM_x_at	7518	XRCC4	X-ray repair complementing defective repair in Chinese hamster cells 4	NM_003401 /// NM_022406 /// NM_022550	2.29509e-14	0.115902	-8.62795
28680	219388_PM_at	79977	GRHL2	grainyhead-like 2 (Drosophila)	NM_024915	4.99625e-15	0.116162	-8.60869
16966	207517_PM_at	3918	LAMC2	laminin, gamma 2	NM_005562 /// NM_018891	7.80733e-13	0.116279	-8.6
19306	209892_PM_at	2526	FUT4	fucosyltransferase 4 (alpha (1,3) fucosyltransferase, myeloid-specific)	NM_002033	2.01362e-14	0.116357	-8.59422
40906	231644_PM_at	---	---	---	---	7.9351e-13	0.116725	-8.56714
27328	218035_PM_s_at	54502	RBM47	RNA binding motif protein 47	NM_001098634 /// NM_019027	2.28818e-16	0.116782	-8.56295
16675	207222_PM_at	8399	PLA2G10	phospholipase A2, group X	NM_003561	1.31407e-10	0.116783	-8.56286
14888	205433_PM_at	590	BCHE	butyrylcholinesterase	NM_000055	2.96767e-14	0.116958	-8.55009
34548	225283_PM_at	91947	ARRDC4	arrestin domain containing 4	NM_183376	2.69204e-16	0.116958	-8.55006
51857	242600_PM_at	257019	FRMD3	FERM domain containing 3	NM_174938	2.12157e-11	0.117604	-8.50315
45686	236429_PM_at	55769	ZNF83	zinc finger protein 83	NM_001105549 /// NM_001105550 /// NM_001105551 /// NM_001105552 /// NM_001105553 /// NM	1.88278e-14	0.117795	-8.48935
45863	236606_PM_at	---	---	---	---	7.68205e-10	0.117901	-8.48166
48852	239595_PM_at	2877	GPX2	glutathione peroxidase 2 (gastrointestinal)	NM_002083	1.21259e-08	0.117947	-8.47842
30468	221177_PM_at	117153	MIA2	melanoma inhibitory activity 2	NM_054024	7.10459e-14	0.118124	-8.46567
41137	231875_PM_at	55605	KIF21A	kinesin family member 21A	NM_001173463 /// NM_001173464 /// NM_001173465 /// NM_017641	9.48351e-11	0.118814	-8.41651
25866	216568_PM_x_at	---	---	---	---	1.40485e-17	0.119042	-8.40039
12242	202786_PM_at	27347	STK39	serine threonine kinase 39	NM_013233	5.81142e-18	0.119168	-8.39148
34321	225056_PM_at	57568	SIPA1L2	signal-induced proliferation-associated 1 like 2	NM_020808	1.26022e-14	0.119213	-8.38835
39520	230258_PM_at	169792	GLIS3	GLIS family zinc finger 3	NM_001042413 /// NM_152629	1.20062e-10	0.119668	-8.35643
12426	202969_PM_at	8445	DYRK2	dual-specificity tyrosine-(Y)-phosphorylation regulated kinase 2	NM_003583 /// NM_006482	2.39963e-15	0.119879	-8.34178
34607	225342_PM_at	205	AK4	adenylate kinase 4	NM_001005353 /// NM_013410 /// NM_203464	8.86213e-14	0.119905	-8.33992
41420	232158_PM_x_at	152519	NIPAL1	NIPA-like domain containing 1	NM_207330	1.84231e-12	0.119926	-8.3385
20201	210813_PM_s_at	7518	XRCC4	X-ray repair complementing defective repair in Chinese hamster cells 4	NM_003401 /// NM_022406 /// NM_022550	2.24423e-13	0.12001	-8.33261
12303	202847_PM_at	5106	PCK2	phosphoenolpyruvate carboxykinase 2 (mitochondrial)	NM_001018073 /// NM_004563	7.54103e-17	0.120438	-8.30301
13368	203913_PM_s_at	3248	HPGD	hydroxyprostaglandin dehydrogenase 15-(NAD)	NM_000860 /// NM_001145816 /// NR_027332	2.92511e-16	0.120493	-8.29923
50038	240781_PM_x_at	54165	DCUN1D1	DCN1, defective in cullin neddylation 1, domain containing 1 (S. cerevisiae)	NM_020640	7.20308e-15	0.12094	-8.26853
34891	225626_PM_at	55824	PAG1	phosphoprotein associated with glycosphingolipid microdomains 1	NM_018440	2.36368e-12	0.121032	-8.2623
11539	202083_PM_s_at	6397	SEC14L1	SEC14-like 1 (S. cerevisiae)	NM_001039573 /// NM_001143998 /// NM_001143999 /// NM_001144001 /// NM_003003	1.30208e-14	0.121039	-8.26182
28703	219411_PM_at	79767	ELMO3	engulfment and cell motility 3	NM_024712	1.70297e-13	0.1212	-8.25083
32146	222859_PM_s_at	27071	DAPP1	dual adaptor of phosphotyrosine and 3-phosphoinositides	NM_014395	1.83277e-11	0.12213	-8.18802
20124	210735_PM_s_at	771	CA12	carbonic anhydrase XII	NM_001218 /// NM_206925	9.05374e-13	0.122166	-8.18558
32165	222878_PM_s_at	78990	OTUB2	OTU domain, ubiquitin aldehyde binding 2	NM_023112	1.57884e-15	0.122185	-8.18429
40416	231154_PM_x_at	27283	TINAG	tubulointerstitial nephritis antigen	NM_014464	3.5488e-12	0.12226	-8.17929
29057	219765_PM_at	79673	ZNF329	zinc finger protein 329	NM_024620	9.74971e-13	0.122282	-8.17781
11101	201645_PM_at	3371	TNC	tenascin C	NM_002160	6.30967e-12	0.12241	-8.16929
32503	223217_PM_s_at	64332	NFKBIZ	nuclear factor of kappa light polypeptide gene enhancer in B-cells inhibitor, zeta	NM_001005474 /// NM_031419	2.95711e-12	0.123081	-8.12471
41584	232322_PM_x_at	10809	STARD10	StAR-related lipid transfer (START) domain containing 10	NM_006645	6.63012e-13	0.123238	-8.11436
11797	202341_PM_s_at	23321	TRIM2	tripartite motif-containing 2	NM_001130067 /// NM_015271	2.31288e-13	0.123453	-8.10026
23392	214085_PM_x_at	11010	GLIPR1	GLI pathogenesis-related 1	NM_006851	1.49383e-15	0.123459	-8.09984
51984	242727_PM_at	221079	ARL5B	ADP-ribosylation factor-like 5B	NM_178815	1.02968e-11	0.123787	-8.07838
18075	208650_PM_s_at	100133941	CD24	CD24 molecule	NM_013230	3.91905e-12	0.123793	-8.07802
11306	201850_PM_at	822	CAPG	capping protein (actin filament), gelsolin-like	NM_001747	1.22009e-14	0.123824	-8.076
28687	219395_PM_at	80004	ESRP2	epithelial splicing regulatory protein 2	NM_024939	1.76176e-10	0.124316	-8.04403
34422	225157_PM_at	22877	MLXIP	MLX interacting protein	NM_014938	1.40124e-14	0.124356	-8.04145
28721	219429_PM_at	79152	FA2H	fatty acid 2-hydroxylase	NM_024306	1.48535e-11	0.124668	-8.02133
35219	225955_PM_at	284207	METRNL	meteorin, glial cell differentiation regulator-like	NM_001004431	2.0368e-14	0.124799	-8.01286
27272	217979_PM_at	27075	TSPAN13	tetraspanin 13	NM_014399	1.91294e-17	0.124813	-8.01199
40573	231311_PM_at	---	---	---	---	1.42661e-10	0.124932	-8.00435
53164	243907_PM_at	---	---	---	---	9.2214e-14	0.124984	-8.001
34627	225362_PM_at	159090	FAM122B	family with sequence similarity 122B	NM_001166599 /// NM_001166600 /// NM_001170756 /// NM_001170757 /// NM_145284	1.80529e-15	0.12514	-7.99106
22738	213429_PM_at	80114	BICC1	bicaudal C homolog 1 (Drosophila)	NM_001080512	1.03406e-11	0.125184	-7.98825
3560	1557293_PM_at	440993	LOC440993	hypothetical LOC440993	XR_110395	4.9752e-09	0.125445	-7.97164
29322	220030_PM_at	55359	STYK1	serine/threonine/tyrosine kinase 1	NM_018423	1.91162e-14	0.12549	-7.96875
37677	228415_PM_at	8905	AP1S2	adaptor-related protein complex 1, sigma 2 subunit	NM_003916	2.40579e-14	0.125535	-7.96587
25502	216202_PM_s_at	9517	SPTLC2	serine palmitoyltransferase, long chain base subunit 2	NM_004863	1.70413e-16	0.12566	-7.95799
48545	239288_PM_at	23043	TNIK	TRAF2 and NCK interacting kinase	NM_001161560 /// NM_001161561 /// NM_001161562 /// NM_001161563 /// NM_001161564 /// NM	1.37751e-11	0.125747	-7.95245
12427	202970_PM_at	8445	DYRK2	dual-specificity tyrosine-(Y)-phosphorylation regulated kinase 2	NM_003583 /// NM_006482	1.09745e-13	0.126042	-7.93387
44733	235476_PM_at	286827	TRIM59	tripartite motif-containing 59	NM_173084	1.12668e-10	0.126754	-7.88931
26844	217551_PM_at	10819	OR7E14P	olfactory receptor, family 7, subfamily E, member 14 pseudogene	---	1.00516e-09	0.1273	-7.85543
27996	218704_PM_at	54894	RNF43	ring finger protein 43	NM_017763	3.5011e-11	0.127327	-7.85381
27903	218610_PM_s_at	55313	CPPED1	calcineurin-like phosphoesterase domain containing 1	NM_001099455 /// NM_018340	6.76338e-08	0.127338	-7.85314
32965	223681_PM_s_at	10207	INADL	InaD-like (Drosophila)	NM_176877	1.09894e-14	0.127702	-7.83072
47986	238729_PM_x_at	---	---	---	---	6.31376e-13	0.128354	-7.79095
17661	208228_PM_s_at	2263	FGFR2	fibroblast growth factor receptor 2	NM_000141 /// NM_001144913 /// NM_001144914 /// NM_001144915 /// NM_001144916 /// NM_00	7.55941e-13	0.128359	-7.79067
35192	225927_PM_at	4214	MAP3K1	mitogen-activated protein kinase kinase kinase 1	NM_005921	3.33085e-14	0.128582	-7.77714
36384	227121_PM_at	---	---	---	---	2.08095e-12	0.128669	-7.77186
29914	220622_PM_at	79782	LRRC31	leucine rich repeat containing 31	NM_024727	1.05656e-12	0.128689	-7.77069
21206	211889_PM_x_at	634	CEACAM1	carcinoembryonic antigen-related cell adhesion molecule 1 (biliary glycoprotein)	NM_001024912 /// NM_001184813 /// NM_001184815 /// NM_001184816 /// NM_001712	2.06332e-15	0.128915	-7.75703
24201	214898_PM_x_at	57876	MUC3B	mucin 3B, cell surface associated	XM_001125753	2.6447e-10	0.129059	-7.7484
32712	223427_PM_s_at	54566	EPB41L4B	erythrocyte membrane protein band 4.1 like 4B	NM_018424 /// NM_019114	5.03997e-11	0.129369	-7.72986
35332	226068_PM_at	6850	SYK	spleen tyrosine kinase	NM_001135052 /// NM_001174167 /// NM_001174168 /// NM_003177	3.1573e-13	0.129379	-7.72925
15424	205969_PM_at	13	AADAC	arylacetamide deacetylase (esterase)	NM_001086	8.84118e-12	0.129635	-7.71396
12226	202770_PM_s_at	901	CCNG2	cyclin G2	NM_004354	9.34842e-17	0.129868	-7.70012
44832	235575_PM_at	---	---	---	---	2.86286e-13	0.130596	-7.65719
19507	210095_PM_s_at	3486	IGFBP3	insulin-like growth factor binding protein 3	NM_000598 /// NM_001013398	7.79518e-20	0.130616	-7.65601
15696	206242_PM_at	9032	TM4SF5	transmembrane 4 L six family member 5	NM_003963	5.96302e-12	0.130665	-7.65318
10586	201130_PM_s_at	999	CDH1	cadherin 1, type 1, E-cadherin (epithelial)	NM_004360	4.05666e-08	0.130727	-7.64955
848	1553423_PM_a_at	146857	SLFN13	schlafen family member 13	NM_144682	3.73083e-10	0.131144	-7.62519
32164	222877_PM_at	---	---	---	---	1.6855e-12	0.132334	-7.55665
16312	206858_PM_s_at	3223	HOXC6	homeobox C6	NM_004503 /// NM_153693	9.79233e-15	0.132464	-7.5492
12428	202971_PM_s_at	8445	DYRK2	dual-specificity tyrosine-(Y)-phosphorylation regulated kinase 2	NM_003583 /// NM_006482	1.50292e-12	0.132768	-7.53193
17768	208337_PM_s_at	2494	NR5A2	nuclear receptor subfamily 5, group A, member 2	NM_003822 /// NM_205860	5.85991e-13	0.132958	-7.52116
28690	219398_PM_at	63924	CIDEC	cell death-inducing DFFA-like effector c	NM_022094	1.86296e-15	0.133112	-7.51249
13347	203892_PM_at	10406	WFDC2	WAP four-disulfide core domain 2	NM_006103	1.17539e-09	0.133313	-7.50117
19529	210117_PM_at	6674	SPAG1	sperm associated antigen 1	NM_003114 /// NM_172218	3.87097e-13	0.133461	-7.4928
29251	219959_PM_at	55034	MOCOS	molybdenum cofactor sulfurase	NM_017947	3.97697e-13	0.133975	-7.46406
16015	206561_PM_s_at	57016	AKR1B10	aldo-keto reductase family 1, member B10 (aldose reductase)	NM_020299	1.663e-09	0.134328	-7.44449
18950	209529_PM_at	8612	PPAP2C	phosphatidic acid phosphatase type 2C	NM_003712 /// NM_177526 /// NM_177543	2.88418e-17	0.134365	-7.44241
31973	222686_PM_s_at	55313	CPPED1	calcineurin-like phosphoesterase domain containing 1	NM_001099455 /// NM_018340	2.18794e-10	0.134374	-7.44193
17700	208268_PM_at	10863	ADAM28	ADAM metallopeptidase domain 28	NM_014265 /// NM_021777	6.16099e-11	0.135264	-7.39296
39598	230336_PM_at	---	---	---	---	3.8785e-13	0.135308	-7.39057
2611	1555829_PM_at	57488	ESYT2	extended synaptotagmin-like protein 2	NM_020728	1.11632e-13	0.135323	-7.38973
11472	202016_PM_at	4232	MEST	mesoderm specific transcript homolog (mouse)	NM_002402 /// NM_177524 /// NM_177525	2.42531e-14	0.135325	-7.38963
11149	201693_PM_s_at	1958	EGR1	early growth response 1	NM_001964	6.16222e-12	0.13535	-7.38826
23173	213865_PM_at	131566	DCBLD2	discoidin, CUB and LCCL domain containing 2	NM_080927	1.99642e-09	0.135391	-7.38602
16279	206825_PM_at	5021	OXTR	oxytocin receptor	NM_000916	1.50805e-16	0.135417	-7.38458
21963	212650_PM_at	23301	EHBP1	EH domain binding protein 1	NM_001142614 /// NM_001142615 /// NM_001142616 /// NM_015252	1.41025e-12	0.135509	-7.37961
21384	212070_PM_at	9289	GPR56	G protein-coupled receptor 56	NM_001145770 /// NM_001145771 /// NM_001145772 /// NM_001145773 /// NM_001145774 /// NM	9.60078e-14	0.135645	-7.37219
51155	241898_PM_at	200879	LIPH	lipase, member H	NM_139248	2.44539e-10	0.135647	-7.37207
38242	228980_PM_at	117584	RFFL	ring finger and FYVE-like domain containing 1	NM_001017368 /// NM_057178	3.27159e-14	0.135781	-7.36479
14205	204750_PM_s_at	1824	DSC2	desmocollin 2	NM_004949 /// NM_024422	5.0047e-11	0.135862	-7.36041
54107	244849_PM_at	10371	SEMA3A	sema domain, immunoglobulin domain (Ig), short basic domain, secreted, (semaphorin) 3A	NM_006080	3.38604e-14	0.136194	-7.34248
17755	208323_PM_s_at	312	ANXA13	annexin A13	NM_001003954 /// NM_004306	4.77938e-13	0.136613	-7.31995
23673	214366_PM_s_at	240	ALOX5	arachidonate 5-lipoxygenase	NM_000698	1.60652e-10	0.136695	-7.31557
7242	1563498_PM_s_at	283130	SLC25A45	solute carrier family 25, member 45	NM_001077241 /// NM_182556	1.14868e-13	0.136932	-7.30288
20882	211549_PM_s_at	3248	HPGD	hydroxyprostaglandin dehydrogenase 15-(NAD)	NM_000860 /// NM_001145816 /// NR_027332	3.5242e-13	0.13717	-7.29024
28282	218990_PM_s_at	6707	SPRR3	small proline-rich protein 3	NM_001097589 /// NM_005416	6.47155e-11	0.137246	-7.28618
13679	204224_PM_s_at	2643	GCH1	GTP cyclohydrolase 1	NM_000161 /// NM_001024024 /// NM_001024070 /// NM_001024071	1.38563e-13	0.137377	-7.27922
14136	204681_PM_s_at	9771	RAPGEF5	Rap guanine nucleotide exchange factor (GEF) 5	NM_012294	2.19651e-10	0.137381	-7.27904
48607	239350_PM_at	91862	MARVELD3	MARVEL domain containing 3	NM_001017967 /// NM_052858	5.893e-13	0.137529	-7.27121
47949	238692_PM_at	121551	BTBD11	BTB (POZ) domain containing 11	NM_001017523 /// NM_001018072	8.83841e-14	0.137673	-7.26359
39313	230051_PM_at	254427	C10orf47	chromosome 10 open reading frame 47	NM_153256	7.00324e-12	0.137714	-7.26142
2171	1555231_PM_a_at	114041	C21orf88	chromosome 21 open reading frame 88	NR_026542 /// NR_026543	1.12016e-09	0.137775	-7.25824
29453	220161_PM_s_at	54566	EPB41L4B	erythrocyte membrane protein band 4.1 like 4B	NM_018424 /// NM_019114	3.83642e-14	0.137912	-7.25102
21232	211916_PM_s_at	4640	MYO1A	myosin IA	NM_005379	3.46141e-11	0.137965	-7.2482
36426	227163_PM_at	119391	GSTO2	glutathione S-transferase omega 2	NM_001191013 /// NM_001191014 /// NM_001191015 /// NM_183239	7.31332e-16	0.138118	-7.2402
23234	213927_PM_at	4293	MAP3K9	mitogen-activated protein kinase kinase kinase 9	NM_033141	3.80604e-14	0.138288	-7.23131
25246	215945_PM_s_at	23321	TRIM2	tripartite motif-containing 2	NM_001130067 /// NM_015271	4.91946e-13	0.138295	-7.23094
47824	238567_PM_at	130367	SGPP2	sphingosine-1-phosphate phosphatase 2	NM_152386	1.44328e-13	0.138295	-7.23091
37712	228450_PM_at	144100	PLEKHA7	pleckstrin homology domain containing, family A member 7	NM_175058	1.17184e-10	0.138909	-7.19893
47783	238526_PM_at	117177	RAB3IP	RAB3A interacting protein (rabin3)	NM_001024647 /// NM_022456 /// NM_175623 /// NM_175624 /// NM_175625	4.09365e-13	0.138938	-7.19745
11975	202519_PM_at	22877	MLXIP	MLX interacting protein	NM_014938	1.51592e-12	0.139205	-7.18364
38788	229526_PM_at	282679	AQP11	aquaporin 11	NM_173039	3.32132e-12	0.139581	-7.1643
2207	1555274_PM_a_at	85465	EPT1	ethanolaminephosphotransferase 1 (CDP-ethanolamine-specific)	NM_033505	3.44659e-14	0.13961	-7.16279
29228	219936_PM_s_at	53836	GPR87	G protein-coupled receptor 87	NM_023915	1.41962e-13	0.139818	-7.15215
37832	228570_PM_at	121551	BTBD11	BTB (POZ) domain containing 11	NM_001017523 /// NM_001018072	1.47416e-15	0.139826	-7.15172
16864	207414_PM_s_at	5046	PCSK6	proprotein convertase subtilisin/kexin type 6	NM_002570 /// NM_138319 /// NM_138320 /// NM_138321 /// NM_138322 /// NM_138323 /// NM_	1.53553e-11	0.142202	-7.03225
40213	230951_PM_at	57669	EPB41L5	erythrocyte membrane protein band 4.1 like 5	NM_001184937 /// NM_001184938 /// NM_001184939 /// NM_020909	6.91624e-15	0.142212	-7.03175
32033	222746_PM_s_at	54836	BSPRY	B-box and SPRY domain containing	NM_017688	8.65234e-11	0.142323	-7.02627
19908	210510_PM_s_at	8829	NRP1	neuropilin 1	NM_001024628 /// NM_001024629 /// NM_003873	4.19727e-13	0.142509	-7.01711
17936	208510_PM_s_at	5468	PPARG	peroxisome proliferator-activated receptor gamma	NM_005037 /// NM_015869 /// NM_138711 /// NM_138712	1.32437e-12	0.142712	-7.00711
23680	214373_PM_at	---	---	---	---	2.93215e-12	0.142929	-6.99647
36386	227123_PM_at	5865	RAB3B	RAB3B, member RAS oncogene family	NM_002867	3.68897e-13	0.14324	-6.98129
18595	209173_PM_at	10551	AGR2	anterior gradient homolog 2 (Xenopus laevis)	NM_006408	1.75905e-16	0.143277	-6.9795
23151	213843_PM_x_at	6535	SLC6A8	solute carrier family 6 (neurotransmitter transporter, creatine), member 8	NM_001142805 /// NM_001142806 /// NM_005629	1.30675e-09	0.144846	-6.90389
45245	235988_PM_at	266977	GPR110	G protein-coupled receptor 110	NM_025048 /// NM_153840	1.74199e-14	0.144879	-6.9023
29148	219856_PM_at	79098	C1orf116	chromosome 1 open reading frame 116	NM_001083924 /// NM_023938	9.55407e-14	0.145082	-6.89264
16002	206548_PM_at	---	---	---	---	2.05563e-11	0.145119	-6.8909
32159	222872_PM_x_at	64859	OBFC2A	oligonucleotide/oligosaccharide-binding fold containing 2A	NM_001031716 /// NR_024415	7.41416e-17	0.145133	-6.89023
21103	211778_PM_s_at	58495	OVOL2	ovo-like 2 (Drosophila)	NM_021220	1.97479e-10	0.145262	-6.88413
46581	237324_PM_s_at	80201	HKDC1	hexokinase domain containing 1	NM_025130	8.83859e-10	0.145373	-6.87885
28407	219115_PM_s_at	53832	IL20RA	interleukin 20 receptor, alpha	NM_014432	4.85572e-15	0.145612	-6.86757
20852	211518_PM_s_at	652	BMP4	bone morphogenetic protein 4	NM_001202 /// NM_130850 /// NM_130851	1.84113e-18	0.145614	-6.86745
16471	207017_PM_at	5874	RAB27B	RAB27B, member RAS oncogene family	NM_004163	1.16139e-12	0.145664	-6.86509
15432	205977_PM_s_at	2041	EPHA1	EPH receptor A1	NM_005232	9.6294e-10	0.145693	-6.86376
36080	226817_PM_at	1824	DSC2	desmocollin 2	NM_004949 /// NM_024422	2.97043e-19	0.145871	-6.85539
1281	1554020_PM_at	636	BICD1	bicaudal D homolog 1 (Drosophila)	NM_001003398 /// NM_001714	2.86834e-11	0.145946	-6.85184
15058	205603_PM_s_at	1730	DIAPH2	diaphanous homolog 2 (Drosophila)	NM_006729 /// NM_007309	3.56883e-14	0.146244	-6.83788
44778	235521_PM_at	3200	HOXA3	homeobox A3	NM_030661 /// NM_153631	3.95076e-16	0.146324	-6.83415
22396	213085_PM_s_at	23286	WWC1	WW and C2 domain containing 1	NM_001161661 /// NM_001161662 /// NM_015238	3.02964e-11	0.146726	-6.81544
18692	209270_PM_at	3914	LAMB3	laminin, beta 3	NM_000228 /// NM_001017402 /// NM_001127641	1.41843e-13	0.146745	-6.81456
33885	224618_PM_at	9991	ROD1	ROD1 regulator of differentiation 1 (S. pombe)	NM_001163788 /// NM_001163790 /// NM_005156	1.51023e-11	0.146858	-6.80928
16472	207018_PM_s_at	5874	RAB27B	RAB27B, member RAS oncogene family	NM_004163	1.19747e-11	0.146902	-6.80724
47698	238441_PM_at	5563	PRKAA2	protein kinase, AMP-activated, alpha 2 catalytic subunit	NM_006252	6.51489e-12	0.148011	-6.75626
35533	226269_PM_at	54332	GDAP1	ganglioside-induced differentiation-associated protein 1	NM_001040875 /// NM_018972	1.50194e-13	0.148901	-6.71588
35516	226252_PM_at	---	---	---	---	1.0065e-11	0.149057	-6.70882
50643	241386_PM_at	100506691	LOC100506691	hypothetical LOC100506691	XR_109143	1.76148e-13	0.149583	-6.68523
1693	1554594_PM_at	201175	SH3D20	SH3 domain containing 20	NM_174919	6.57658e-12	0.149622	-6.68353
19058	209641_PM_s_at	8714	ABCC3	ATP-binding cassette, sub-family C (CFTR/MRP), member 3	NM_001144070 /// NM_003786	6.59626e-12	0.149826	-6.6744
14153	204698_PM_at	3669	ISG20	interferon stimulated exonuclease gene 20kDa	NM_002201	3.98692e-13	0.149918	-6.67032
11291	201835_PM_s_at	5564	PRKAB1	protein kinase, AMP-activated, beta 1 non-catalytic subunit	NM_006253	2.34452e-14	0.150012	-6.66613
22158	212845_PM_at	23034	SAMD4A	sterile alpha motif domain containing 4A	NM_001161576 /// NM_001161577 /// NM_015589	6.77267e-13	0.150244	-6.65582
32046	222759_PM_at	51111	SUV420H1	suppressor of variegation 4-20 homolog 1 (Drosophila)	NM_016028 /// NM_017635	2.22421e-13	0.150671	-6.63696
17600	208165_PM_s_at	10279	PRSS16	protease, serine, 16 (thymus)	NM_005865	1.96545e-13	0.150817	-6.63054
20892	211559_PM_s_at	901	CCNG2	cyclin G2	NM_004354	4.40371e-14	0.150829	-6.63001
32993	223709_PM_s_at	80326	WNT10A	wingless-type MMTV integration site family, member 10A	NM_025216	2.06789e-10	0.151012	-6.62197
14592	205137_PM_x_at	10083	USH1C	Usher syndrome 1C (autosomal recessive, severe)	NM_005709 /// NM_153676	2.02695e-10	0.151341	-6.60758
41413	232151_PM_at	346389	MACC1	metastasis associated in colon cancer 1	NM_182762	3.34155e-11	0.151587	-6.59686
38412	229150_PM_at	---	---	---	---	1.25673e-10	0.152161	-6.57199
4116	1558220_PM_at	200958	MUC20	Mucin 20, cell surface associated	NM_001098516 /// NM_152673	3.41342e-08	0.152509	-6.55698
42846	233587_PM_s_at	57568	SIPA1L2	signal-induced proliferation-associated 1 like 2	NM_020808	1.46604e-11	0.152726	-6.54769
9087	1569190_PM_at	132320	SCLT1	sodium channel and clathrin linker 1	NM_144643	6.63343e-14	0.152848	-6.54244
38567	229305_PM_at	79682	MLF1IP	MLF1 interacting protein	NM_024629	2.87884e-11	0.153072	-6.53289
26422	217127_PM_at	1491	CTH	cystathionase (cystathionine gamma-lyase)	NM_001190463 /// NM_001902 /// NM_153742	4.28691e-13	0.153136	-6.53016
12225	202769_PM_at	901	CCNG2	cyclin G2	NM_004354	8.05538e-16	0.153274	-6.52428
32517	223232_PM_s_at	57530	CGN	cingulin	NM_020770	2.3307e-12	0.15329	-6.52358
32534	223249_PM_at	9069	CLDN12	claudin 12	NM_001185072 /// NM_001185073 /// NM_012129	1.39349e-16	0.153532	-6.51328
22418	213107_PM_at	23043	TNIK	TRAF2 and NCK interacting kinase	NM_001161560 /// NM_001161561 /// NM_001161562 /// NM_001161563 /// NM_001161564 /// NM	1.08136e-12	0.153908	-6.49738
12392	202935_PM_s_at	6662	SOX9	SRY (sex determining region Y)-box 9	NM_000346	1.40854e-12	0.154124	-6.48827
11246	201790_PM_s_at	1717	DHCR7	7-dehydrocholesterol reductase	NM_001163817 /// NM_001360	4.20309e-15	0.154198	-6.48517
44649	235392_PM_at	---	---	---	---	2.93331e-13	0.154236	-6.48356
39728	230466_PM_s_at	---	---	---	---	5.15599e-06	0.154552	-6.4703
35451	226187_PM_at	1040	CDS1	CDP-diacylglycerol synthase (phosphatidate cytidylyltransferase) 1	NM_001263	3.71164e-11	0.154567	-6.4697
41856	232594_PM_at	440498	HSBP1L1	heat shock factor binding protein 1-like 1	NM_001136180	2.88217e-15	0.15462	-6.46746
14206	204751_PM_x_at	1824	DSC2	desmocollin 2	NM_004949 /// NM_024422	1.18142e-15	0.154976	-6.45259
5503	1560698_PM_a_at	283392	LOC283392	hypothetical LOC283392	NR_026836 /// NR_026837	7.78672e-14	0.155193	-6.44361
7410	1563900_PM_at	222584	FAM83B	family with sequence similarity 83, member B	NM_001010872	2.68688e-10	0.155529	-6.42968
10881	201425_PM_at	217	ALDH2	aldehyde dehydrogenase 2 family (mitochondrial)	NM_000690	8.25345e-14	0.155928	-6.41322
13160	203705_PM_s_at	8324	FZD7	frizzled homolog 7 (Drosophila)	NM_003507	1.68254e-13	0.156051	-6.40818
28107	218815_PM_s_at	55092	TMEM51	transmembrane protein 51	NM_001136216 /// NM_001136217 /// NM_001136218 /// NM_018022	5.69604e-13	0.156074	-6.40721
37836	228574_PM_at	160335	TMTC2	Transmembrane and tetratricopeptide repeat containing 2	NM_152588	3.50385e-12	0.156197	-6.40218
27615	218322_PM_s_at	51703	ACSL5	acyl-CoA synthetase long-chain family member 5	NM_016234 /// NM_203379 /// NM_203380	7.76092e-17	0.156266	-6.39934
38485	229223_PM_at	80004	ESRP2	epithelial splicing regulatory protein 2	NM_024939	1.01132e-10	0.157364	-6.35469
29589	220297_PM_at	55727	BTBD7	BTB (POZ) domain containing 7	NM_001002860 /// NM_018167	2.14967e-13	0.157616	-6.34455
29164	219872_PM_at	51313	FAM198B	family with sequence similarity 198, member B	NM_001031700 /// NM_001128424 /// NM_016613	7.11033e-12	0.157618	-6.34444
14502	205047_PM_s_at	440	ASNS	asparagine synthetase (glutamine-hydrolyzing)	NM_001178075 /// NM_001178076 /// NM_001178077 /// NM_001673 /// NM_133436 /// NM_18335	1.53507e-15	0.158317	-6.31645
19190	209774_PM_x_at	2920	CXCL2	chemokine (C-X-C motif) ligand 2	NM_002089	4.59914e-11	0.158544	-6.30742
28975	219683_PM_at	7976	FZD3	frizzled homolog 3 (Drosophila)	NM_017412	1.10753e-10	0.158721	-6.30037
18864	209443_PM_at	5104	SERPINA5	serpin peptidase inhibitor, clade A (alpha-1 antiproteinase, antitrypsin), member 5	NM_000624	2.66964e-13	0.158874	-6.29428
27293	218000_PM_s_at	22822	PHLDA1	pleckstrin homology-like domain, family A, member 1	NM_007350	4.54633e-09	0.159075	-6.28635
16744	207291_PM_at	79056	PRRG4	proline rich Gla (G-carboxyglutamic acid) 4 (transmembrane)	NM_024081	3.26931e-10	0.159317	-6.27679
34028	224762_PM_at	347735	SERINC2	serine incorporator 2	NM_178865	4.44705e-13	0.159442	-6.27186
27612	218319_PM_at	57162	PELI1	pellino homolog 1 (Drosophila)	NM_020651	2.78823e-13	0.159645	-6.26391
14757	205302_PM_at	3484	IGFBP1	insulin-like growth factor binding protein 1	NM_000596	1.09085e-15	0.159792	-6.25812
35107	225842_PM_at	22822	PHLDA1	pleckstrin homology-like domain, family A, member 1	NM_007350	2.2987e-16	0.159802	-6.25776
40284	231022_PM_at	4950	OCLN	occludin	NM_002538	1.45256e-13	0.159861	-6.25543
15125	205670_PM_at	9514	GAL3ST1	galactose-3-O-sulfotransferase 1	NM_004861	3.94179e-10	0.160485	-6.23112
32145	222858_PM_s_at	27071	DAPP1	dual adaptor of phosphotyrosine and 3-phosphoinositides	NM_014395	2.23626e-11	0.160546	-6.22875
38507	229245_PM_at	22874	PLEKHA6	pleckstrin homology domain containing, family A member 6	NM_014935	2.28316e-10	0.160873	-6.21607
38231	228969_PM_at	10551	AGR2	anterior gradient homolog 2 (Xenopus laevis)	NM_006408	7.07219e-13	0.161227	-6.20242
22976	213668_PM_s_at	6659	SOX4	SRY (sex determining region Y)-box 4	NM_003107	8.22914e-09	0.161906	-6.17644
17956	208530_PM_s_at	5915	RARB	retinoic acid receptor, beta	NM_000965 /// NM_016152	1.27656e-12	0.16205	-6.17093
37210	227948_PM_at	121512	FGD4	FYVE, RhoGEF and PH domain containing 4	NM_139241	5.22695e-14	0.162369	-6.1588
3349	1556950_PM_s_at	5269	SERPINB6	serpin peptidase inhibitor, clade B (ovalbumin), member 6	NM_001195291 /// NM_004568	1.9485e-11	0.162619	-6.14933
41969	232707_PM_at	91464	ISX	intestine-specific homeobox	NM_001008494	1.19127e-11	0.162664	-6.14765
35400	226136_PM_at	11010	GLIPR1	GLI pathogenesis-related 1	NM_006851	3.01402e-11	0.162677	-6.14717
38218	228956_PM_at	7368	UGT8	UDP glycosyltransferase 8	NM_001128174 /// NM_003360	7.93696e-14	0.16269	-6.14665
15528	206074_PM_s_at	3159	HMGA1	high mobility group AT-hook 1	NM_002131 /// NM_145899 /// NM_145901 /// NM_145902 /// NM_145903 /// NM_145905	2.30483e-14	0.1629	-6.13873
11247	201791_PM_s_at	1717	DHCR7	7-dehydrocholesterol reductase	NM_001163817 /// NM_001360	1.54628e-10	0.162962	-6.1364
37858	228596_PM_at	728377	LOC728377	Rho guanine nucleotide exchange factor (GEF) 5 pseudogene	NR_033942	3.39175e-12	0.163199	-6.1275
13161	203706_PM_s_at	8324	FZD7	frizzled homolog 7 (Drosophila)	NM_003507	2.19978e-15	0.16326	-6.1252
41727	232465_PM_at	---	---	---	---	5.47448e-11	0.163454	-6.11791
20267	210885_PM_s_at	89870	TRIM15	tripartite motif-containing 15	NM_033229	7.40612e-10	0.163557	-6.11408
35452	226188_PM_at	29094	HSPC159	galectin-related protein	NM_014181	1.15868e-13	0.163748	-6.10694
24270	214967_PM_at	---	---	---	---	4.74244e-12	0.164018	-6.09688
15229	205774_PM_at	2161	F12	coagulation factor XII (Hageman factor)	NM_000505	3.95951e-10	0.16472	-6.07091
53782	244524_PM_at	---	---	---	---	5.34143e-11	0.165135	-6.05564
28788	219496_PM_at	65124	ANKRD57	ankyrin repeat domain 57	NM_023016	1.52274e-12	0.16516	-6.05475
91	1552367_PM_a_at	85477	SCIN	scinderin	NM_001112706 /// NM_033128	4.23142e-09	0.16533	-6.0485
41855	232593_PM_at	93082	NEURL3	neuralized homolog 3 (Drosophila) pseudogene	NR_026875	1.42264e-11	0.165378	-6.04675
13902	204447_PM_at	9762	ProSAPiP1	ProSAPiP1 protein	NM_014731	1.74019e-11	0.165779	-6.03212
30937	221648_PM_s_at	100507192	LOC100507192	hypothetical LOC100507192	XR_108379 /// XR_112035 /// XR_114829	8.38869e-14	0.165863	-6.02909
12583	203127_PM_s_at	9517	SPTLC2	serine palmitoyltransferase, long chain base subunit 2	NM_004863	1.67786e-16	0.166139	-6.01905
37066	227804_PM_at	116238	TLCD1	TLC domain containing 1	NM_001160407 /// NM_138463	3.99981e-12	0.166187	-6.01733
35718	226454_PM_at	92979	2014-03-09	membrane-associated ring finger (C3HC4) 9	NM_138396	4.0322e-10	0.166609	-6.00206
13222	203767_PM_s_at	412	STS	steroid sulfatase (microsomal), isozyme S	NM_000351	2.29127e-09	0.166658	-6.00031
25109	215808_PM_at	5655	KLK10	kallikrein-related peptidase 10	NM_001077500 /// NM_002776 /// NM_145888	9.87278e-12	0.167012	-5.98758
37154	227892_PM_at	5563	PRKAA2	protein kinase, AMP-activated, alpha 2 catalytic subunit	NM_006252	4.31067e-11	0.167206	-5.98065
22328	213017_PM_at	171586	ABHD3	abhydrolase domain containing 3	NM_138340	1.94382e-11	0.167238	-5.97949
20151	210762_PM_s_at	10395	DLC1	deleted in liver cancer 1	NM_001164271 /// NM_006094 /// NM_024767 /// NM_182643	6.84067e-13	0.167907	-5.95567
20278	210896_PM_s_at	444	ASPH	aspartate beta-hydroxylase	NM_001164750 /// NM_001164751 /// NM_001164752 /// NM_001164753 /// NM_001164754 /// NM	1.00236e-19	0.167916	-5.95537
21407	212093_PM_s_at	57509	MTUS1	microtubule associated tumor suppressor 1	NM_001001924 /// NM_001001925 /// NM_001001931 /// NM_001166393 /// NM_020749	1.94258e-09	0.168338	-5.94042
14528	205073_PM_at	1573	CYP2J2	cytochrome P450, family 2, subfamily J, polypeptide 2	NM_000775	8.66222e-13	0.16838	-5.93894
24796	215495_PM_s_at	23034	SAMD4A	sterile alpha motif domain containing 4A	NM_001161576 /// NM_001161577 /// NM_015589	7.03759e-12	0.168646	-5.9296
14535	205080_PM_at	5915	RARB	retinoic acid receptor, beta	NM_000965 /// NM_016152	2.59271e-12	0.169028	-5.91619
21152	211828_PM_s_at	23043	TNIK	TRAF2 and NCK interacting kinase	NM_001161560 /// NM_001161561 /// NM_001161562 /// NM_001161563 /// NM_001161564 /// NM	9.45462e-13	0.169204	-5.91002
21966	212653_PM_s_at	23301	EHBP1	EH domain binding protein 1	NM_001142614 /// NM_001142615 /// NM_001142616 /// NM_015252	3.59577e-16	0.169299	-5.90669
1487	1554314_PM_at	135398	C6orf141	chromosome 6 open reading frame 141	NM_001145652	6.82802e-10	0.169304	-5.90652
9064	1569144_PM_a_at	375791	C9orf169	chromosome 9 open reading frame 169	NM_199001	7.55816e-13	0.169359	-5.90461
21856	212543_PM_at	202	AIM1	absent in melanoma 1	NM_001624	4.78127e-16	0.169403	-5.9031
29279	219987_PM_at	100288413	LOC100288413	Similar to Uncharacterized protein LP9056	XM_002342451 /// XM_003119926 /// XM_003120436	4.20405e-13	0.169416	-5.90262
54548	60471_PM_at	79890	RIN3	Ras and Rab interactor 3	NM_024832	1.46423e-16	0.169654	-5.89436
18909	209488_PM_s_at	11030	RBPMS	RNA binding protein with multiple splicing	NM_001008710 /// NM_001008711 /// NM_001008712 /// NM_006867	1.90899e-13	0.169799	-5.88932
19188	209772_PM_s_at	100133941	CD24	CD24 molecule	NM_013230	4.92351e-11	0.170036	-5.88112
30945	221656_PM_s_at	55160	ARHGEF10L	Rho guanine nucleotide exchange factor (GEF) 10-like	NM_001011722 /// NM_018125	2.42674e-09	0.170047	-5.88072
38504	229242_PM_at	---	---	---	---	4.19322e-18	0.170414	-5.86805
19170	209754_PM_s_at	7112	TMPO	thymopoietin	NM_001032283 /// NM_001032284 /// NM_003276	5.67253e-06	0.170788	-5.85521
29415	220123_PM_at	80255	SLC35F5	solute carrier family 35, member F5	NM_025181	2.55941e-10	0.17087	-5.85239
35328	226064_PM_s_at	84649	DGAT2	diacylglycerol O-acyltransferase 2	NM_032564	5.90517e-11	0.170871	-5.85236
23615	214308_PM_s_at	3081	HGD	homogentisate 1,2-dioxygenase	NM_000187	5.93272e-11	0.171733	-5.82298
47950	238693_PM_at	80012	PHC3	polyhomeotic homolog 3 (Drosophila)	NM_024947	3.71064e-15	0.172107	-5.81034
18978	209558_PM_s_at	9026	HIP1R	huntingtin interacting protein 1 related	NM_003959	1.63169e-14	0.172624	-5.79293
39151	229889_PM_at	388341	C17orf76	chromosome 17 open reading frame 76	NM_001113567 /// NM_207387	1.0934e-11	0.172708	-5.79012
54465	50221_PM_at	7942	TFEB	transcription factor EB	NM_001167827 /// NM_007162	1.74092e-12	0.172798	-5.78711
11999	202543_PM_s_at	2764	GMFB	glia maturation factor, beta	NM_004124	5.68094e-14	0.172817	-5.78645
14596	205141_PM_at	283	ANG	angiogenin, ribonuclease, RNase A family, 5	NM_001097577 /// NM_001145	5.88302e-12	0.173577	-5.76114
35798	226534_PM_at	4254	KITLG	KIT ligand	NM_000899 /// NM_003994	4.95499e-16	0.174044	-5.74566
32548	223263_PM_s_at	26127	FGFR1OP2	FGFR1 oncogene partner 2	NM_001171887 /// NM_001171888 /// NM_015633	8.71349e-15	0.174076	-5.74461
21060	211732_PM_x_at	3176	HNMT	histamine N-methyltransferase	NM_001024074 /// NM_001024075 /// NM_006895	1.05332e-12	0.174171	-5.74149
42373	233112_PM_at	---	---	---	---	1.25703e-10	0.174338	-5.73599
11675	202219_PM_at	6535	SLC6A8	solute carrier family 6 (neurotransmitter transporter, creatine), member 8	NM_001142805 /// NM_001142806 /// NM_005629	1.0977e-12	0.174396	-5.73407
21582	212268_PM_at	1992	SERPINB1	serpin peptidase inhibitor, clade B (ovalbumin), member 1	NM_030666	6.9452e-19	0.174525	-5.72984
15181	205726_PM_at	1730	DIAPH2	diaphanous homolog 2 (Drosophila)	NM_006729 /// NM_007309	4.34129e-12	0.174575	-5.72819
11290	201834_PM_at	5564	PRKAB1	protein kinase, AMP-activated, beta 1 non-catalytic subunit	NM_006253	6.77558e-13	0.174698	-5.72415
19095	209679_PM_s_at	57228	SMAGP	small cell adhesion glycoprotein	NM_001031628 /// NM_001033873	1.68563e-19	0.175113	-5.7106
35267	226003_PM_at	55605	KIF21A	kinesin family member 21A	NM_001173463 /// NM_001173464 /// NM_001173465 /// NM_017641	2.39213e-15	0.175203	-5.70767
24802	215501_PM_s_at	11221	DUSP10	dual specificity phosphatase 10	NM_007207 /// NM_144728 /// NM_144729	2.53746e-10	0.175249	-5.70616
13460	204005_PM_s_at	5074	PAWR	PRKC, apoptosis, WT1, regulator	NM_002583	9.12272e-15	0.175257	-5.7059
35015	225750_PM_at	---	---	---	---	6.28217e-18	0.175508	-5.69774
29014	219722_PM_s_at	79153	GDPD3	glycerophosphodiester phosphodiesterase domain containing 3	NM_024307	3.18152e-11	0.175556	-5.6962
40532	231270_PM_at	377677	CA13	carbonic anhydrase XIII	NM_198584	6.70742e-15	0.175599	-5.69479
46657	237400_PM_at	27109	ATP5S	ATP synthase, H+ transporting, mitochondrial F0 complex, subunit s (factor B)	NM_001003803 /// NM_001003805 /// NM_015684 /// NR_033761	5.48959e-10	0.176487	-5.66613
48239	238982_PM_at	8562	DENR	density-regulated protein	NM_003677	4.05258e-07	0.176664	-5.66046
40055	230793_PM_at	55604	LRRC16A	leucine rich repeat containing 16A	NM_001173977 /// NM_017640	2.49417e-09	0.176742	-5.65796
29905	220613_PM_s_at	54843	SYTL2	synaptotagmin-like 2	NM_001162951 /// NM_001162952 /// NM_001162953 /// NM_032379 /// NM_032943 /// NM_20692	3.91598e-11	0.176855	-5.65434
27635	218342_PM_s_at	79956	ERMP1	endoplasmic reticulum metallopeptidase 1	NM_024896	2.61987e-16	0.176859	-5.65421
22898	213590_PM_at	9121	SLC16A5	solute carrier family 16, member 5 (monocarboxylic acid transporter 6)	NM_004695	3.05226e-13	0.176916	-5.65241
22054	212741_PM_at	4128	MAOA	monoamine oxidase A	NM_000240	4.92928e-11	0.177319	-5.63957
158	1552472_PM_a_at	23527	ACAP2	ArfGAP with coiled-coil, ankyrin repeat and PH domains 2	NM_012287	1.62175e-09	0.177737	-5.6263
32209	222922_PM_at	10008	KCNE3	potassium voltage-gated channel, Isk-related family, member 3	NM_005472	1.96853e-10	0.178188	-5.61207
30547	221256_PM_s_at	81932	HDHD3	haloacid dehalogenase-like hydrolase domain containing 3	NM_031219	2.6358e-12	0.178375	-5.60616
28926	219634_PM_at	50515	CHST11	carbohydrate (chondroitin 4) sulfotransferase 11	NM_001173982 /// NM_018413	7.10136e-11	0.178444	-5.60401
51154	241897_PM_at	---	---	---	---	4.15452e-13	0.178496	-5.60236
15824	206370_PM_at	5294	PIK3CG	phosphoinositide-3-kinase, catalytic, gamma polypeptide	NM_002649	4.41855e-09	0.178576	-5.59985
41198	231936_PM_at	3225	HOXC9	homeobox C9	NM_006897	5.18293e-12	0.178651	-5.5975
15379	205924_PM_at	5865	RAB3B	RAB3B, member RAS oncogene family	NM_002867	5.91983e-13	0.17939	-5.57444
34203	224937_PM_at	5738	PTGFRN	prostaglandin F2 receptor negative regulator	NM_020440	6.78225e-10	0.179644	-5.56658
45128	235871_PM_at	200879	LIPH	lipase, member H	NM_139248	7.04209e-14	0.180197	-5.54947
1256	1553986_PM_at	158158	RASEF	RAS and EF-hand domain containing	NM_152573	5.55301e-12	0.180292	-5.54656
39626	230364_PM_at	56994	CHPT1	choline phosphotransferase 1	NM_020244	1.50844e-13	0.180318	-5.54575
13220	203765_PM_at	25801	GCA	grancalcin, EF-hand calcium binding protein	NM_012198	2.4188e-11	0.180395	-5.54341
37978	228716_PM_at	7068	THRB	thyroid hormone receptor, beta (erythroblastic leukemia viral (v-erb-a) oncogene homolo	NM_000461 /// NM_001128176 /// NM_001128177	1.4199e-15	0.180889	-5.52826
19565	210153_PM_s_at	4200	ME2	malic enzyme 2, NAD(+)-dependent, mitochondrial	NM_001168335 /// NM_002396	1.63393e-12	0.181029	-5.52397
7531	1564220_PM_a_at	---	---	---	---	4.79658e-13	0.18175	-5.50206
47289	238032_PM_at	---	---	---	---	7.11002e-11	0.181837	-5.49945
44876	235619_PM_at	285986 /// 51666	ASB4 /// LOC285986	ankyrin repeat and SOCS box-containing 4 /// hypothetical protein LOC285986	NM_016116 /// NM_145872	1.62128e-10	0.18184	-5.49935
34991	225726_PM_s_at	57475	PLEKHH1	pleckstrin homology domain containing, family H (with MyTH4 domain) member 1	NM_020715	7.08427e-13	0.182045	-5.49315
39141	229879_PM_at	---	---	---	---	7.14837e-14	0.182134	-5.49045
16707	207254_PM_at	6564	SLC15A1	solute carrier family 15 (oligopeptide transporter), member 1	NM_005073	8.65539e-13	0.182229	-5.48759
51730	242473_PM_at	9618	TRAF4	TNF receptor-associated factor 4	NM_004295	4.82078e-11	0.182442	-5.4812
38919	229657_PM_at	7068	THRB	thyroid hormone receptor, beta (erythroblastic leukemia viral (v-erb-a) oncogene homolo	NM_000461 /// NM_001128176 /// NM_001128177	1.39722e-10	0.182556	-5.47778
30243	220951_PM_s_at	29974	A1CF	APOBEC1 complementation factor	NM_001198818 /// NM_001198819 /// NM_001198820 /// NM_014576 /// NM_138932 /// NM_13893	3.67528e-11	0.182561	-5.47761
34560	225295_PM_at	57181	SLC39A10	solute carrier family 39 (zinc transporter), member 10	NM_001127257 /// NM_020342	4.72245e-16	0.182772	-5.47129
15497	206043_PM_s_at	9914	ATP2C2	ATPase, Ca++ transporting, type 2C, member 2	NM_014861	4.23709e-10	0.182884	-5.46794
35539	226275_PM_at	4084	MXD1	MAX dimerization protein 1	NM_002357	2.28791e-16	0.182956	-5.46578
44949	235692_PM_at	30011	SH3KBP1	SH3-domain kinase binding protein 1	NM_001024666 /// NM_001184960 /// NM_031892	3.45233e-11	0.18297	-5.46536
31532	222245_PM_s_at	80307	FER1L4	fer-1-like 4 (C. elegans) pseudogene	NR_024377	2.90877e-09	0.183346	-5.45418
35495	226231_PM_at	---	---	---	---	2.34561e-10	0.183353	-5.45396
28768	219476_PM_at	79098	C1orf116	chromosome 1 open reading frame 116	NM_001083924 /// NM_023938	1.16828e-15	0.18339	-5.45285
41566	232304_PM_at	57162	PELI1	Pellino homolog 1 (Drosophila)	NM_020651	1.44712e-12	0.18345	-5.45109
26581	217288_PM_at	---	---	---	---	7.3505e-11	0.183675	-5.4444
33924	224657_PM_at	54206	ERRFI1	ERBB receptor feedback inhibitor 1	NM_018948	8.96532e-18	0.183756	-5.44199
34523	225258_PM_at	54751	FBLIM1	filamin binding LIM protein 1	NM_001024215 /// NM_001024216 /// NM_017556	1.44e-10	0.184587	-5.41749
34098	224832_PM_at	80824	DUSP16	dual specificity phosphatase 16	NM_030640	3.42028e-11	0.184811	-5.41092
37830	228568_PM_at	145781	GCOM1	GRINL1A complex locus	NM_001018090 /// NM_001018091 /// NM_001018100 /// NM_152451	1.7104e-14	0.185109	-5.40221
51367	242110_PM_at	---	---	---	---	7.05553e-13	0.185191	-5.39984
32547	223262_PM_s_at	26127	FGFR1OP2	FGFR1 oncogene partner 2	NM_001171887 /// NM_001171888 /// NM_015633	9.16738e-14	0.18521	-5.39927
51150	241893_PM_at	---	---	---	---	4.50173e-14	0.185495	-5.39097
19307	209893_PM_s_at	2526	FUT4	fucosyltransferase 4 (alpha (1,3) fucosyltransferase, myeloid-specific)	NM_002033	1.74182e-14	0.18583	-5.38127
29661	220369_PM_at	55671	SMEK1	SMEK homolog 1, suppressor of mek1 (Dictyostelium)	NM_032560	6.28321e-09	0.186097	-5.37354
19008	209590_PM_at	655	BMP7	bone morphogenetic protein 7	NM_001719	1.78487e-10	0.186219	-5.37002
36619	227356_PM_at	---	---	---	---	1.26994e-12	0.186376	-5.3655
54150	266_PM_s_at	100133941	CD24	CD24 molecule	NM_013230	1.32976e-14	0.1864	-5.36481
35860	226597_PM_at	92840	REEP6	receptor accessory protein 6	NM_138393	1.2911e-11	0.186524	-5.36125
12259	202803_PM_s_at	3689	ITGB2	integrin, beta 2 (complement component 3 receptor 3 and 4 subunit)	NM_000211 /// NM_001127491	2.437e-12	0.186711	-5.35587
212	1552546_PM_a_at	137994	LETM2	leucine zipper-EF-hand containing transmembrane protein 2	NM_144652	3.90614e-12	0.186824	-5.35264
15284	205829_PM_at	3292	HSD17B1	hydroxysteroid (17-beta) dehydrogenase 1	NM_000413	8.63968e-13	0.186986	-5.34799
51485	242228_PM_at	---	---	---	---	1.76382e-12	0.187203	-5.34181
13048	203593_PM_at	23607	CD2AP	CD2-associated protein	NM_012120	3.33496e-16	0.187359	-5.33734
52643	243386_PM_at	54897	CASZ1	castor zinc finger 1	NM_001079843 /// NM_017766	2.21859e-13	0.187841	-5.32366
11945	202489_PM_s_at	5349	FXYD3	FXYD domain containing ion transport regulator 3	NM_001136007 /// NM_001136008 /// NM_001136009 /// NM_001136010 /// NM_001136011 /// NM	1.03208e-18	0.18802	-5.31858
29262	219970_PM_at	54810	GIPC2	GIPC PDZ domain containing family, member 2	NM_017655	7.27383e-11	0.188449	-5.30648
16483	207029_PM_at	4254	KITLG	KIT ligand	NM_000899 /// NM_003994	1.32053e-10	0.188739	-5.29832
37021	227759_PM_at	255738	PCSK9	proprotein convertase subtilisin/kexin type 9	NM_174936	2.86379e-15	0.189059	-5.28935
22918	213610_PM_s_at	151230	KLHL23	kelch-like 23 (Drosophila)	NM_144711	3.14811e-14	0.189219	-5.28487
33678	224407_PM_s_at	51765	MST4	serine/threonine protein kinase MST4	NM_001042452 /// NM_001042453 /// NM_016542	2.50092e-08	0.189252	-5.28395
11742	202286_PM_s_at	4070	TACSTD2	tumor-associated calcium signal transducer 2	NM_002353	6.89654e-18	0.189502	-5.27698
38195	228933_PM_at	4810	NHS	Nance-Horan syndrome (congenital cataracts and dental anomalies)	NM_001136024 /// NM_198270	3.2115e-16	0.189643	-5.27307
48136	238879_PM_at	54165	DCUN1D1	DCN1, defective in cullin neddylation 1, domain containing 1 (S. cerevisiae)	NM_020640	7.58496e-11	0.189684	-5.27193
49678	240421_PM_x_at	---	---	---	---	1.21457e-13	0.189777	-5.26936
26067	216769_PM_x_at	---	---	---	---	9.38388e-09	0.189916	-5.2655
35277	226013_PM_at	22906	TRAK1	trafficking protein, kinesin binding 1	NM_001042646 /// NM_014965	1.62954e-12	0.190017	-5.26268
19589	210177_PM_at	89870	TRIM15	tripartite motif-containing 15	NM_033229	1.95218e-11	0.190205	-5.25749
19022	209604_PM_s_at	2625	GATA3	GATA binding protein 3	NM_001002295 /// NM_002051	9.79912e-13	0.190299	-5.25489
52057	242800_PM_at	4810	NHS	Nance-Horan syndrome (congenital cataracts and dental anomalies)	NM_001136024 /// NM_198270	2.81271e-10	0.190554	-5.24785
39724	230462_PM_at	8650	NUMB	numb homolog (Drosophila)	NM_001005743 /// NM_001005744 /// NM_001005745 /// NM_003744	1.28234e-12	0.190827	-5.24035
54257	36742_PM_at	89870	TRIM15	tripartite motif-containing 15	NM_033229	1.14042e-13	0.190916	-5.23792
44349	235092_PM_at	---	---	---	---	1.60149e-11	0.190963	-5.23662
11920	202464_PM_s_at	5209	PFKFB3	6-phosphofructo-2-kinase/fructose-2,6-biphosphatase 3	NM_001145443 /// NM_004566	2.61307e-16	0.191293	-5.22759
19136	209720_PM_s_at	6317	SERPINB3	serpin peptidase inhibitor, clade B (ovalbumin), member 3	NM_006919	1.44971e-10	0.191493	-5.22212
54610	90265_PM_at	11033	ADAP1	ArfGAP with dual PH domains 1	NM_006869	9.69063e-16	0.192333	-5.19932
34415	225150_PM_s_at	6242	RTKN	rhotekin	NM_001015055 /// NM_001015056 /// NM_033046	1.17078e-11	0.192712	-5.18909
20620	211259_PM_s_at	655	BMP7	bone morphogenetic protein 7	NM_001719	1.07692e-11	0.192737	-5.18843
11989	202533_PM_s_at	1719	DHFR	dihydrofolate reductase	NM_000791	8.62829e-13	0.192766	-5.18763
12425	202968_PM_s_at	8445	DYRK2	dual-specificity tyrosine-(Y)-phosphorylation regulated kinase 2	NM_003583 /// NM_006482	8.8717e-11	0.192825	-5.18605
38292	229030_PM_at	388743	CAPN8	calpain 8	NM_001143962	1.80611e-09	0.192926	-5.18333
27288	217995_PM_at	58472	SQRDL	sulfide quinone reductase-like (yeast)	NM_021199	1.36047e-15	0.193995	-5.15477
18582	209160_PM_at	8644	AKR1C3	aldo-keto reductase family 1, member C3 (3-alpha hydroxysteroid dehydrogenase, type II)	NM_003739	2.78356e-16	0.194364	-5.14499
25113	215812_PM_s_at	386757 /// 6535	SLC6A10P /// SLC6A8	solute carrier family 6 (neurotransmitter transporter, creatine), member 10 (pseudogene	NM_001142805 /// NM_001142806 /// NM_005629 /// NR_003083	1.79464e-11	0.195014	-5.12784
40036	230774_PM_at	145482	PTGR2	prostaglandin reductase 2	NM_001146154 /// NM_001146155 /// NM_152444	4.34071e-13	0.195017	-5.12775
24850	215549_PM_x_at	100128553 /// 643854	CTAGE4 /// CTAGE9	CTAGE family, member 4 /// CTAGE family, member 9	NM_001145659 /// NM_198495	1.35477e-12	0.195899	-5.10466
3461	1557129_PM_a_at	374393	FAM111B	family with sequence similarity 111, member B	NM_001142703 /// NM_001142704 /// NM_198947	3.7302e-11	0.196244	-5.0957
44548	235291_PM_s_at	643977	FLJ32255	hypothetical LOC643977	XR_108575 /// XR_112730 /// XR_113737	5.19789e-13	0.19628	-5.09477
35702	226438_PM_at	6641	SNTB1	syntrophin, beta 1 (dystrophin-associated protein A1, 59kDa, basic component 1)	NM_021021	2.13509e-09	0.196301	-5.09423
48103	238846_PM_at	8792	TNFRSF11A	tumor necrosis factor receptor superfamily, member 11a, NFKB activator	NM_003839	2.70777e-13	0.196329	-5.0935
37936	228674_PM_s_at	27436	EML4	echinoderm microtubule associated protein like 4	NM_001145076 /// NM_019063	1.44433e-13	0.196347	-5.09303
40176	230914_PM_at	3172	HNF4A	hepatocyte nuclear factor 4, alpha	NM_000457 /// NM_001030003 /// NM_001030004 /// NM_175914 /// NM_178849 /// NM_178850	9.93423e-11	0.196649	-5.08521
17521	208084_PM_at	3694	ITGB6	integrin, beta 6	NM_000888	3.4284e-10	0.196947	-5.0775
38368	229106_PM_at	140735	DYNLL2	dynein, light chain, LC8-type 2	NM_080677	3.04167e-10	0.197211	-5.07072
35820	226556_PM_at	9175	MAP3K13	mitogen-activated protein kinase kinase kinase 13	NM_004721	2.13168e-16	0.19724	-5.06996
12406	202949_PM_s_at	2274	FHL2	four and a half LIM domains 2	NM_001039492 /// NM_001450 /// NM_201555 /// NM_201557	1.94204e-16	0.197328	-5.06771
13543	204088_PM_at	5025	P2RX4	purinergic receptor P2X, ligand-gated ion channel, 4	NM_002560	1.64848e-09	0.197489	-5.06358
36170	226907_PM_at	81706	PPP1R14C	protein phosphatase 1, regulatory (inhibitor) subunit 14C	NM_030949	1.25832e-12	0.197614	-5.06036
48551	239294_PM_at	---	---	---	---	1.00841e-12	0.197727	-5.05748
34460	225195_PM_at	285381	DPH3	DPH3, KTI11 homolog (S. cerevisiae)	NM_001047434 /// NM_206831	6.90705e-15	0.197906	-5.0529
12191	202735_PM_at	10682	EBP	emopamil binding protein (sterol isomerase)	NM_006579	9.41224e-17	0.197991	-5.05073
35525	226261_PM_at	223082	ZNRF2	zinc and ring finger 2	NM_147128	4.49837e-11	0.198123	-5.04736
22881	213572_PM_s_at	1992	SERPINB1	serpin peptidase inhibitor, clade B (ovalbumin), member 1	NM_030666	1.85673e-14	0.198388	-5.04062
33162	223878_PM_at	8821	INPP4B	inositol polyphosphate-4-phosphatase, type II, 105kDa	NM_001101669 /// NM_003866	1.48542e-11	0.198588	-5.03555
22858	213549_PM_at	118987	PDZD8	PDZ domain containing 8	NM_173791	1.49136e-11	0.198842	-5.02913
46820	237563_PM_s_at	---	---	---	---	2.64731e-09	0.198968	-5.02595
20121	210732_PM_s_at	3964	LGALS8	lectin, galactoside-binding, soluble, 8	NM_006499 /// NM_201543 /// NM_201544 /// NM_201545	1.47911e-15	0.199247	-5.01889
35454	226190_PM_at	100505749 /// 9175	LOC100505749 /// MAP3K13	hypothetical LOC100505749 /// mitogen-activated protein kinase kinase kinase 13	NM_004721 /// XR_108525 /// XR_108526 /// XR_108527 /// XR_112549 /// XR_112550 /// XR_	2.02549e-14	0.199249	-5.01886
23753	214446_PM_at	22936	ELL2	elongation factor, RNA polymerase II, 2	NM_012081	7.21073e-12	0.199344	-5.01646
28906	219614_PM_s_at	54716	SLC6A20	solute carrier family 6 (proline IMINO transporter), member 20	NM_020208 /// NM_022405	3.7277e-10	0.199397	-5.01512
16989	207540_PM_s_at	6850	SYK	spleen tyrosine kinase	NM_001135052 /// NM_001174167 /// NM_001174168 /// NM_003177	1.27687e-09	0.199858	-5.00355
24001	214697_PM_s_at	9991	ROD1	ROD1 regulator of differentiation 1 (S. pombe)	NM_001163788 /// NM_001163790 /// NM_005156	3.44262e-17	0.199958	-5.00104
10500	201044_PM_x_at	1843	DUSP1	dual specificity phosphatase 1	NM_004417	2.1147e-09	0.200539	-4.98657
13496	204041_PM_at	4129	MAOB	monoamine oxidase B	NM_000898	1.91731e-14	0.200704	-4.98247
36954	227692_PM_at	2770	GNAI1	guanine nucleotide binding protein (G protein), alpha inhibiting activity polypeptide 1	NM_002069	3.31132e-14	0.201014	-4.97478
33108	223824_PM_at	55328	RNLS	renalase, FAD-dependent amine oxidase	NM_001031709 /// NM_018363	2.11254e-11	0.201609	-4.96008
15374	205919_PM_at	3046	HBE1	hemoglobin, epsilon 1	NM_005330	2.00308e-10	0.201621	-4.9598
51892	242635_PM_s_at	222236	NAPEPLD	N-acyl phosphatidylethanolamine phospholipase D	NM_001122838 /// NM_198990	1.91995e-09	0.201722	-4.95732
32085	222798_PM_at	9317	PTER	phosphotriesterase related	NM_001001484 /// NM_030664	4.85049e-18	0.201899	-4.95297
45194	235937_PM_at	4950	OCLN	occludin	NM_002538	9.80804e-12	0.20201	-4.95025
47923	238666_PM_at	---	---	---	---	2.82742e-12	0.202369	-4.94146
36297	227034_PM_at	65124	ANKRD57	ankyrin repeat domain 57	NM_023016	3.40318e-15	0.203007	-4.92593
27744	218451_PM_at	64866	CDCP1	CUB domain containing protein 1	NM_022842 /// NM_178181	7.24782e-16	0.203129	-4.92298
16838	207387_PM_s_at	2710	GK	glycerol kinase	NM_000167 /// NM_001128127 /// NM_203391	1.19733e-11	0.203195	-4.92139
41345	232083_PM_at	55614	KIF16B	kinesin family member 16B	NM_024704	3.71192e-10	0.203632	-4.91082
47306	238049_PM_at	65983	GRAMD3	GRAM domain containing 3	NM_001146319 /// NM_001146320 /// NM_001146321 /// NM_001146322 /// NM_023927	1.8195e-10	0.203906	-4.90423
46065	236808_PM_at	26127	FGFR1OP2	FGFR1 oncogene partner 2	NM_001171887 /// NM_001171888 /// NM_015633	7.12672e-11	0.20397	-4.90268
10334	200878_PM_at	2034	EPAS1	endothelial PAS domain protein 1	NM_001430	8.80163e-17	0.204232	-4.8964
14172	204717_PM_s_at	3177	SLC29A2	solute carrier family 29 (nucleoside transporters), member 2	NM_001532	5.27258e-12	0.204255	-4.89583
30854	221563_PM_at	11221	DUSP10	dual specificity phosphatase 10	NM_007207 /// NM_144728 /// NM_144729	2.43967e-10	0.204571	-4.88827
14373	204918_PM_s_at	4300	MLLT3	myeloid/lymphoid or mixed-lineage leukemia (trithorax homolog, Drosophila); translocate	NM_004529	5.01181e-10	0.204708	-4.885
45770	236513_PM_at	---	---	---	---	3.26236e-11	0.204992	-4.87824
37420	228158_PM_at	645166	LOC645166	lymphocyte-specific protein 1 pseudogene	NR_027354 /// NR_027355 /// NR_027356	1.05745e-14	0.205574	-4.86443
15539	206085_PM_s_at	1491	CTH	cystathionase (cystathionine gamma-lyase)	NM_001190463 /// NM_001902 /// NM_153742	2.42952e-14	0.205821	-4.8586
33068	223784_PM_at	57393	TMEM27	transmembrane protein 27	NM_020665	2.90403e-07	0.205909	-4.85651
38185	228923_PM_at	6277	S100A6	S100 calcium binding protein A6	NM_014624	1.19443e-10	0.20602	-4.8539
14220	204765_PM_at	7984	ARHGEF5	Rho guanine nucleotide exchange factor (GEF) 5	NM_005435	1.72922e-09	0.20613	-4.8513
16676	207223_PM_s_at	9991	ROD1	ROD1 regulator of differentiation 1 (S. pombe)	NM_001163788 /// NM_001163790 /// NM_005156	5.78261e-12	0.206789	-4.83584
27838	218545_PM_at	55297	CCDC91	coiled-coil domain containing 91	NM_018318	2.62154e-14	0.20686	-4.8342
36616	227353_PM_at	147138	TMC8	transmembrane channel-like 8	NM_152468	1.21609e-08	0.207055	-4.82964
36224	226961_PM_at	222171	PRR15	proline rich 15	NM_175887	6.32738e-15	0.207308	-4.82373
51008	241751_PM_at	8481	OFD1	oral-facial-digital syndrome 1	NM_003611	9.45969e-13	0.207316	-4.82355
23220	213913_PM_s_at	23329	TBC1D30	TBC1 domain family, member 30	NM_015279 /// XM_001716833 /// XM_003118948 /// XM_003118949 /// XM_003118950 /// XM_00	5.30746e-11	0.207617	-4.81656
13676	204221_PM_x_at	11010	GLIPR1	GLI pathogenesis-related 1	NM_006851	1.88861e-12	0.207833	-4.81156
48062	238805_PM_at	91894	C11orf52	chromosome 11 open reading frame 52	NM_080659	2.92249e-10	0.208037	-4.80683
42893	233634_PM_at	91862	MARVELD3	MARVEL domain containing 3	NM_001017967 /// NM_052858	1.63413e-08	0.208707	-4.7914
11697	202241_PM_at	10221	TRIB1	tribbles homolog 1 (Drosophila)	NM_025195	3.92981e-18	0.208913	-4.78668
28365	219073_PM_s_at	114884	OSBPL10	oxysterol binding protein-like 10	NM_001174060 /// NM_017784	6.52445e-13	0.209113	-4.78211
19858	210452_PM_x_at	8529	CYP4F2	cytochrome P450, family 4, subfamily F, polypeptide 2	NM_001082	2.15918e-09	0.209252	-4.77892
25680	216381_PM_x_at	22977	AKR7A3	aldo-keto reductase family 7, member A3 (aflatoxin aldehyde reductase)	NM_012067	6.40137e-15	0.209256	-4.77883
35136	225871_PM_at	261729	STEAP2	six transmembrane epithelial antigen of the prostate 2	NM_001040665 /// NM_001040666 /// NM_152999	6.7446e-13	0.209435	-4.77476
15214	205759_PM_s_at	6820	SULT2B1	sulfotransferase family, cytosolic, 2B, member 1	NM_004605 /// NM_177973	1.10334e-11	0.209473	-4.77388
46026	236769_PM_at	158402	LOC158402	hypothetical protein LOC158402	---	1.11964e-11	0.209501	-4.77325
46146	236889_PM_at	---	---	---	---	1.36872e-08	0.209562	-4.77185
36440	227177_PM_at	7464	CORO2A	coronin, actin binding protein, 2A	NM_003389 /// NM_052820	5.99316e-11	0.210112	-4.75937
51276	242019_PM_at	253782	LASS6	LAG1 homolog, ceramide synthase 6	NM_203463	2.50089e-09	0.210814	-4.74352
38639	229377_PM_at	79774	GRTP1	growth hormone regulated TBC protein 1	NM_024719	5.56912e-13	0.211037	-4.73851
44427	235170_PM_at	168374	ZNF92	zinc finger protein 92	NM_007139 /// NM_152626	5.10032e-12	0.211433	-4.72962
11069	201613_PM_s_at	8906	AP1G2	adaptor-related protein complex 1, gamma 2 subunit	NM_003917	1.32851e-11	0.211497	-4.72819
28781	219489_PM_s_at	64359	NXN	nucleoredoxin	NM_022463	8.37113e-11	0.211556	-4.72689
38303	229041_PM_s_at	---	---	---	---	1.04237e-10	0.211598	-4.72595
32040	222753_PM_s_at	60559	SPCS3	signal peptidase complex subunit 3 homolog (S. cerevisiae)	NM_021928	3.7354e-13	0.21171	-4.72345
5502	1560697_PM_at	283392	LOC283392	hypothetical LOC283392	NR_026836 /// NR_026837	7.91787e-12	0.211816	-4.72107
23095	213787_PM_s_at	10682	EBP	emopamil binding protein (sterol isomerase)	NM_006579	4.24899e-16	0.212174	-4.7131
13803	204348_PM_s_at	205	AK4	adenylate kinase 4	NM_001005353 /// NM_013410 /// NM_203464	6.52167e-11	0.212268	-4.71104
13658	204203_PM_at	1054	CEBPG	CCAAT/enhancer binding protein (C/EBP), gamma	NM_001806	1.29702e-13	0.212592	-4.70384
12127	202671_PM_s_at	8566	PDXK	pyridoxal (pyridoxine, vitamin B6) kinase	NM_003681	2.9399e-12	0.212726	-4.70089
22125	212812_PM_at	256987	SERINC5	serine incorporator 5	NM_001174071 /// NM_001174072 /// NM_178276	6.24168e-18	0.212866	-4.6978
35087	225822_PM_at	128218	TMEM125	transmembrane protein 125	NM_144626	8.39496e-12	0.21289	-4.69727
34489	225224_PM_at	140688	C20orf112	chromosome 20 open reading frame 112	NM_080616	2.00038e-14	0.213001	-4.69481
14293	204838_PM_s_at	27030	MLH3	mutL homolog 3 (E. coli)	NM_001040108 /// NM_014381	2.70381e-13	0.21306	-4.69352
47975	238718_PM_at	---	---	---	---	4.22975e-07	0.213412	-4.68577
50165	240908_PM_at	100507153	LOC100507153	hypothetical LOC100507153	XR_110384	2.63145e-11	0.213484	-4.68419
23033	213725_PM_x_at	64131	XYLT1	xylosyltransferase I	NM_022166	5.84868e-09	0.213722	-4.67898
48392	239135_PM_at	55313	CPPED1	calcineurin-like phosphoesterase domain containing 1	NM_001099455 /// NM_018340	4.57066e-10	0.21392	-4.67464
28223	218931_PM_at	64284	RAB17	RAB17, member RAS oncogene family	NM_022449 /// NR_033308	6.43519e-11	0.214027	-4.67231
19851	210445_PM_at	2172	FABP6	fatty acid binding protein 6, ileal	NM_001040442 /// NM_001130958 /// NM_001445	4.11426e-13	0.214364	-4.66497
48776	239519_PM_at	---	---	---	---	5.34775e-12	0.214537	-4.66121
34379	225114_PM_at	8540	AGPS	alkylglycerone phosphate synthase	NM_003659	7.57523e-14	0.214715	-4.65733
31438	222150_PM_s_at	54103	PION	pigeon homolog (Drosophila)	NM_017439	1.20839e-10	0.214819	-4.65508
39514	230252_PM_at	57121	LPAR5	lysophosphatidic acid receptor 5	NM_001142961 /// NM_020400	1.76646e-10	0.214907	-4.65318
21668	212355_PM_at	23351	KHNYN	KH and NYN domain containing	NM_015299	1.16282e-14	0.21492	-4.65288
21569	212255_PM_s_at	27032	ATP2C1	ATPase, Ca++ transporting, type 2C, member 1	NM_001001485 /// NM_001001486 /// NM_001001487 /// NM_014382	5.69769e-14	0.21499	-4.65137
15287	205832_PM_at	51200	CPA4	carboxypeptidase A4	NM_001163446 /// NM_016352	8.34689e-10	0.214991	-4.65135
19318	209904_PM_at	7134	TNNC1	troponin C type 1 (slow)	NM_003280	8.72807e-11	0.215032	-4.65048
13292	203837_PM_at	4217	MAP3K5	mitogen-activated protein kinase kinase kinase 5	NM_005923	1.98391e-14	0.215103	-4.64893
13859	204404_PM_at	6558	SLC12A2	solute carrier family 12 (sodium/potassium/chloride transporters), member 2	NM_001046	3.93966e-14	0.215362	-4.64334
32157	222870_PM_s_at	10678	B3GNT2	UDP-GlcNAc:betaGal beta-1,3-N-acetylglucosaminyltransferase 2	NM_006577	8.03013e-16	0.215652	-4.6371
49071	239814_PM_at	100506860	LOC100506860	hypothetical LOC100506860	XR_108813 /// XR_108814 /// XR_110749 /// XR_110750 /// XR_113050 /// XR_113051 /// XR_	4.14432e-11	0.215918	-4.63138
24950	215649_PM_s_at	4598	MVK	mevalonate kinase	NM_000431 /// NM_001114185	2.30086e-09	0.21599	-4.62985
37443	228181_PM_at	7779	SLC30A1	solute carrier family 30 (zinc transporter), member 1	NM_021194	2.73385e-11	0.216034	-4.62891
29723	220431_PM_at	28983	TMPRSS11E	transmembrane protease, serine 11E	NM_014058	9.25752e-10	0.216158	-4.62625
22589	213280_PM_at	23108	RAP1GAP2	RAP1 GTPase activating protein 2	NM_001100398 /// NM_015085	4.10219e-11	0.216191	-4.62555
12672	203216_PM_s_at	4646	MYO6	myosin VI	NM_004999	1.2549e-15	0.21631	-4.623
44637	235380_PM_at	---	---	---	---	4.44027e-11	0.216317	-4.62285
34887	225622_PM_at	55824	PAG1	phosphoprotein associated with glycosphingolipid microdomains 1	NM_018440	6.43788e-11	0.216566	-4.61754
41412	232150_PM_at	---	---	---	---	5.07369e-11	0.216696	-4.61476
31098	221810_PM_at	376267	RAB15	RAB15, member RAS onocogene family	NM_198686	1.22083e-12	0.216766	-4.61327
21024	211695_PM_x_at	4582	MUC1	mucin 1, cell surface associated	NM_001018016 /// NM_001018017 /// NM_001044390 /// NM_001044391 /// NM_001044392 /// NM	9.29571e-10	0.217468	-4.59838
38876	229614_PM_at	162967	ZNF320	zinc finger protein 320	NM_207333	2.1339e-12	0.217676	-4.59398
39765	230503_PM_at	---	---	---	---	1.32605e-10	0.217726	-4.59294
29931	220639_PM_at	79853	TM4SF20	transmembrane 4 L six family member 20	NM_024795	1.62401e-09	0.217754	-4.59235
49912	240655_PM_at	---	---	---	---	7.86773e-11	0.217804	-4.59129
47279	238022_PM_at	643911	CRNDE	colorectal neoplasia differentially expressed (non-protein coding)	NR_034105 /// NR_034106	5.12089e-13	0.217954	-4.58813
18383	208960_PM_s_at	1316	KLF6	Kruppel-like factor 6	NM_001160124 /// NM_001160125 /// NM_001300 /// NR_027653	4.37628e-14	0.218417	-4.57841
48339	239082_PM_at	7976	FZD3	frizzled homolog 3 (Drosophila)	NM_017412	2.20565e-10	0.218521	-4.57621
54319	38340_PM_at	9026	HIP1R	huntingtin interacting protein 1 related	NM_003959	3.04026e-13	0.218663	-4.57326
22932	213624_PM_at	10924	SMPDL3A	sphingomyelin phosphodiesterase, acid-like 3A	NM_006714	1.87624e-15	0.218852	-4.5693
30867	221577_PM_x_at	9518	GDF15	growth differentiation factor 15	NM_004864	4.88676e-13	0.21899	-4.56643
25473	216173_PM_at	---	---	---	---	1.1008e-08	0.219244	-4.56113
14260	204805_PM_s_at	8971	H1FX	H1 histone family, member X	NM_006026	3.80623e-12	0.219568	-4.5544
32182	222895_PM_s_at	64919	BCL11B	B-cell CLL/lymphoma 11B (zinc finger protein)	NM_022898 /// NM_138576	1.29523e-12	0.219782	-4.54997
42391	233130_PM_at	---	---	---	---	8.53354e-08	0.219883	-4.54788
32325	223038_PM_s_at	58516	FAM60A	family with sequence similarity 60, member A	NM_001135811 /// NM_001135812 /// NM_021238	7.07676e-10	0.219981	-4.54586
42722	233463_PM_at	166824	RASSF6	Ras association (RalGDS/AF-6) domain family member 6	NM_177532 /// NM_201431	1.78757e-12	0.220102	-4.54334
24237	214934_PM_at	374868	ATP9B	ATPase, class II, type 9B	NM_198531	7.02922e-16	0.220198	-4.54137
47871	238614_PM_x_at	80264	ZNF430	zinc finger protein 430	NM_001172671 /// NM_025189	2.6512e-08	0.220309	-4.53908
37390	228128_PM_x_at	5069	PAPPA	pregnancy-associated plasma protein A, pappalysin 1	NM_002581	2.81169e-12	0.22036	-4.53804
19685	210277_PM_at	11154	AP4S1	adaptor-related protein complex 4, sigma 1 subunit	NM_001128126 /// NM_007077	3.02511e-13	0.220436	-4.53646
32095	222808_PM_at	79868	ALG13	asparagine-linked glycosylation 13 homolog (S. cerevisiae)	NM_001039210 /// NM_001099922 /// NM_001168385 /// NM_018466 /// NR_033124 /// NR_03312	3.09495e-13	0.220596	-4.53318
27666	218373_PM_at	64400	AKTIP	AKT interacting protein	NM_001012398 /// NM_022476	1.08796e-17	0.221015	-4.52458
28618	219326_PM_s_at	10678	B3GNT2	UDP-GlcNAc:betaGal beta-1,3-N-acetylglucosaminyltransferase 2	NM_006577	3.94472e-10	0.22153	-4.51405
5024	1559827_PM_at	401074	LOC401074	hypothetical LOC401074	XM_001714392	1.39378e-12	0.221711	-4.51038
44963	235706_PM_at	1368	CPM	carboxypeptidase M	NM_001005502 /// NM_001874 /// NM_198320	2.04362e-13	0.221742	-4.50975
45355	236098_PM_at	100130933	LOC100130933	hypothetical protein LOC100130933	NM_001162997	4.52911e-08	0.221945	-4.50562
42777	233518_PM_at	---	---	---	---	3.23219e-06	0.221978	-4.50496
25528	216228_PM_s_at	11169	WDHD1	WD repeat and HMG-box DNA binding protein 1	NM_001008396 /// NM_007086	8.9891e-12	0.22203	-4.5039
23742	214435_PM_x_at	5898	RALA	v-ral simian leukemia viral oncogene homolog A (ras related)	NM_005402	7.69872e-16	0.222291	-4.49862
41094	231832_PM_at	8693	GALNT4	UDP-N-acetyl-alpha-D-galactosamine:polypeptide N-acetylgalactosaminyltransferase 4 (Gal	NM_003774	7.13925e-18	0.222522	-4.49393
37582	228320_PM_x_at	92558	CCDC64	coiled-coil domain containing 64	NM_207311	1.09847e-10	0.222639	-4.49157
28175	218883_PM_s_at	79682	MLF1IP	MLF1 interacting protein	NM_024629	5.89994e-15	0.222897	-4.48638
47732	238475_PM_at	144245	ALG10B	asparagine-linked glycosylation 10, alpha-1,2-glucosyltransferase homolog B (yeast)	NM_001013620	6.8633e-10	0.223074	-4.48282
18076	208651_PM_x_at	100133941	CD24	CD24 molecule	NM_013230	7.53959e-11	0.223116	-4.48198
45385	236128_PM_at	7644	ZNF91	zinc finger protein 91	NM_003430	3.69541e-14	0.223213	-4.48003
54188	33304_PM_at	3669	ISG20	interferon stimulated exonuclease gene 20kDa	NM_002201	5.70335e-10	0.22339	-4.47647
42687	233428_PM_at	---	---	---	---	1.19432e-10	0.22346	-4.47507
12343	202887_PM_s_at	54541	DDIT4	DNA-damage-inducible transcript 4	NM_019058	2.24809e-14	0.223525	-4.47376
15850	206396_PM_at	6505	SLC1A1	solute carrier family 1 (neuronal/epithelial high affinity glutamate transporter, syste	NM_004170	5.03658e-10	0.223591	-4.47245
51173	241916_PM_at	---	---	---	---	2.55853e-12	0.223856	-4.46716
39700	230438_PM_at	6913	TBX15	T-box 15	NM_152380	4.36774e-08	0.22392	-4.46588
23985	214681_PM_at	2710	GK	glycerol kinase	NM_000167 /// NM_001128127 /// NM_203391	2.45745e-11	0.224097	-4.46236
24749	215447_PM_at	---	---	---	---	3.12325e-09	0.22412	-4.4619
34916	225651_PM_at	7325	UBE2E2	ubiquitin-conjugating enzyme E2E 2 (UBC4/5 homolog, yeast)	NM_152653	1.30555e-12	0.224211	-4.46009
20251	210868_PM_s_at	79071	ELOVL6	ELOVL family member 6, elongation of long chain fatty acids (FEN1/Elo2, SUR4/Elo3-like,	NM_001130721 /// NM_024090	6.35058e-09	0.224258	-4.45915
20105	210715_PM_s_at	10653	SPINT2	serine peptidase inhibitor, Kunitz type, 2	NM_001166103 /// NM_021102	1.18444e-13	0.22473	-4.44979
30464	221173_PM_at	10083	USH1C	Usher syndrome 1C (autosomal recessive, severe)	NM_005709 /// NM_153676	9.75428e-10	0.224997	-4.44451
28139	218847_PM_at	10644	IGF2BP2	insulin-like growth factor 2 mRNA binding protein 2	NM_001007225 /// NM_006548	1.42706e-15	0.225066	-4.44313
14350	204895_PM_x_at	4585	MUC4	mucin 4, cell surface associated	NM_004532 /// NM_018406 /// NM_138297	7.68425e-10	0.225123	-4.44201
44724	235467_PM_s_at	3749	KCNC4	potassium voltage-gated channel, Shaw-related subfamily, member 4	NM_001039574 /// NM_004978 /// NR_036437	9.90591e-12	0.225187	-4.44075
4692	1559263_PM_s_at	340152 /// 85313	PPIL4 /// ZC3H12D	peptidylprolyl isomerase (cyclophilin)-like 4 /// zinc finger CCCH-type containing 12D	NM_139126 /// NM_207360	1.608e-10	0.225608	-4.43247
49368	240111_PM_at	22836	RHOBTB3	Rho-related BTB domain containing 3	NM_014899	1.67814e-10	0.22567	-4.43124
26283	216985_PM_s_at	6809	STX3	syntaxin 3	NM_001178040 /// NM_004177	4.97088e-12	0.226034	-4.42411
39822	230560_PM_at	29091	STXBP6	syntaxin binding protein 6 (amisyn)	NM_014178	3.58585e-09	0.226457	-4.41585
14910	205455_PM_at	4486	MST1R	macrophage stimulating 1 receptor (c-met-related tyrosine kinase)	NM_002447	1.16074e-12	0.22715	-4.40237
22237	212925_PM_at	126353	C19orf21	chromosome 19 open reading frame 21	NM_173481	2.57931e-11	0.227167	-4.40204
24130	214827_PM_at	84612	PARD6B	par-6 partitioning defective 6 homolog beta (C. elegans)	NM_032521	1.91035e-08	0.227307	-4.39934
28907	219615_PM_s_at	8645	KCNK5	potassium channel, subfamily K, member 5	NM_003740	1.36026e-08	0.227348	-4.39854
11723	202267_PM_at	3918	LAMC2	laminin, gamma 2	NM_005562 /// NM_018891	7.1727e-16	0.227709	-4.39156
25231	215930_PM_s_at	4253	CTAGE5	CTAGE family, member 5	NM_005930 /// NM_203354 /// NM_203355 /// NM_203356	6.63909e-15	0.227868	-4.38851
27511	218218_PM_at	55198	APPL2	adaptor protein, phosphotyrosine interaction, PH domain and leucine zipper containing 2	NM_018171	4.47882e-09	0.227916	-4.38758
46235	236978_PM_at	---	---	---	---	3.08417e-12	0.22795	-4.38693
46440	237183_PM_at	---	---	---	---	3.76767e-14	0.227979	-4.38638
13206	203751_PM_x_at	3727	JUND	jun D proto-oncogene	NM_005354	2.82396e-10	0.228303	-4.38015
21792	212479_PM_s_at	64795	RMND5A	required for meiotic nuclear division 5 homolog A (S. cerevisiae)	NM_022780	2.70047e-15	0.228577	-4.37489
39122	229860_PM_x_at	401115	C4orf48	chromosome 4 open reading frame 48	NM_001141936 /// NM_001168243	1.46571e-15	0.228613	-4.37421
14063	204608_PM_at	435	ASL	argininosuccinate lyase	NM_000048 /// NM_001024943 /// NM_001024944 /// NM_001024946	2.4733e-14	0.228687	-4.37279
16054	206600_PM_s_at	9121	SLC16A5	solute carrier family 16, member 5 (monocarboxylic acid transporter 6)	NM_004695	6.93143e-12	0.228855	-4.36957
17007	207558_PM_s_at	5308	PITX2	paired-like homeodomain 2	NM_000325 /// NM_153426 /// NM_153427	5.66755e-10	0.228894	-4.36884
28232	218940_PM_at	79609	C14orf138	chromosome 14 open reading frame 138	NM_001040662 /// NM_024558	1.32447e-12	0.22894	-4.36796
22511	213201_PM_s_at	7138	TNNT1	troponin T type 1 (skeletal, slow)	NM_001126132 /// NM_001126133 /// NM_003283	4.25898e-11	0.229145	-4.36404
29327	220035_PM_at	23225	NUP210	nucleoporin 210kDa	NM_024923	4.69871e-10	0.229172	-4.36353
34089	224823_PM_at	4638	MYLK	myosin light chain kinase	NM_053025 /// NM_053026 /// NM_053027 /// NM_053028 /// NM_053031 /// NM_053032	8.02759e-11	0.22948	-4.35769
41871	232609_PM_at	92359	CRB3	crumbs homolog 3 (Drosophila)	NM_139161 /// NM_174881	8.80603e-11	0.22989	-4.34991
39696	230434_PM_at	493911	PHOSPHO2	phosphatase, orphan 2	NM_001008489	8.13116e-12	0.229915	-4.34943
4115	1558217_PM_at	146857	SLFN13	schlafen family member 13	NM_144682	2.2228e-09	0.229966	-4.34847
1610	1554485_PM_s_at	140738	TMEM37	transmembrane protein 37	NM_183240	3.31422e-10	0.229986	-4.34808
17006	207557_PM_s_at	6262	RYR2	ryanodine receptor 2 (cardiac)	NM_001035	2.56273e-07	0.230291	-4.34233
41784	232522_PM_at	---	---	---	---	1.46833e-10	0.230513	-4.33815
48124	238867_PM_at	130827	TMEM182	transmembrane protein 182	NM_144632	1.22142e-09	0.230855	-4.33171
22075	212762_PM_s_at	6934	TCF7L2	transcription factor 7-like 2 (T-cell specific, HMG-box)	NM_001146274 /// NM_001146283 /// NM_001146284 /// NM_001146285 /// NM_001146286 /// NM	7.89003e-15	0.230868	-4.33147
31557	222270_PM_at	57223	SMEK2	SMEK homolog 2, suppressor of mek1 (Dictyostelium)	NM_001122964 /// NM_020463	8.8248e-12	0.231107	-4.327
19518	210106_PM_at	5959	RDH5	retinol dehydrogenase 5 (11-cis/9-cis)	NM_002905	1.16034e-11	0.231205	-4.32516
37999	228737_PM_at	84969	TOX2	TOX high mobility group box family member 2	NM_001098796 /// NM_001098797 /// NM_001098798 /// NM_032883	3.05214e-11	0.231317	-4.32306
28647	219355_PM_at	55086	CXorf57	chromosome X open reading frame 57	NM_001184782 /// NM_018015	1.17184e-10	0.231859	-4.31296
20241	210854_PM_x_at	6535	SLC6A8	solute carrier family 6 (neurotransmitter transporter, creatine), member 8	NM_001142805 /// NM_001142806 /// NM_005629	6.59983e-10	0.232198	-4.30666
25810	216511_PM_s_at	6934	TCF7L2	transcription factor 7-like 2 (T-cell specific, HMG-box)	NM_001146274 /// NM_001146283 /// NM_001146284 /// NM_001146285 /// NM_001146286 /// NM	8.40189e-12	0.232395	-4.30301
22617	213308_PM_at	22941	SHANK2	SH3 and multiple ankyrin repeat domains 2	NM_012309 /// NM_133266	2.62942e-11	0.232557	-4.30002
41552	232290_PM_at	---	---	---	---	3.24147e-09	0.23335	-4.28541
1878	1554835_PM_a_at	84002	B3GNT5	UDP-GlcNAc:betaGal beta-1,3-N-acetylglucosaminyltransferase 5	NM_032047	5.12682e-08	0.233466	-4.28329
12528	203071_PM_at	7869	SEMA3B	sema domain, immunoglobulin domain (Ig), short basic domain, secreted, (semaphorin) 3B	NM_001005914 /// NM_004636	3.01625e-10	0.233852	-4.27621
14034	204579_PM_at	2264	FGFR4	fibroblast growth factor receptor 4	NM_002011 /// NM_022963 /// NM_213647	1.19516e-09	0.233966	-4.27413
39500	230238_PM_at	134548	ANKRD43	ankyrin repeat domain 43	NM_175873	1.45033e-07	0.234142	-4.27092
34739	225474_PM_at	9223	MAGI1	membrane associated guanylate kinase, WW and PDZ domain containing 1	NM_001033057 /// NM_004742 /// NM_015520	2.56513e-11	0.235006	-4.25522
24027	214723_PM_x_at	375248	ANKRD36	ankyrin repeat domain 36	NM_001164315	7.29813e-10	0.235728	-4.24219
33178	223894_PM_s_at	64400	AKTIP	AKT interacting protein	NM_001012398 /// NM_022476	3.58116e-10	0.235787	-4.24111
30286	220994_PM_s_at	29091	STXBP6	syntaxin binding protein 6 (amisyn)	NM_014178	3.46586e-12	0.236108	-4.23536
32355	223068_PM_at	27436	EML4	echinoderm microtubule associated protein like 4	NM_001145076 /// NM_019063	2.11569e-14	0.236396	-4.2302
31325	222037_PM_at	4173	MCM4	minichromosome maintenance complex component 4	NM_005914 /// NM_182746	3.32271e-14	0.236432	-4.22955
14645	205190_PM_at	5357	PLS1	plastin 1	NM_001145319 /// NM_001172312 /// NM_002670	1.10314e-18	0.236767	-4.22356
38702	229440_PM_at	54502	RBM47	RNA binding motif protein 47	NM_001098634 /// NM_019027	9.52962e-11	0.23687	-4.22173
21685	212372_PM_at	4628	MYH10	myosin, heavy chain 10, non-muscle	NM_005964	2.73253e-10	0.23687	-4.22172
10739	201283_PM_s_at	22906	TRAK1	trafficking protein, kinesin binding 1	NM_001042646 /// NM_014965	1.35423e-10	0.237037	-4.21876
33860	224593_PM_at	144348	ZNF664	zinc finger protein 664	NM_152437	4.51223e-16	0.237276	-4.2145
47979	238722_PM_x_at	222236	NAPEPLD	N-acyl phosphatidylethanolamine phospholipase D	NM_001122838 /// NM_198990	2.57805e-08	0.237456	-4.21131
32411	223125_PM_s_at	81563	C1orf21	chromosome 1 open reading frame 21	NM_030806	5.6498e-10	0.237746	-4.20617
10471	201015_PM_s_at	3728	JUP	junction plakoglobin	NM_002230 /// NM_021991	2.71831e-13	0.237965	-4.2023
12711	203256_PM_at	1001	CDH3	cadherin 3, type 1, P-cadherin (placental)	NM_001793	9.51442e-09	0.238115	-4.19965
14782	205327_PM_s_at	92	ACVR2A	activin A receptor, type IIA	NM_001616	2.34323e-12	0.238209	-4.19799
30372	221081_PM_s_at	79961	DENND2D	DENN/MADD domain containing 2D	NM_024901	7.82724e-12	0.238447	-4.1938
22005	212692_PM_s_at	987	LRBA	LPS-responsive vesicle trafficking, beach and anchor containing	NM_006726	1.33348e-13	0.238492	-4.19301
23489	214182_PM_at	---	---	---	---	2.4301e-08	0.238537	-4.19222
20057	210664_PM_s_at	7035	TFPI	tissue factor pathway inhibitor (lipoprotein-associated coagulation inhibitor)	NM_001032281 /// NM_006287	2.46262e-16	0.238787	-4.18784
39904	230642_PM_at	---	---	---	---	6.62981e-09	0.238841	-4.18688
8752	1568593_PM_a_at	152195	NUDT16P1	nudix (nucleoside diphosphate linked moiety X)-type motif 16 pseudogene 1	NR_002949 /// NR_027766	1.88388e-08	0.239299	-4.17887
27792	218499_PM_at	51765	MST4	serine/threonine protein kinase MST4	NM_001042452 /// NM_001042453 /// NM_016542	1.28951e-13	0.2393	-4.17885
49647	240390_PM_at	11227	GALNT5	UDP-N-acetyl-alpha-D-galactosamine:polypeptide N-acetylgalactosaminyltransferase 5 (Gal	NM_014568	3.32783e-11	0.23977	-4.17067
21456	212142_PM_at	4173	MCM4	minichromosome maintenance complex component 4	NM_005914 /// NM_182746	1.01199e-10	0.23995	-4.16753
38661	229399_PM_at	55088	C10orf118	chromosome 10 open reading frame 118	NM_018017	8.49722e-12	0.240041	-4.16596
4590	1559072_PM_a_at	114794	ELFN2	extracellular leucine-rich repeat and fibronectin type III domain containing 2	NM_052906	1.6194e-09	0.240246	-4.1624
29464	220172_PM_at	80067	DCAF17	DDB1 and CUL4 associated factor 17	NM_001164821 /// NM_025000 /// NR_028482	5.61559e-12	0.240417	-4.15944
51326	242069_PM_at	23468	CBX5	chromobox homolog 5	NM_001127321 /// NM_001127322 /// NM_012117	8.99519e-09	0.240598	-4.1563
27867	218574_PM_s_at	29995	LMCD1	LIM and cysteine-rich domains 1	NM_014583	3.25158e-10	0.240761	-4.15349
1957	1554945_PM_x_at	7429	VIL1	villin 1	NM_007127	6.59797e-08	0.240874	-4.15155
35091	225826_PM_at	326625	MMAB	methylmalonic aciduria (cobalamin deficiency) cblB type	NM_052845	1.26669e-11	0.241003	-4.14933
11081	201625_PM_s_at	3638	INSIG1	insulin induced gene 1	NM_005542 /// NM_198336 /// NM_198337	3.39763e-11	0.241188	-4.14614
53184	243927_PM_x_at	25962	KIAA1429	KIAA1429	NM_015496 /// NM_183009	3.67539e-12	0.241232	-4.14539
16977	207528_PM_s_at	23657	SLC7A11	solute carrier family 7, (cationic amino acid transporter, y+ system) member 11	NM_014331	1.93604e-11	0.241407	-4.14238
39062	229800_PM_at	9201	DCLK1	doublecortin-like kinase 1	NM_001195415 /// NM_001195416 /// NM_001195430 /// NM_004734	8.07583e-14	0.241435	-4.1419
36803	227541_PM_at	91833	WDR20	WD repeat domain 20	NM_144574 /// NM_181291 /// NM_181302 /// NM_181308	4.88374e-13	0.241442	-4.14178
40632	231370_PM_at	5494	PPM1A	Protein phosphatase, Mg2+/Mn2+ dependent, 1A	NM_021003 /// NM_177951 /// NM_177952	1.38263e-05	0.241527	-4.14032
6581	1562406_PM_at	---	---	---	---	9.17821e-10	0.241739	-4.13669
34226	224960_PM_at	55681	SCYL2	SCY1-like 2 (S. cerevisiae)	NM_017988	1.76855e-18	0.241912	-4.13373
15923	206469_PM_x_at	22977	AKR7A3	aldo-keto reductase family 7, member A3 (aflatoxin aldehyde reductase)	NM_012067	2.15518e-11	0.241998	-4.13227
22420	213109_PM_at	23043	TNIK	TRAF2 and NCK interacting kinase	NM_001161560 /// NM_001161561 /// NM_001161562 /// NM_001161563 /// NM_001161564 /// NM	7.52706e-11	0.242142	-4.12981
37694	228432_PM_at	117177	RAB3IP	RAB3A interacting protein (rabin3)	NM_001024647 /// NM_022456 /// NM_175623 /// NM_175624 /// NM_175625	3.43682e-09	0.242182	-4.12913
34051	224785_PM_at	283991	FAM100B	family with sequence similarity 100, member B	NM_182565	5.59235e-11	0.24226	-4.12779
29367	220075_PM_s_at	53841	CDHR5	cadherin-related family member 5	NM_001171968 /// NM_021924 /// NM_031264	1.38051e-08	0.242619	-4.12169
38486	229224_PM_x_at	643085	LOC643085	hypothetical LOC643085	XR_109914 /// XR_112351 /// XR_115641	3.71562e-09	0.243161	-4.11251
19020	209602_PM_s_at	2625	GATA3	GATA binding protein 3	NM_001002295 /// NM_002051	7.71864e-06	0.243239	-4.11118
34138	224872_PM_at	57609	DIP2B	DIP2 disco-interacting protein 2 homolog B (Drosophila)	NM_173602	1.89685e-17	0.243502	-4.10673
34177	224911_PM_s_at	131566	DCBLD2	discoidin, CUB and LCCL domain containing 2	NM_080927	6.57228e-18	0.243513	-4.10655
14330	204875_PM_s_at	2762	GMDS	GDP-mannose 4,6-dehydratase	NM_001500	4.71135e-09	0.243514	-4.10654
47904	238647_PM_at	122525	C14orf28	chromosome 14 open reading frame 28	NM_001017923	5.09763e-13	0.243861	-4.1007
10872	201416_PM_at	6659	SOX4	SRY (sex determining region Y)-box 4	NM_003107	1.7328e-13	0.243968	-4.0989
15083	205628_PM_at	5558	PRIM2	primase, DNA, polypeptide 2 (58kDa)	NM_000947	6.88415e-10	0.244115	-4.09643
29935	220643_PM_s_at	55179	FAIM	Fas apoptotic inhibitory molecule	NM_001033030 /// NM_001033031 /// NM_001033032 /// NM_018147	3.66666e-11	0.244213	-4.09479
38953	229691_PM_at	100128927	ZBTB42	zinc finger and BTB domain containing 42	NM_001137601	3.52231e-10	0.244665	-4.08723
14169	204714_PM_s_at	2153	F5	coagulation factor V (proaccelerin, labile factor)	NM_000130	1.49764e-11	0.244801	-4.08496
28259	218967_PM_s_at	9317	PTER	phosphotriesterase related	NM_001001484 /// NM_030664	3.46626e-12	0.244808	-4.08484
34806	225541_PM_at	200916	RPL22L1	ribosomal protein L22-like 1	NM_001099645	1.5067e-13	0.24503	-4.08113
17931	208505_PM_s_at	2524	FUT2	fucosyltransferase 2 (secretor status included)	NM_000511 /// NM_001097638	5.80736e-12	0.245116	-4.0797
28626	219334_PM_s_at	64859	OBFC2A	oligonucleotide/oligosaccharide-binding fold containing 2A	NM_001031716 /// NR_024415	7.00501e-12	0.245127	-4.07952
53611	244353_PM_s_at	154091	SLC2A12	solute carrier family 2 (facilitated glucose transporter), member 12	NM_145176	3.54417e-10	0.245199	-4.07832
11823	202367_PM_at	1523	CUX1	cut-like homeobox 1	NM_001913 /// NM_181500 /// NM_181552	3.31638e-12	0.2454	-4.07497
13291	203836_PM_s_at	4217	MAP3K5	mitogen-activated protein kinase kinase kinase 5	NM_005923	9.48063e-12	0.245483	-4.07361
12503	203046_PM_s_at	8914	TIMELESS	timeless homolog (Drosophila)	NM_003920	1.40724e-12	0.245862	-4.06733
52550	243293_PM_at	---	---	---	---	1.68162e-08	0.245865	-4.06728
12065	202609_PM_at	2059	EPS8	epidermal growth factor receptor pathway substrate 8	NM_004447	2.06696e-15	0.24629	-4.06026
14519	205064_PM_at	6699	SPRR1B	small proline-rich protein 1B	NM_003125	2.33237e-08	0.246301	-4.06008
27282	217989_PM_at	51170	HSD17B11	hydroxysteroid (17-beta) dehydrogenase 11	NM_016245	1.35163e-15	0.246471	-4.05728
17297	207850_PM_at	2921	CXCL3	chemokine (C-X-C motif) ligand 3	NM_002090	2.05019e-09	0.247011	-4.04841
32210	222923_PM_s_at	10008	KCNE3	potassium voltage-gated channel, Isk-related family, member 3	NM_005472	1.86359e-10	0.247092	-4.04708
45085	235828_PM_at	153768	PRELID2	PRELI domain containing 2	NM_138492 /// NM_182960 /// NM_205846	5.41945e-12	0.247162	-4.04592
20533	211163_PM_s_at	8794	TNFRSF10C	tumor necrosis factor receptor superfamily, member 10c, decoy without an intracellular	NM_003841	1.13276e-09	0.247191	-4.04546
51817	242560_PM_at	2177	FANCD2	Fanconi anemia, complementation group D2	NM_001018115 /// NM_033084	1.06676e-11	0.247336	-4.04309
39006	229744_PM_at	6744	SSFA2	Sperm specific antigen 2	NM_001130445 /// NM_006751	3.18533e-14	0.247357	-4.04274
37590	228328_PM_at	54813	KLHL28	kelch-like 28 (Drosophila)	NM_017658	4.0006e-14	0.247368	-4.04257
51600	242343_PM_x_at	---	---	---	---	3.26197e-08	0.247371	-4.04251
54001	244743_PM_x_at	7697	ZNF138	zinc finger protein 138	NM_001160183 /// NM_006524 /// NR_027660 /// NR_027661	3.91883e-09	0.247539	-4.03977
34451	225186_PM_at	65059	RAPH1	Ras association (RalGDS/AF-6) and pleckstrin homology domains 1	NM_203365 /// NM_213589	2.41805e-10	0.247779	-4.03586
32250	222963_PM_s_at	11141	IL1RAPL1	interleukin 1 receptor accessory protein-like 1	NM_014271	1.70903e-11	0.247907	-4.03377
12623	203167_PM_at	7077	TIMP2	TIMP metallopeptidase inhibitor 2	NM_003255	6.7311e-13	0.247924	-4.03349
33158	223874_PM_at	653857	ACTR3C	ARP3 actin-related protein 3 homolog C (yeast)	NM_001164458 /// NM_001164459	1.11977e-08	0.247968	-4.03277
14173	204718_PM_at	2051	EPHB6	EPH receptor B6	NM_004445	5.18184e-11	0.248236	-4.02843
54528	57703_PM_at	205564	SENP5	SUMO1/sentrin specific peptidase 5	NM_152699	8.25954e-13	0.248334	-4.02683
24009	214705_PM_at	10207	INADL	InaD-like (Drosophila)	NM_176877	1.14836e-10	0.248507	-4.02404
13590	204135_PM_at	11259	FILIP1L	filamin A interacting protein 1-like	NM_001042459 /// NM_014890 /// NM_182909	1.32269e-09	0.248731	-4.02041
27278	217985_PM_s_at	11177	BAZ1A	bromodomain adjacent to zinc finger domain, 1A	NM_013448 /// NM_182648	1.20013e-15	0.24889	-4.01783
52220	242963_PM_at	166929	SGMS2	sphingomyelin synthase 2	NM_001136257 /// NM_001136258 /// NM_152621	7.05195e-11	0.248921	-4.01735
36747	227484_PM_at	57522	SRGAP1	SLIT-ROBO Rho GTPase activating protein 1	NM_020762	4.57736e-08	0.248944	-4.01696
31810	222523_PM_at	59343	SENP2	SUMO1/sentrin/SMT3 specific peptidase 2	NM_021627	6.05334e-13	0.248973	-4.01649
29416	220124_PM_at	8139	GAN	gigaxonin	NM_022041	2.96966e-09	0.249212	-4.01266
44945	235688_PM_s_at	9618	TRAF4	TNF receptor-associated factor 4	NM_004295	1.04012e-09	0.249291	-4.01138
48190	238933_PM_at	---	---	---	---	5.66514e-10	0.249467	-4.00855
15770	206316_PM_s_at	9735	KNTC1	kinetochore associated 1	NM_014708	2.65374e-11	0.249502	-4.00798
28251	218959_PM_at	3226	HOXC10	homeobox C10	NM_017409	3.29817e-08	0.24971	-4.00465
19206	209790_PM_s_at	839	CASP6	caspase 6, apoptosis-related cysteine peptidase	NM_001226 /// NM_032992	2.73466e-12	0.250113	-3.99819
32117	222830_PM_at	29841	GRHL1	grainyhead-like 1 (Drosophila)	NM_198182	5.27547e-14	0.250379	-3.99394
13409	203954_PM_x_at	1365	CLDN3	claudin 3	NM_001306	5.78745e-10	0.250408	-3.99348
36671	227408_PM_s_at	83891	SNX25	sorting nexin 25	NM_031953	2.48492e-14	0.250656	-3.98953
20150	210761_PM_s_at	2886	GRB7	growth factor receptor-bound protein 7	NM_001030002 /// NM_005310	9.11636e-10	0.250707	-3.98871
18557	209135_PM_at	444	ASPH	aspartate beta-hydroxylase	NM_001164750 /// NM_001164751 /// NM_001164752 /// NM_001164753 /// NM_001164754 /// NM	6.65463e-17	0.250827	-3.98682
39063	229801_PM_at	254427	C10orf47	chromosome 10 open reading frame 47	NM_153256	3.6414e-11	0.250991	-3.9842
28123	218831_PM_s_at	2217	FCGRT	Fc fragment of IgG, receptor, transporter, alpha	NM_001136019 /// NM_004107	5.55667e-08	0.251136	-3.9819
7868	1565525_PM_a_at	255394	TCP11L2	t-complex 11 (mouse)-like 2	NM_152772	2.54108e-10	0.25122	-3.98057
52624	243367_PM_at	---	---	---	---	6.4242e-13	0.251431	-3.97723
13951	204496_PM_at	29966	STRN3	striatin, calmodulin binding protein 3	NM_001083893 /// NM_014574	7.56726e-16	0.251717	-3.97272
13880	204425_PM_at	393	ARHGAP4	Rho GTPase activating protein 4	NM_001164741 /// NM_001666	3.51331e-08	0.25218	-3.96541
12076	202620_PM_s_at	5352	PLOD2	procollagen-lysine, 2-oxoglutarate 5-dioxygenase 2	NM_000935 /// NM_182943	9.34816e-13	0.252552	-3.95959
22721	213412_PM_at	27134	TJP3	tight junction protein 3 (zona occludens 3)	NM_014428	1.82406e-11	0.252743	-3.95658
19359	209945_PM_s_at	2932	GSK3B	glycogen synthase kinase 3 beta	NM_001146156 /// NM_002093	2.23391e-14	0.25291	-3.95397
12529	203072_PM_at	4643	MYO1E	myosin IE	NM_004998	7.71859e-12	0.252919	-3.95383
12075	202619_PM_s_at	5352	PLOD2	procollagen-lysine, 2-oxoglutarate 5-dioxygenase 2	NM_000935 /// NM_182943	1.60966e-10	0.252954	-3.95328
28432	219140_PM_s_at	5950	RBP4	retinol binding protein 4, plasma	NM_006744	5.20831e-10	0.25325	-3.94867
32481	223195_PM_s_at	83667	SESN2	sestrin 2	NM_031459	8.5894e-11	0.253296	-3.94795
9181	1569362_PM_at	---	---	---	---	2.60764e-09	0.253422	-3.94599
54230	35254_PM_at	10906	TRAFD1	TRAF-type zinc finger domain containing 1	NM_001143906 /// NM_006700	7.04582e-13	0.253688	-3.94186
45037	235780_PM_at	5567	PRKACB	protein kinase, cAMP-dependent, catalytic, beta	NM_002731 /// NM_182948 /// NM_207578	4.85005e-11	0.253743	-3.94099
21652	212339_PM_at	2036	EPB41L1	erythrocyte membrane protein band 4.1-like 1	NM_012156 /// NM_177996	1.5034e-10	0.254059	-3.93609
13992	204537_PM_s_at	2564	GABRE	gamma-aminobutyric acid (GABA) A receptor, epsilon	NM_004961	5.34039e-11	0.254164	-3.93446
35528	226264_PM_at	64420	SUSD1	sushi domain containing 1	NM_022486	5.687e-11	0.254376	-3.93119
10758	201302_PM_at	307	ANXA4	annexin A4	NM_001153	3.22577e-20	0.254454	-3.92998
47850	238593_PM_at	79703	C11orf80	chromosome 11 open reading frame 80	NM_024650	9.07114e-12	0.254536	-3.92872
33370	224088_PM_at	56923	NMUR2	neuromedin U receptor 2	NM_020167	1.45802e-10	0.254621	-3.92741
12393	202936_PM_s_at	6662	SOX9	SRY (sex determining region Y)-box 9	NM_000346	1.31526e-13	0.254622	-3.92738
23377	214070_PM_s_at	23120	ATP10B	ATPase, class V, type 10B	NM_025153	1.4002e-10	0.254645	-3.92704
23393	214086_PM_s_at	10038	PARP2	poly (ADP-ribose) polymerase 2	NM_001042618 /// NM_005484	5.88756e-12	0.255091	-3.92017
51248	241991_PM_at	---	---	---	---	3.05946e-09	0.255249	-3.91774
30992	221704_PM_s_at	79720	VPS37B	vacuolar protein sorting 37 homolog B (S. cerevisiae)	NM_024667	3.04355e-12	0.255294	-3.91705
19112	209696_PM_at	2203	FBP1	fructose-1,6-bisphosphatase 1	NM_000507 /// NM_001127628	1.54339e-10	0.255355	-3.91611
38367	229105_PM_at	2863	GPR39	G protein-coupled receptor 39	NM_001508	3.34185e-11	0.255405	-3.91535
18384	208961_PM_s_at	1316	KLF6	Kruppel-like factor 6	NM_001160124 /// NM_001160125 /// NM_001300 /// NR_027653	4.10296e-14	0.255504	-3.91383
16331	206877_PM_at	4084	MXD1	MAX dimerization protein 1	NM_002357	3.31333e-09	0.255557	-3.91302
19420	210007_PM_s_at	2820	GPD2	glycerol-3-phosphate dehydrogenase 2 (mitochondrial)	NM_000408 /// NM_001083112	4.61595e-11	0.255619	-3.91208
42647	233388_PM_at	---	---	---	---	2.83861e-09	0.255775	-3.90968
13093	203638_PM_s_at	2263	FGFR2	fibroblast growth factor receptor 2	NM_000141 /// NM_001144913 /// NM_001144914 /// NM_001144915 /// NM_001144916 /// NM_00	5.86607e-11	0.255829	-3.90886
38896	229634_PM_at	135932	TMEM139	transmembrane protein 139	NM_153345	2.77374e-08	0.255873	-3.90819
13707	204252_PM_at	1017	CDK2	cyclin-dependent kinase 2	NM_001798 /// NM_052827	3.25958e-13	0.25594	-3.90717
12243	202787_PM_s_at	7867	MAPKAPK3	mitogen-activated protein kinase-activated protein kinase 3	NM_004635	2.03275e-10	0.256009	-3.90611
23164	213856_PM_at	961	CD47	CD47 molecule	NM_001777 /// NM_198793	2.57173e-09	0.256079	-3.90504
37752	228490_PM_at	11057	ABHD2	abhydrolase domain containing 2	NM_007011 /// NM_152924	1.20774e-09	0.256216	-3.90296
12671	203215_PM_s_at	4646	MYO6	myosin VI	NM_004999	1.09372e-12	0.256354	-3.90086
20058	210665_PM_at	7035	TFPI	tissue factor pathway inhibitor (lipoprotein-associated coagulation inhibitor)	NM_001032281 /// NM_006287	4.79919e-12	0.256567	-3.89762
41322	232060_PM_at	4919	ROR1	receptor tyrosine kinase-like orphan receptor 1	NM_001083592 /// NM_005012	1.30662e-11	0.257044	-3.89039
39339	230077_PM_at	220729 /// 255812 /// 6389 /// 727956	LOC220729 /// SDHA /// SDHAP1 /// SDHAP2	succinate dehydrogenase complex, subunit A, flavoprotein pseudogene /// succinate dehyd	NM_004168 /// NR_003264 /// NR_003265 /// NR_003266	3.34621e-15	0.257181	-3.88832
36028	226765_PM_at	6711	SPTBN1	Spectrin, beta, non-erythrocytic 1	NM_003128 /// NM_178313	4.07479e-08	0.257347	-3.8858
1270	1554006_PM_a_at	3993	LLGL2	lethal giant larvae homolog 2 (Drosophila)	NM_001015002 /// NM_001031803 /// NM_004524	1.37099e-07	0.257549	-3.88275
16493	207039_PM_at	1029	CDKN2A	cyclin-dependent kinase inhibitor 2A (melanoma, p16, inhibits CDK4)	NM_000077 /// NM_001195132 /// NM_058195 /// NM_058197	2.67003e-15	0.257553	-3.8827
34686	225421_PM_at	135293	PM20D2	peptidase M20 domain containing 2	NM_001010853	8.37122e-13	0.257664	-3.88102
10874	201418_PM_s_at	6659	SOX4	SRY (sex determining region Y)-box 4	NM_003107	3.29671e-13	0.258375	-3.87034
4781	1559413_PM_at	255394	TCP11L2	t-complex 11 (mouse)-like 2	NM_152772	3.05294e-06	0.258461	-3.86906
19098	209682_PM_at	868	CBLB	Cas-Br-M (murine) ecotropic retroviral transforming sequence b	NM_170662	1.00891e-10	0.258614	-3.86677
44526	235269_PM_at	113828	FAM83F	family with sequence similarity 83, member F	NM_138435	1.31483e-08	0.258669	-3.86594
25335	216035_PM_x_at	6934	TCF7L2	transcription factor 7-like 2 (T-cell specific, HMG-box)	NM_001146274 /// NM_001146283 /// NM_001146284 /// NM_001146285 /// NM_001146286 /// NM	5.57367e-10	0.258788	-3.86417
23254	213947_PM_s_at	23225	NUP210	nucleoporin 210kDa	NM_024923	2.2276e-08	0.258937	-3.86195
34856	225591_PM_at	26260	FBXO25	F-box protein 25	NM_012173 /// NM_183420 /// NM_183421	4.6349e-13	0.258945	-3.86183
36453	227190_PM_at	140738	TMEM37	transmembrane protein 37	NM_183240	4.36707e-08	0.25896	-3.86161
51072	241815_PM_at	---	---	---	---	1.83649e-08	0.258964	-3.86155
4084	1558154_PM_at	---	---	---	---	6.0875e-08	0.258964	-3.86154
14764	205309_PM_at	27293	SMPDL3B	sphingomyelin phosphodiesterase, acid-like 3B	NM_001009568 /// NM_014474	1.66544e-10	0.258966	-3.86151
28307	219015_PM_s_at	79868	ALG13	asparagine-linked glycosylation 13 homolog (S. cerevisiae)	NM_001039210 /// NM_001099922 /// NM_001168385 /// NM_018466 /// NR_033124 /// NR_03312	8.93099e-12	0.259054	-3.8602
46073	236816_PM_at	80018	NAA25	N(alpha)-acetyltransferase 25, NatB auxiliary subunit	NM_024953	2.65396e-08	0.259054	-3.86019
28661	219369_PM_s_at	78990	OTUB2	OTU domain, ubiquitin aldehyde binding 2	NM_023112	4.1219e-10	0.259309	-3.8564
45279	236022_PM_at	80179	MYO19	myosin XIX	NM_001033580 /// NM_001163735 /// NM_025109	3.59676e-08	0.259594	-3.85217
36175	226912_PM_at	254887	ZDHHC23	zinc finger, DHHC-type containing 23	NM_173570	7.50021e-10	0.259602	-3.85205
12537	203080_PM_s_at	29994	BAZ2B	bromodomain adjacent to zinc finger domain, 2B	NM_013450	2.01448e-11	0.259672	-3.85101
14411	204956_PM_at	4507	MTAP	methylthioadenosine phosphorylase	NM_002451	7.39962e-13	0.259754	-3.84979
25224	215923_PM_s_at	23550	PSD4	pleckstrin and Sec7 domain containing 4	NM_012455	2.09756e-10	0.25984	-3.84852
14993	205538_PM_at	7464	CORO2A	coronin, actin binding protein, 2A	NM_003389 /// NM_052820	1.63193e-08	0.25991	-3.84748
43107	233849_PM_s_at	394	ARHGAP5	Rho GTPase activating protein 5	NM_001030055 /// NM_001173	5.78196e-13	0.260151	-3.84392
19169	209753_PM_s_at	7112	TMPO	thymopoietin	NM_001032283 /// NM_001032284 /// NM_003276	3.46023e-10	0.260424	-3.83989
18078	208653_PM_s_at	8763	CD164	CD164 molecule, sialomucin	NM_001142401 /// NM_001142402 /// NM_001142403 /// NM_001142404 /// NM_006016	8.31735e-13	0.260438	-3.83969
1916	1554887_PM_at	---	---	---	---	3.5584e-08	0.260838	-3.83379
44769	235512_PM_at	---	---	---	---	2.13795e-08	0.260897	-3.83293
25983	216685_PM_s_at	4507	MTAP	methylthioadenosine phosphorylase	NM_002451	2.54917e-13	0.260963	-3.83196
44230	234973_PM_at	92745	SLC38A5	solute carrier family 38, member 5	NM_033518	8.81723e-11	0.261197	-3.82853
11844	202388_PM_at	5997	RGS2	regulator of G-protein signaling 2, 24kDa	NM_002923	2.00033e-15	0.261356	-3.82619
18882	209461_PM_x_at	57418	WDR18	WD repeat domain 18	NM_024100	1.18417e-10	0.261457	-3.82473
34730	225465_PM_at	9223	MAGI1	membrane associated guanylate kinase, WW and PDZ domain containing 1	NM_001033057 /// NM_004742 /// NM_015520	5.23107e-12	0.262061	-3.8159
1112	1553778_PM_at	155368	WBSCR27	Williams Beuren syndrome chromosome region 27	NM_152559	3.12668e-09	0.262294	-3.81252
35205	225941_PM_at	317649	EIF4E3	eukaryotic translation initiation factor 4E family member 3	NM_001134649 /// NM_001134650 /// NM_001134651 /// NM_173359	7.19492e-09	0.262526	-3.80915
49066	239809_PM_at	---	---	---	---	4.45267e-08	0.262567	-3.80855
28520	219228_PM_at	55422	ZNF331	zinc finger protein 331	NM_001079906 /// NM_001079907 /// NM_018555	6.55306e-12	0.262887	-3.80392
13474	204019_PM_s_at	26751	SH3YL1	SH3 domain containing, Ysc84-like 1 (S. cerevisiae)	NM_001159597 /// NM_015677	3.28687e-15	0.262905	-3.80366
1501	1554333_PM_at	55466	DNAJA4	DnaJ (Hsp40) homolog, subfamily A, member 4	NM_001130182 /// NM_001130183 /// NM_018602	2.31059e-10	0.262965	-3.80279
50317	241060_PM_x_at	---	---	---	---	2.7417e-08	0.263005	-3.80221
18568	209146_PM_at	6307	SC4MOL	sterol-C4-methyl oxidase-like	NM_001017369 /// NM_006745	2.38357e-14	0.263038	-3.80173
4564	1559035_PM_a_at	---	---	---	---	6.99414e-09	0.263144	-3.8002
14594	205139_PM_s_at	10090	UST	uronyl-2-sulfotransferase	NM_005715	7.79563e-11	0.263162	-3.79994
41944	232682_PM_at	55686	MREG	melanoregulin	NM_018000	3.01328e-11	0.263703	-3.79215
41803	232541_PM_at	---	---	---	---	1.08483e-12	0.263891	-3.78944
45687	236430_PM_at	146456	TMED6	transmembrane emp24 protein transport domain containing 6	NM_144676	2.3392e-09	0.263915	-3.7891
15447	205992_PM_s_at	3600	IL15	interleukin 15	NM_000585 /// NM_172174	7.0671e-12	0.264248	-3.78432
36903	227641_PM_at	146330	FBXL16	F-box and leucine-rich repeat protein 16	NM_153350	1.39141e-10	0.264392	-3.78226
23219	213912_PM_at	23329	TBC1D30	TBC1 domain family, member 30	NM_015279 /// XM_001716833 /// XM_003118948 /// XM_003118949 /// XM_003118950 /// XM_00	6.84643e-10	0.264399	-3.78217
51309	242052_PM_at	---	---	---	---	5.06015e-14	0.264526	-3.78034
38421	229159_PM_at	221981	THSD7A	thrombospondin, type I, domain containing 7A	NM_015204	2.84191e-10	0.264835	-3.77594
42188	232927_PM_at	---	---	---	---	3.29542e-08	0.264895	-3.77509
27473	218180_PM_s_at	64787	EPS8L2	EPS8-like 2	NM_022772	1.43322e-12	0.264896	-3.77507
24004	214700_PM_x_at	55183	RIF1	RAP1 interacting factor homolog (yeast)	NM_001177663 /// NM_001177664 /// NM_001177665 /// NM_018151	3.06949e-10	0.264897	-3.77506
12018	202562_PM_s_at	11161	C14orf1	chromosome 14 open reading frame 1	NM_007176	6.97177e-15	0.265058	-3.77276
41733	232471_PM_at	---	---	---	---	2.54256e-10	0.265141	-3.77158
35137	225872_PM_at	80255	SLC35F5	solute carrier family 35, member F5	NM_025181	4.0433e-16	0.265454	-3.76713
22417	213106_PM_at	10396	ATP8A1	ATPase, aminophospholipid transporter (APLT), class I, type 8A, member 1	NM_001105529 /// NM_006095	1.50345e-09	0.265525	-3.76612
16952	207502_PM_at	2981	GUCA2B	guanylate cyclase activator 2B (uroguanylin)	NM_007102	1.34967e-09	0.265903	-3.76077
38061	228799_PM_at	100507239	LOC100507239	hypothetical LOC100507239	XR_108491 /// XR_108492 /// XR_108493 /// XR_112582 /// XR_112583 /// XR_112584 /// XR_	2.56979e-14	0.266404	-3.7537
19884	210480_PM_s_at	4646	MYO6	myosin VI	NM_004999	8.35987e-10	0.26642	-3.75347
28495	219203_PM_at	51016	FAM158A	family with sequence similarity 158, member A	NM_016049	3.84592e-11	0.266579	-3.75124
15050	205595_PM_at	1830	DSG3	desmoglein 3	NM_001944	4.56912e-13	0.266593	-3.75103
30319	221027_PM_s_at	81579	PLA2G12A	phospholipase A2, group XIIA	NM_030821	1.76459e-09	0.266771	-3.74853
52236	242979_PM_at	3667	IRS1	insulin receptor substrate 1	NM_005544	1.93481e-12	0.266929	-3.74631
35636	226372_PM_at	50515	CHST11	carbohydrate (chondroitin 4) sulfotransferase 11	NM_001173982 /// NM_018413	8.76675e-11	0.266987	-3.74551
45464	236207_PM_at	6744	SSFA2	sperm specific antigen 2	NM_001130445 /// NM_006751	1.47127e-09	0.267025	-3.74497
32737	223452_PM_s_at	25923	ATL3	atlastin GTPase 3	NM_015459	3.21158e-13	0.267029	-3.74491
24223	214920_PM_at	221981	THSD7A	thrombospondin, type I, domain containing 7A	NM_015204	2.10813e-10	0.267045	-3.74469
34322	225057_PM_at	121260	SLC15A4	solute carrier family 15, member 4	NM_145648	5.24704e-13	0.267202	-3.74248
32217	222930_PM_s_at	79814	AGMAT	agmatine ureohydrolase (agmatinase)	NM_024758	3.06694e-10	0.267256	-3.74174
19218	209803_PM_s_at	7262	PHLDA2	pleckstrin homology-like domain, family A, member 2	NM_003311	5.91753e-15	0.267274	-3.74147
11538	202082_PM_s_at	6397	SEC14L1	SEC14-like 1 (S. cerevisiae)	NM_001039573 /// NM_001143998 /// NM_001143999 /// NM_001144001 /// NM_003003	1.29481e-10	0.267673	-3.7359
29689	220397_PM_at	56890	MDM1	Mdm1 nuclear protein homolog (mouse)	NM_017440 /// NM_020128	2.67928e-09	0.267676	-3.73586
39361	230099_PM_at	---	---	---	---	5.5072e-11	0.268061	-3.73049
14856	205401_PM_at	8540	AGPS	alkylglycerone phosphate synthase	NM_003659	1.13258e-12	0.268112	-3.72978
48140	238883_PM_at	---	---	---	---	9.16895e-11	0.268256	-3.72778
11145	201689_PM_s_at	7163	TPD52	tumor protein D52	NM_001025252 /// NM_001025253 /// NM_005079	1.6392e-14	0.26873	-3.72121
18999	209581_PM_at	11145	PLA2G16	phospholipase A2, group XVI	NM_001128203 /// NM_007069	1.20545e-15	0.268898	-3.71888
50669	241412_PM_at	685	BTC	betacellulin	NM_001729	2.07346e-10	0.268942	-3.71827
27728	218435_PM_at	29103	DNAJC15	DnaJ (Hsp40) homolog, subfamily C, member 15	NM_013238	2.14261e-16	0.26924	-3.71416
17562	208126_PM_s_at	1562	CYP2C18	cytochrome P450, family 2, subfamily C, polypeptide 18	NM_000772 /// NM_001128925	1.68533e-08	0.269346	-3.7127
21784	212471_PM_at	23080	AVL9	AVL9 homolog (S. cerevisiase)	NM_015060	2.92473e-12	0.269384	-3.71217
23633	214326_PM_x_at	3727	JUND	jun D proto-oncogene	NM_005354	1.87611e-07	0.269527	-3.7102
40131	230869_PM_at	728215	FAM155A	family with sequence similarity 155, member A	NM_001080396	4.04552e-11	0.269786	-3.70664
52125	242868_PM_at	---	---	---	---	6.58651e-12	0.269876	-3.70541
27311	218018_PM_at	8566	PDXK	pyridoxal (pyridoxine, vitamin B6) kinase	NM_003681	7.06226e-14	0.269898	-3.70511
19854	210448_PM_s_at	5026	P2RX5	purinergic receptor P2X, ligand-gated ion channel, 5	NM_002561 /// NM_175080 /// NM_175081	1.9527e-14	0.270079	-3.70262
36113	226850_PM_at	285362	SUMF1	sulfatase modifying factor 1	NM_001164674 /// NM_001164675 /// NM_182760	2.7111e-13	0.27012	-3.70205
25678	216379_PM_x_at	100133941	CD24	CD24 molecule	NM_013230	3.63461e-13	0.270166	-3.70143
51515	242258_PM_at	---	---	---	---	3.68427e-09	0.270629	-3.69509
29955	220663_PM_at	11141	IL1RAPL1	interleukin 1 receptor accessory protein-like 1	NM_014271	2.46667e-14	0.270636	-3.695
37401	228139_PM_at	11035	RIPK3	receptor-interacting serine-threonine kinase 3	NM_006871	5.71972e-11	0.270676	-3.69446
18186	208763_PM_s_at	1831	TSC22D3	TSC22 domain family, member 3	NM_001015881 /// NM_004089 /// NM_198057	3.36876e-14	0.271066	-3.68913
45371	236114_PM_at	---	---	---	---	1.48699e-08	0.271179	-3.68761
33873	224606_PM_at	1316	KLF6	Kruppel-like factor 6	NM_001160124 /// NM_001160125 /// NM_001300 /// NR_027653	3.77141e-19	0.271356	-3.6852
21953	212640_PM_at	201562	PTPLB	protein tyrosine phosphatase-like (proline instead of catalytic arginine), member b	NM_198402	1.61671e-18	0.271916	-3.67761
53868	244610_PM_x_at	---	---	---	---	5.20403e-08	0.272142	-3.67455
27082	217789_PM_at	58533	SNX6	sorting nexin 6	NM_021249 /// NM_152233	3.09653e-14	0.272723	-3.66672
10868	201412_PM_at	26020	LRP10	low density lipoprotein receptor-related protein 10	NM_014045	4.85639e-14	0.272941	-3.6638
16552	207098_PM_s_at	55669	MFN1	mitofusin 1	NM_033540	3.65998e-13	0.273041	-3.66246
34206	224940_PM_s_at	5069	PAPPA	pregnancy-associated plasma protein A, pappalysin 1	NM_002581	2.42202e-09	0.273205	-3.66026
28072	218780_PM_at	29911	HOOK2	hook homolog 2 (Drosophila)	NM_001100176 /// NM_013312	2.46406e-10	0.27322	-3.66005
11786	202330_PM_s_at	7374	UNG	uracil-DNA glycosylase	NM_003362 /// NM_080911	9.471e-15	0.273291	-3.65911
18724	209302_PM_at	5437	POLR2H	polymerase (RNA) II (DNA directed) polypeptide H	NM_006232	4.06776e-19	0.27332	-3.65871
47278	238021_PM_s_at	643911	CRNDE	colorectal neoplasia differentially expressed (non-protein coding)	NR_034105 /// NR_034106	6.4444e-13	0.273382	-3.65789
1975	1554966_PM_a_at	11259	FILIP1L	filamin A interacting protein 1-like	NM_001042459 /// NM_014890 /// NM_182909	5.52066e-08	0.273395	-3.65771
13783	204328_PM_at	11322	TMC6	transmembrane channel-like 6	NM_001127198 /// NM_007267	1.43306e-06	0.273411	-3.65749
12665	203209_PM_at	5985	RFC5	replication factor C (activator 1) 5, 36.5kDa	NM_001130112 /// NM_001130113 /// NM_007370 /// NM_181578	3.92642e-15	0.273744	-3.65305
21128	211804_PM_s_at	1017	CDK2	cyclin-dependent kinase 2	NM_001798 /// NM_052827	4.20978e-10	0.273765	-3.65277
48353	239096_PM_at	---	---	---	---	4.77942e-11	0.27393	-3.65057
50804	241547_PM_at	---	---	---	---	7.40997e-12	0.27395	-3.6503
30104	220812_PM_s_at	11148	HHLA2	HERV-H LTR-associating 2	NM_007072	1.16002e-07	0.273985	-3.64983
12276	202820_PM_at	196	AHR	aryl hydrocarbon receptor	NM_001621	4.95707e-16	0.274054	-3.64892
26664	217371_PM_s_at	3600	IL15	interleukin 15	NM_000585 /// NM_172174	1.54031e-16	0.274443	-3.64374
4648	1559170_PM_at	---	---	---	---	2.29376e-09	0.274511	-3.64284
18285	208862_PM_s_at	1500	CTNND1	catenin (cadherin-associated protein), delta 1	NM_001085458 /// NM_001085459 /// NM_001085460 /// NM_001085461 /// NM_001085462 /// NM	9.10283e-13	0.274827	-3.63865
37908	228646_PM_at	151242	PPP1R1C	protein phosphatase 1, regulatory (inhibitor) subunit 1C	NM_001080545	1.78532e-08	0.275112	-3.63488
32959	223675_PM_s_at	55591	VEZT	vezatin, adherens junctions transmembrane protein	NM_017599	8.76088e-16	0.275141	-3.6345
39861	230599_PM_at	---	---	---	---	2.25767e-12	0.275673	-3.62749
33749	224480_PM_s_at	84803	AGPAT9	1-acylglycerol-3-phosphate O-acyltransferase 9	NM_032717	2.60965e-12	0.275827	-3.62546
29429	220137_PM_at	54621	VSIG10	V-set and immunoglobulin domain containing 10	NM_019086	4.75284e-13	0.275996	-3.62324
47292	238035_PM_at	6670	SP3	Sp3 transcription factor	NM_001017371 /// NM_001172712 /// NM_003111	7.44429e-12	0.276277	-3.61956
13452	203997_PM_at	5774	PTPN3	protein tyrosine phosphatase, non-receptor type 3	NM_001145368 /// NM_001145369 /// NM_001145370 /// NM_001145371 /// NM_001145372 /// NM	1.95742e-11	0.276431	-3.61754
36062	226799_PM_at	55785	FGD6	FYVE, RhoGEF and PH domain containing 6	NM_018351	3.97417e-10	0.27656	-3.61585
52666	243409_PM_at	2300	FOXL1	forkhead box L1	NM_005250	4.23717e-12	0.27662	-3.61507
11590	202134_PM_s_at	25937	WWTR1	WW domain containing transcription regulator 1	NM_001168278 /// NM_001168280 /// NM_015472	4.27975e-11	0.27664	-3.61481
35004	225739_PM_at	84440	RAB11FIP4	RAB11 family interacting protein 4 (class II)	NM_032932	1.90877e-11	0.27683	-3.61232
29527	220235_PM_s_at	55791	C1orf103	chromosome 1 open reading frame 103	NM_001006945 /// NM_018372	2.03884e-14	0.276838	-3.61222
29907	220615_PM_s_at	55711	FAR2	fatty acyl CoA reductase 2	NM_018099	1.01064e-12	0.27725	-3.60685
7469	1564064_PM_a_at	23200	ATP11B	ATPase, class VI, type 11B	NM_014616	5.68292e-12	0.277328	-3.60583
18863	209442_PM_x_at	288	ANK3	ankyrin 3, node of Ranvier (ankyrin G)	NM_001149 /// NM_020987	1.24569e-10	0.277399	-3.60491
6162	1561633_PM_at	8091	HMGA2	high mobility group AT-hook 2	NM_003483 /// NM_003484	1.94008e-09	0.278021	-3.59685
23321	214014_PM_at	10435	CDC42EP2	CDC42 effector protein (Rho GTPase binding) 2	NM_006779	1.16524e-07	0.278306	-3.59317
21978	212665_PM_at	25976	TIPARP	TCDD-inducible poly(ADP-ribose) polymerase	NM_001184717 /// NM_001184718 /// NM_015508	6.72023e-17	0.278319	-3.593
41799	232537_PM_x_at	4140	MARK3	MAP/microtubule affinity-regulating kinase 3	NM_001128918 /// NM_001128919 /// NM_001128920 /// NM_001128921 /// NM_002376	5.79376e-06	0.27835	-3.5926
25199	215898_PM_at	23093	TTLL5	tubulin tyrosine ligase-like family, member 5	NM_015072	6.96432e-11	0.278576	-3.58969
34327	225062_PM_at	389831	LOC389831	hypothetical LOC389831	XR_110809	4.33961e-12	0.278773	-3.58715
5645	1560916_PM_a_at	23333	DPY19L1	dpy-19-like 1 (C. elegans)	NM_015283	5.70121e-12	0.278782	-3.58703
33129	223845_PM_at	54621	VSIG10	V-set and immunoglobulin domain containing 10	NM_019086	5.92238e-11	0.27907	-3.58333
26559	217266_PM_at	6138	RPL15	ribosomal protein L15	NM_002948	3.48157e-12	0.279077	-3.58325
34696	225431_PM_x_at	135293	PM20D2	peptidase M20 domain containing 2	NM_001010853	3.76205e-12	0.279348	-3.57976
21545	212231_PM_at	23014	FBXO21	F-box protein 21	NM_015002 /// NM_033624	2.57053e-16	0.279433	-3.57867
23416	214109_PM_at	987	LRBA	LPS-responsive vesicle trafficking, beach and anchor containing	NM_006726	6.31386e-10	0.279446	-3.57851
44974	235717_PM_at	7772	ZNF229	zinc finger protein 229	NM_014518	7.15687e-06	0.28005	-3.57079
15936	206482_PM_at	5753	PTK6	PTK6 protein tyrosine kinase 6	NM_005975	1.80469e-09	0.280056	-3.57071
29264	219972_PM_s_at	64430	C14orf135	chromosome 14 open reading frame 135	NM_022495	5.59849e-08	0.2803	-3.5676
21514	212200_PM_at	23141	ANKLE2	ankyrin repeat and LEM domain containing 2	NM_015114	1.47493e-15	0.280393	-3.56642
38239	228977_PM_at	729680	LOC729680	hypothetical protein LOC729680	XR_040503	5.11105e-10	0.280475	-3.56537
31324	222036_PM_s_at	4173	MCM4	minichromosome maintenance complex component 4	NM_005914 /// NM_182746	8.9596e-15	0.280778	-3.56154
38006	228744_PM_at	55142	HAUS2	HAUS augmin-like complex, subunit 2	NM_001130447 /// NM_018097	1.34313e-10	0.28102	-3.55847
10757	201301_PM_s_at	307	ANXA4	annexin A4	NM_001153	1.00258e-18	0.281024	-3.55841
11144	201688_PM_s_at	7163	TPD52	tumor protein D52	NM_001025252 /// NM_001025253 /// NM_005079	9.54658e-12	0.281157	-3.55673
32840	223556_PM_at	3070	HELLS	helicase, lymphoid-specific	NM_018063	1.98793e-12	0.281461	-3.55289
32377	223090_PM_x_at	55591	VEZT	vezatin, adherens junctions transmembrane protein	NM_017599	5.83645e-16	0.28165	-3.55051
27504	218211_PM_s_at	79083	MLPH	melanophilin	NM_001042467 /// NM_024101	6.20166e-15	0.281685	-3.55006
35606	226342_PM_at	6711	SPTBN1	spectrin, beta, non-erythrocytic 1	NM_003128 /// NM_178313	1.53504e-10	0.281727	-3.54954
37621	228359_PM_at	84959	UBASH3B	ubiquitin associated and SH3 domain containing B	NM_032873	8.32351e-08	0.281902	-3.54734
36595	227332_PM_at	100506649	LOC100506649	hypothetical LOC100506649	XR_109139 /// XR_109140 /// XR_111345 /// XR_111346 /// XR_114621 /// XR_114622	1.31596e-09	0.281992	-3.5462
37221	227959_PM_at	---	---	---	---	1.85661e-09	0.282489	-3.53996
14531	205076_PM_s_at	10903	MTMR11	myotubularin related protein 11	NM_001145862 /// NM_181873	1.82881e-13	0.282761	-3.53656
51211	241954_PM_at	2222	FDFT1	Farnesyl-diphosphate farnesyltransferase 1	NM_004462	1.63785e-06	0.282804	-3.53602
42376	233115_PM_at	---	---	---	---	3.58868e-09	0.283166	-3.5315
53614	244356_PM_at	---	---	---	---	8.0253e-10	0.283295	-3.52989
19187	209771_PM_x_at	100133941	CD24	CD24 molecule	NM_013230	2.20316e-14	0.283343	-3.52929
1986	1554980_PM_a_at	467	ATF3	activating transcription factor 3	NM_001030287 /// NM_001040619 /// NM_001674	4.86427e-10	0.283365	-3.52902
35095	225830_PM_at	118987	PDZD8	PDZ domain containing 8	NM_173791	7.65959e-09	0.283563	-3.52655
35632	226368_PM_at	50515	CHST11	carbohydrate (chondroitin 4) sulfotransferase 11	NM_001173982 /// NM_018413	6.77337e-06	0.283982	-3.52135
3460	1557128_PM_at	374393	FAM111B	family with sequence similarity 111, member B	NM_001142703 /// NM_001142704 /// NM_198947	1.78614e-11	0.284056	-3.52043
23832	214525_PM_x_at	27030	MLH3	mutL homolog 3 (E. coli)	NM_001040108 /// NM_014381	1.62583e-10	0.284091	-3.52
13816	204361_PM_s_at	8935	SKAP2	src kinase associated phosphoprotein 2	NM_003930	6.40729e-14	0.284221	-3.51839
21523	212209_PM_at	23389	MED13L	mediator complex subunit 13-like	NM_015335	7.67998e-10	0.284239	-3.51817
43892	234635_PM_at	85285	KRTAP4-1	keratin associated protein 4-1	NM_033060	2.43508e-09	0.284563	-3.51417
44403	235146_PM_at	57458	TMCC3	transmembrane and coiled-coil domain family 3	NM_020698	2.66922e-09	0.284806	-3.51117
16053	206599_PM_at	9121	SLC16A5	solute carrier family 16, member 5 (monocarboxylic acid transporter 6)	NM_004695	7.70404e-13	0.285134	-3.50712
4027	1558017_PM_s_at	---	---	---	---	1.96649e-10	0.285562	-3.50186
18430	209008_PM_x_at	3856	KRT8	keratin 8	NM_002273	2.72466e-16	0.285636	-3.50096
37615	228353_PM_x_at	84959	UBASH3B	ubiquitin associated and SH3 domain containing B	NM_032873	2.39545e-08	0.285691	-3.50028
36569	227306_PM_at	---	---	---	---	9.03258e-09	0.285717	-3.49996
51475	242218_PM_at	100509629	LOC100509629	hypothetical LOC100509629	XR_112866 /// XR_113883	3.98388e-12	0.285736	-3.49974
45473	236216_PM_at	---	---	---	---	5.63641e-12	0.285899	-3.49774
14183	204728_PM_s_at	11169	WDHD1	WD repeat and HMG-box DNA binding protein 1	NM_001008396 /// NM_007086	2.38146e-12	0.286247	-3.49348
35749	226485_PM_at	54621	VSIG10	V-set and immunoglobulin domain containing 10	NM_019086	2.43632e-11	0.286404	-3.49157
52453	243196_PM_s_at	10906	TRAFD1	TRAF-type zinc finger domain containing 1	NM_001143906 /// NM_006700	4.10411e-11	0.286437	-3.49118
18971	209551_PM_at	84272	YIPF4	Yip1 domain family, member 4	NM_032312	1.89009e-12	0.286529	-3.49005
37299	228037_PM_at	---	---	---	---	7.22699e-09	0.286576	-3.48947
29156	219864_PM_s_at	11123	RCAN3	RCAN family member 3	NM_013441	3.87136e-09	0.286689	-3.4881
19936	210540_PM_s_at	8702	B4GALT4	UDP-Gal:betaGlcNAc beta 1,4- galactosyltransferase, polypeptide 4	NM_003778 /// NM_212543	7.81295e-10	0.286839	-3.48628
28273	218981_PM_at	57001	ACN9	ACN9 homolog (S. cerevisiae)	NM_020186	2.38609e-12	0.286944	-3.485
18026	208600_PM_s_at	2863	GPR39	G protein-coupled receptor 39	NM_001508	2.38498e-08	0.286972	-3.48466
31549	222262_PM_s_at	55500	ETNK1	ethanolamine kinase 1	NM_001039481 /// NM_018638	2.2767e-14	0.287166	-3.48231
28663	219371_PM_s_at	10365	KLF2	Kruppel-like factor 2 (lung)	NM_016270	2.8253e-08	0.287193	-3.48198
38376	229114_PM_at	2549	GAB1	GRB2-associated binding protein 1	NM_002039 /// NM_207123	1.89487e-10	0.287324	-3.48039
41792	232530_PM_at	5337	PLD1	phospholipase D1, phosphatidylcholine-specific	NM_001130081 /// NM_002662	5.19457e-10	0.28733	-3.48032
25893	216595_PM_at	121006	FAM186A	family with sequence similarity 186, member A	NM_001145475	1.23134e-09	0.28744	-3.47898
28190	218898_PM_at	79850	FAM57A	family with sequence similarity 57, member A	NM_024792	7.61693e-16	0.287492	-3.47835
46291	237034_PM_at	---	---	---	---	3.41504e-10	0.287505	-3.4782
18935	209514_PM_s_at	5873	RAB27A	RAB27A, member RAS oncogene family	NM_004580 /// NM_183234 /// NM_183235 /// NM_183236	6.6239e-11	0.287587	-3.47721
12659	203203_PM_s_at	11103	KRR1	KRR1, small subunit (SSU) processome component, homolog (yeast)	NM_007043	2.47575e-12	0.287664	-3.47627
45870	236613_PM_at	58517	RBM25	RNA binding motif protein 25	NM_021239	1.53253e-09	0.28772	-3.47561
10318	200862_PM_at	1718	DHCR24	24-dehydrocholesterol reductase	NM_014762	6.14913e-12	0.287831	-3.47426
37457	228195_PM_at	84281	C2orf88	chromosome 2 open reading frame 88	NM_001042519 /// NM_001042520 /// NM_001042521 /// NM_032321	1.08877e-11	0.287903	-3.47339
31348	222060_PM_at	90133	KRT8P12	keratin 8 pseudogene 12	---	2.45911e-09	0.288103	-3.47099
12001	202545_PM_at	5580	PRKCD	protein kinase C, delta	NM_006254 /// NM_212539	1.24518e-12	0.288177	-3.47009
49075	239818_PM_x_at	10221	TRIB1	tribbles homolog 1 (Drosophila)	NM_025195	7.71587e-08	0.288293	-3.46869
9299	1569555_PM_at	9615	GDA	guanine deaminase	NM_004293	1.02e-08	0.288346	-3.46805
22153	212840_PM_at	26043	UBXN7	UBX domain protein 7	NM_015562	6.18607e-11	0.288418	-3.46719
39678	230416_PM_at	---	---	---	---	7.82283e-14	0.288489	-3.46634
53839	244581_PM_at	---	---	---	---	6.43644e-10	0.288516	-3.46602
46696	237439_PM_at	124739	USP43	ubiquitin specific peptidase 43	NM_153210	9.29199e-09	0.28857	-3.46537
33904	224637_PM_at	100128731	OST4	oligosaccharyltransferase 4 homolog (S. cerevisiae)	NM_001134693	7.38942e-16	0.288729	-3.46346
25337	216037_PM_x_at	6934	TCF7L2	transcription factor 7-like 2 (T-cell specific, HMG-box)	NM_001146274 /// NM_001146283 /// NM_001146284 /// NM_001146285 /// NM_001146286 /// NM	3.00094e-13	0.288798	-3.46263
35532	226268_PM_at	23011	RAB21	RAB21, member RAS oncogene family	NM_014999	3.86181e-12	0.288835	-3.46219
10796	201340_PM_s_at	8507	ENC1	ectodermal-neural cortex 1 (with BTB-like domain)	NM_003633	1.30183e-06	0.288855	-3.46195
25027	215726_PM_s_at	1528	CYB5A	cytochrome b5 type A (microsomal)	NM_001190807 /// NM_001914 /// NM_148923	8.87638e-12	0.288953	-3.46077
10535	201079_PM_at	9144	SYNGR2	synaptogyrin 2	NM_004710	1.03363e-15	0.288963	-3.46065
30964	221675_PM_s_at	56994	CHPT1	choline phosphotransferase 1	NM_020244	2.5334e-19	0.289056	-3.45954
34596	225331_PM_at	152137	CCDC50	coiled-coil domain containing 50	NM_174908 /// NM_178335	1.23378e-15	0.289182	-3.45803
45386	236129_PM_at	11227	GALNT5	UDP-N-acetyl-alpha-D-galactosamine:polypeptide N-acetylgalactosaminyltransferase 5 (Gal	NM_014568	2.1159e-14	0.289381	-3.45565
30511	221220_PM_s_at	55681	SCYL2	SCY1-like 2 (S. cerevisiae)	NM_017988	1.18924e-12	0.289475	-3.45453
32732	223447_PM_at	83998	REG4	regenerating islet-derived family, member 4	NM_001159352 /// NM_001159353 /// NM_032044	2.29902e-09	0.289539	-3.45376
1660	1554549_PM_a_at	91833	WDR20	WD repeat domain 20	NM_144574 /// NM_181291 /// NM_181302 /// NM_181308	1.42526e-11	0.28971	-3.45173
32542	223257_PM_at	55632	G2E3	G2/M-phase specific E3 ubiquitin protein ligase	NM_017769	1.19274e-12	0.289784	-3.45085
48174	238917_PM_s_at	160518	DENND5B	DENN/MADD domain containing 5B	NM_144973	3.2781e-13	0.290083	-3.44729
25646	216347_PM_s_at	23368	PPP1R13B	protein phosphatase 1, regulatory (inhibitor) subunit 13B	NM_015316	1.56796e-09	0.290364	-3.44396
34210	224944_PM_at	7112	TMPO	thymopoietin	NM_001032283 /// NM_001032284 /// NM_003276	1.5143e-15	0.290462	-3.44279
40746	231484_PM_at	---	---	---	---	1.00664e-08	0.290516	-3.44215
20179	210791_PM_s_at	9743	ARHGAP32	Rho GTPase activating protein 32	NM_001142685 /// NM_014715	7.74374e-12	0.290553	-3.44172
35726	226462_PM_at	29091	STXBP6	syntaxin binding protein 6 (amisyn)	NM_014178	1.6687e-08	0.290808	-3.4387
11209	201753_PM_s_at	120	ADD3	adducin 3 (gamma)	NM_001121 /// NM_016824 /// NM_019903	1.40186e-15	0.290959	-3.43691
21521	212207_PM_at	23389	MED13L	mediator complex subunit 13-like	NM_015335	1.54381e-10	0.290962	-3.43688
36451	227188_PM_at	59271	C21orf63	chromosome 21 open reading frame 63	NM_058187	5.81511e-09	0.291012	-3.43628
12002	202546_PM_at	8673	VAMP8	vesicle-associated membrane protein 8 (endobrevin)	NM_003761	6.63838e-15	0.291254	-3.43343
19287	209873_PM_s_at	11187	PKP3	plakophilin 3	NM_007183	3.0299e-13	0.29172	-3.42794
11711	202255_PM_s_at	26037	SIPA1L1	signal-induced proliferation-associated 1 like 1	NM_015556	7.41874e-10	0.291744	-3.42766
34049	224783_PM_at	283991	FAM100B	family with sequence similarity 100, member B	NM_182565	8.89152e-13	0.291863	-3.42626
27142	217849_PM_s_at	9578	CDC42BPB	CDC42 binding protein kinase beta (DMPK-like)	NM_006035	5.88394e-13	0.291867	-3.42622
20326	210951_PM_x_at	5873	RAB27A	RAB27A, member RAS oncogene family	NM_004580 /// NM_183234 /// NM_183235 /// NM_183236	2.60833e-11	0.291979	-3.4249
24055	214751_PM_at	90333	ZNF468	zinc finger protein 468	NM_001008801 /// NM_199132	8.07462e-10	0.292119	-3.42326
39437	230175_PM_s_at	131566	DCBLD2	Discoidin, CUB and LCCL domain containing 2	NM_080927	2.15472e-10	0.292211	-3.42219
17158	207709_PM_at	5563	PRKAA2	protein kinase, AMP-activated, alpha 2 catalytic subunit	NM_006252	2.07435e-06	0.292214	-3.42215
51022	241765_PM_at	1368	CPM	carboxypeptidase M	NM_001005502 /// NM_001874 /// NM_198320	5.11747e-12	0.292313	-3.42099
21907	212594_PM_at	27250	PDCD4	programmed cell death 4 (neoplastic transformation inhibitor)	NM_014456 /// NM_145341	5.18055e-11	0.292439	-3.41952
26771	217478_PM_s_at	3108	HLA-DMA	major histocompatibility complex, class II, DM alpha	NM_006120	9.32734e-10	0.292461	-3.41926
15886	206432_PM_at	3037	HAS2	hyaluronan synthase 2	NM_005328	7.00306e-12	0.29247	-3.41915
54038	244780_PM_at	130367	SGPP2	sphingosine-1-phosphate phosphatase 2	NM_152386	0.0221033	0.292629	-3.4173
10873	201417_PM_at	6659	SOX4	SRY (sex determining region Y)-box 4	NM_003107	2.71538e-13	0.292689	-3.4166
29318	220026_PM_at	22802	CLCA4	chloride channel accessory 4	NM_012128 /// NR_024602	2.87e-09	0.292895	-3.41419
45390	236133_PM_x_at	9534	ZNF254	zinc finger protein 254	NM_203282	2.33834e-10	0.293007	-3.41289
47391	238134_PM_at	---	---	---	---	5.94095e-09	0.293208	-3.41055
32482	223196_PM_s_at	83667	SESN2	sestrin 2	NM_031459	2.0422e-10	0.293212	-3.4105
45013	235756_PM_at	---	---	---	---	3.29183e-09	0.293587	-3.40615
13168	203713_PM_s_at	3993	LLGL2	lethal giant larvae homolog 2 (Drosophila)	NM_001015002 /// NM_001031803 /// NM_004524	8.47936e-12	0.293648	-3.40543
33480	224200_PM_s_at	56852	RAD18	RAD18 homolog (S. cerevisiae)	NM_020165	2.0198e-11	0.293712	-3.40469
10987	201531_PM_at	7538	ZFP36	zinc finger protein 36, C3H type, homolog (mouse)	NM_003407	1.4819e-11	0.293772	-3.404
51453	242196_PM_at	9743	ARHGAP32	Rho GTPase activating protein 32	NM_001142685 /// NM_014715	3.09199e-08	0.293931	-3.40216
17166	207717_PM_s_at	5318	PKP2	plakophilin 2	NM_001005242 /// NM_004572	1.1047e-12	0.294015	-3.40119
8784	1568643_PM_a_at	---	---	---	---	1.31199e-09	0.294169	-3.3994
46978	237721_PM_s_at	51666	ASB4	ankyrin repeat and SOCS box-containing 4	NM_016116 /// NM_145872	2.28406e-07	0.294412	-3.3966
40329	231067_PM_s_at	9590	AKAP12	A kinase (PRKA) anchor protein 12	NM_005100 /// NM_144497	7.55157e-11	0.294561	-3.39488
754	1553296_PM_at	84873	GPR128	G protein-coupled receptor 128	NM_032787	3.37629e-08	0.294584	-3.39461
1600	1554473_PM_at	57522	SRGAP1	SLIT-ROBO Rho GTPase activating protein 1	NM_020762	4.66584e-10	0.294684	-3.39347
25074	215773_PM_x_at	10038	PARP2	poly (ADP-ribose) polymerase 2	NM_001042618 /// NM_005484	3.44477e-14	0.294723	-3.39301
47381	238124_PM_at	127294	MYOM3	myomesin family, member 3	NM_152372	4.61298e-09	0.295008	-3.38974
20576	211208_PM_s_at	8573	CASK	calcium/calmodulin-dependent serine protein kinase (MAGUK family)	NM_001126054 /// NM_001126055 /// NM_003688	3.83418e-11	0.295113	-3.38854
15263	205808_PM_at	444	ASPH	aspartate beta-hydroxylase	NM_001164750 /// NM_001164751 /// NM_001164752 /// NM_001164753 /// NM_001164754 /// NM	1.31102e-09	0.295558	-3.38343
17863	208436_PM_s_at	3665	IRF7	interferon regulatory factor 7	NM_001572 /// NM_004029 /// NM_004031	1.30794e-12	0.295639	-3.3825
35720	226456_PM_at	116028	C16orf75	chromosome 16 open reading frame 75	NM_152308	8.9803e-14	0.295652	-3.38235
46232	236975_PM_at	---	---	---	---	7.40817e-09	0.295841	-3.3802
21971	212658_PM_at	10184	LHFPL2	lipoma HMGIC fusion partner-like 2	NM_005779	3.2897e-18	0.296024	-3.37811
27068	217775_PM_s_at	51109	RDH11	retinol dehydrogenase 11 (all-trans/9-cis/11-cis)	NM_016026	4.60858e-15	0.296097	-3.37727
51032	241775_PM_at	---	---	---	---	1.33285e-09	0.296127	-3.37693
1260	1553991_PM_s_at	54621	VSIG10	V-set and immunoglobulin domain containing 10	NM_019086	3.11185e-11	0.296229	-3.37577
4765	1559391_PM_s_at	---	---	---	---	2.07932e-10	0.296353	-3.37436
37386	228124_PM_at	26090	ABHD12	abhydrolase domain containing 12	NM_001042472 /// NM_015600	3.31533e-15	0.296446	-3.3733
40959	231697_PM_s_at	---	---	---	---	6.01569e-07	0.296489	-3.37281
16506	207052_PM_at	26762	HAVCR1	hepatitis A virus cellular receptor 1	NM_001099414 /// NM_001173393 /// NM_012206	3.71812e-10	0.296762	-3.3697
14508	205053_PM_at	5557	PRIM1	primase, DNA, polypeptide 1 (49kDa)	NM_000946	2.34866e-13	0.297262	-3.36404
21455	212141_PM_at	4173	MCM4	minichromosome maintenance complex component 4	NM_005914 /// NM_182746	8.16659e-14	0.297497	-3.36138
12200	202744_PM_at	6575	SLC20A2	solute carrier family 20 (phosphate transporter), member 2	NM_006749	5.43904e-12	0.297583	-3.3604
27517	218224_PM_at	9240	PNMA1	paraneoplastic antigen MA1	NM_006029	2.42726e-11	0.297749	-3.35853
33432	224150_PM_s_at	80321	CEP70	centrosomal protein 70kDa	NM_024491	7.35233e-13	0.297931	-3.35649
36837	227575_PM_s_at	55051	C14orf102	chromosome 14 open reading frame 102	NM_017970 /// NM_199043	2.1616e-10	0.29816	-3.3539
2265	1555349_PM_a_at	3689	ITGB2	integrin, beta 2 (complement component 3 receptor 3 and 4 subunit)	NM_000211 /// NM_001127491	5.58744e-07	0.298163	-3.35387
32540	223255_PM_at	55632	G2E3	G2/M-phase specific E3 ubiquitin protein ligase	NM_017769	6.99182e-11	0.298275	-3.35261
24418	215116_PM_s_at	1759	DNM1	dynamin 1	NM_001005336 /// NM_004408	2.35946e-08	0.298324	-3.35206
19639	210230_PM_at	---	---	---	---	7.77581e-08	0.298718	-3.34764
14529	205074_PM_at	6584	SLC22A5	solute carrier family 22 (organic cation/carnitine transporter), member 5	NM_003060	3.23573e-11	0.298725	-3.34756
19407	209993_PM_at	5243	ABCB1	ATP-binding cassette, sub-family B (MDR/TAP), member 1	NM_000927	1.28847e-10	0.29874	-3.3474
18351	208928_PM_at	5447	POR	P450 (cytochrome) oxidoreductase	NM_000941	7.44762e-14	0.298778	-3.34697
13939	204484_PM_at	5287	PIK3C2B	phosphoinositide-3-kinase, class 2, beta polypeptide	NM_002646	8.60013e-13	0.298827	-3.34642
29602	220310_PM_at	79861	TUBAL3	tubulin, alpha-like 3	NM_001171864 /// NM_024803	1.19081e-08	0.298948	-3.34507
40048	230786_PM_at	100507874	LOC100507874	hypothetical LOC100507874	XR_111357	5.3936e-12	0.298957	-3.34497
12099	202643_PM_s_at	7128	TNFAIP3	tumor necrosis factor, alpha-induced protein 3	NM_006290	7.56896e-09	0.29909	-3.34347
52188	242931_PM_at	79836	LONRF3	LON peptidase N-terminal domain and ring finger 3	NM_001031855 /// NM_024778	4.51451e-12	0.29937	-3.34035
22177	212864_PM_at	8760	CDS2	CDP-diacylglycerol synthase (phosphatidate cytidylyltransferase) 2	NM_003818	9.56697e-14	0.299478	-3.33915
13585	204130_PM_at	3291	HSD11B2	hydroxysteroid (11-beta) dehydrogenase 2	NM_000196	1.35439e-06	0.299536	-3.33849
35639	226375_PM_at	22853	LMTK2	lemur tyrosine kinase 2	NM_014916	2.14965e-11	0.299544	-3.33841
6602	1562440_PM_at	9175	MAP3K13	Mitogen-activated protein kinase kinase kinase 13	NM_004721	1.94874e-08	0.29987	-3.33477
13494	204039_PM_at	1050	CEBPA	CCAAT/enhancer binding protein (C/EBP), alpha	NM_004364	6.64834e-09	0.299897	-3.33447
15756	206302_PM_s_at	11163 /// 440672	NUDT4 /// NUDT4P1	nudix (nucleoside diphosphate linked moiety X)-type motif 4 /// nudix (nucleoside dipho	NM_019094 /// NM_199040 /// NR_002212	2.33875e-12	0.300093	-3.3323
14676	205221_PM_at	3081	HGD	homogentisate 1,2-dioxygenase	NM_000187	8.65006e-10	0.30022	-3.33089
22453	213142_PM_x_at	54103	PION	pigeon homolog (Drosophila)	NM_017439	1.1691e-11	0.300254	-3.33051
11275	201819_PM_at	949	SCARB1	scavenger receptor class B, member 1	NM_001082959 /// NM_005505	2.61893e-11	0.30045	-3.32834
44356	235099_PM_at	152189	CMTM8	CKLF-like MARVEL transmembrane domain containing 8	NM_178868	1.41406e-15	0.300465	-3.32817
24771	215470_PM_at	653238	GTF2H2B	general transcription factor IIH, polypeptide 2B	NR_033417	9.8353e-12	0.300515	-3.32762
11208	201752_PM_s_at	120	ADD3	adducin 3 (gamma)	NM_001121 /// NM_016824 /// NM_019903	5.63693e-16	0.300527	-3.32749
21925	212612_PM_at	23186	RCOR1	REST corepressor 1	NM_015156	1.1122e-15	0.300542	-3.32732
14141	204686_PM_at	3667	IRS1	insulin receptor substrate 1	NM_005544	1.1723e-15	0.30057	-3.32701
30332	221040_PM_at	11132	CAPN10	calpain 10	NM_023083 /// NM_023085	3.29614e-08	0.300866	-3.32374
29678	220386_PM_s_at	27436	EML4	echinoderm microtubule associated protein like 4	NM_001145076 /// NM_019063	2.36324e-08	0.301005	-3.32221
270	1552627_PM_a_at	394	ARHGAP5	Rho GTPase activating protein 5	NM_001030055 /// NM_001173	1.64423e-09	0.301101	-3.32115
176	1552496_PM_a_at	23242	COBL	cordon-bleu homolog (mouse)	NM_015198	5.27206e-10	0.301152	-3.32058
29619	220327_PM_at	389136	VGLL3	vestigial like 3 (Drosophila)	NM_016206	3.48911e-07	0.301271	-3.31927
35129	225864_PM_at	157638	FAM84B	family with sequence similarity 84, member B	NM_174911	2.79707e-18	0.301376	-3.31811
52180	242923_PM_at	339500	ZNF678	zinc finger protein 678	NM_178549 /// NR_033184	1.65489e-09	0.301444	-3.31737
15766	206312_PM_at	2984	GUCY2C	guanylate cyclase 2C (heat stable enterotoxin receptor)	NM_004963	6.94803e-07	0.301586	-3.31581
26511	217216_PM_x_at	27030	MLH3	mutL homolog 3 (E. coli)	NM_001040108 /// NM_014381	4.12004e-09	0.30171	-3.31445
41475	232213_PM_at	57162	PELI1	Pellino homolog 1 (Drosophila)	NM_020651	4.61602e-07	0.301762	-3.31387
23100	213792_PM_s_at	3643	INSR	insulin receptor	NM_000208 /// NM_001079817	7.55395e-10	0.301889	-3.31247
48834	239577_PM_at	---	---	---	---	5.65347e-09	0.302043	-3.31079
47721	238464_PM_at	100510377	LOC100510377	ankyrin repeat domain-containing protein 36B-like	XM_003121069 /// XM_003121070 /// XM_003121071 /// XM_003121072	8.08913e-11	0.302044	-3.31078
29950	220658_PM_s_at	56938	ARNTL2	aryl hydrocarbon receptor nuclear translocator-like 2	NM_020183	3.15034e-10	0.302158	-3.30953
33121	223837_PM_at	51454	GULP1	GULP, engulfment adaptor PTB domain containing 1	NM_016315	2.20601e-09	0.302164	-3.30946
16208	206754_PM_s_at	1555 /// 1556	CYP2B6 /// CYP2B7P1	cytochrome P450, family 2, subfamily B, polypeptide 6 /// cytochrome P450, family 2, su	NM_000767 /// NR_001278	7.76101e-16	0.302316	-3.30779
25009	215708_PM_s_at	5558	PRIM2	primase, DNA, polypeptide 2 (58kDa)	NM_000947	1.40621e-09	0.302331	-3.30763
27849	218556_PM_at	29095	ORMDL2	ORM1-like 2 (S. cerevisiae)	NM_014182	8.71308e-14	0.302708	-3.30351
13196	203741_PM_s_at	113	ADCY7	adenylate cyclase 7	NM_001114	3.40283e-10	0.302733	-3.30324
12798	203343_PM_at	7358	UGDH	UDP-glucose 6-dehydrogenase	NM_001184700 /// NM_001184701 /// NM_003359	2.00469e-16	0.302759	-3.30296
49422	240165_PM_at	---	---	---	---	2.2665e-06	0.303122	-3.299
35100	225835_PM_at	6558	SLC12A2	solute carrier family 12 (sodium/potassium/chloride transporters), member 2	NM_001046	2.13936e-14	0.303138	-3.29883
14311	204856_PM_at	10331	B3GNT3	UDP-GlcNAc:betaGal beta-1,3-N-acetylglucosaminyltransferase 3	NM_014256	4.83448e-09	0.303223	-3.2979
21975	212662_PM_at	5817	PVR	poliovirus receptor	NM_001135768 /// NM_001135769 /// NM_001135770 /// NM_006505	5.77957e-09	0.303335	-3.29668
19264	209850_PM_s_at	10435	CDC42EP2	CDC42 effector protein (Rho GTPase binding) 2	NM_006779	7.7212e-10	0.303704	-3.29268
28222	218930_PM_s_at	54664	TMEM106B	transmembrane protein 106B	NM_001134232 /// NM_018374	2.92523e-13	0.303956	-3.28995
24806	215505_PM_s_at	29966	STRN3	striatin, calmodulin binding protein 3	NM_001083893 /// NM_014574	1.43713e-10	0.304006	-3.28941
33736	224467_PM_s_at	84306	PDCD2L	programmed cell death 2-like	NM_032346	2.88048e-09	0.304069	-3.28873
21515	212201_PM_at	23141	ANKLE2	ankyrin repeat and LEM domain containing 2	NM_015114	1.44958e-10	0.304081	-3.2886
14518	205063_PM_at	8487	SIP1	survival of motor neuron protein interacting protein 1	NM_001009182 /// NM_001009183 /// NM_003616	9.697e-13	0.304115	-3.28823
28145	218853_PM_s_at	56180	MOSPD1	motile sperm domain containing 1	NM_019556	2.04281e-14	0.304248	-3.2868
54544	59697_PM_at	376267	RAB15	RAB15, member RAS onocogene family	NM_198686	2.27493e-11	0.304341	-3.28579
37702	228440_PM_at	---	---	---	---	5.55454e-10	0.304385	-3.28531
4440	1558816_PM_at	144348	ZNF664	zinc finger protein 664	NM_152437	2.03105e-07	0.304418	-3.28495
27069	217776_PM_at	51109	RDH11	retinol dehydrogenase 11 (all-trans/9-cis/11-cis)	NM_016026	1.87188e-13	0.304426	-3.28487
32376	223089_PM_at	55591	VEZT	vezatin, adherens junctions transmembrane protein	NM_017599	1.23049e-10	0.304453	-3.28458
52287	243030_PM_at	---	---	---	---	1.97687e-09	0.304463	-3.28447
10078	200622_PM_x_at	808	CALM3	calmodulin 3 (phosphorylase kinase, delta)	NM_005184	1.68071e-13	0.30447	-3.2844
52506	243249_PM_at	---	---	---	---	2.21711e-12	0.304528	-3.28378
17904	208478_PM_s_at	581	BAX	BCL2-associated X protein	NM_004324 /// NM_138761 /// NM_138763 /// NM_138764 /// NR_027882	4.45063e-07	0.304589	-3.28312
13204	203749_PM_s_at	5914	RARA	retinoic acid receptor, alpha	NM_000964 /// NM_001024809 /// NM_001145301 /// NM_001145302	5.16226e-11	0.304602	-3.28298
15757	206303_PM_s_at	11163	NUDT4	nudix (nucleoside diphosphate linked moiety X)-type motif 4	NM_019094 /// NM_199040	4.50841e-13	0.304792	-3.28092
31494	222206_PM_s_at	56926	NCLN	nicalin	NM_020170	5.69104e-10	0.304793	-3.28092
11035	201579_PM_at	2195	FAT1	FAT tumor suppressor homolog 1 (Drosophila)	NM_005245	6.79916e-18	0.304921	-3.27954
1433	1554241_PM_at	1690	COCH	coagulation factor C homolog, cochlin (Limulus polyphemus)	NM_001135058 /// NM_004086	1.47232e-10	0.305015	-3.27852
26197	216899_PM_s_at	8935	SKAP2	src kinase associated phosphoprotein 2	NM_003930	1.29565e-12	0.305022	-3.27845
17788	208358_PM_s_at	7368	UGT8	UDP glycosyltransferase 8	NM_001128174 /// NM_003360	9.09979e-09	0.30507	-3.27794
5118	1560007_PM_at	645984	LOC645984	hypothetical LOC645984	XM_001724778 /// XM_928946 /// XM_940362	1.7364e-09	0.305165	-3.27691
15808	206354_PM_at	28234	SLCO1B3	solute carrier organic anion transporter family, member 1B3	NM_019844	8.27299e-13	0.305423	-3.27414
34274	225008_PM_at	444	ASPH	aspartate beta-hydroxylase	NM_001164750 /// NM_001164751 /// NM_001164752 /// NM_001164753 /// NM_001164754 /// NM	1.91184e-15	0.305448	-3.27387
20218	210830_PM_s_at	5445	PON2	paraoxonase 2	NM_000305 /// NM_001018161	9.48192e-15	0.305455	-3.27381
17722	208290_PM_s_at	1983	EIF5	eukaryotic translation initiation factor 5	NM_001969 /// NM_183004	4.78366e-16	0.305712	-3.27105
15871	206417_PM_at	1259	CNGA1	cyclic nucleotide gated channel alpha 1	NM_000087 /// NM_001142564	7.3824e-10	0.305774	-3.27039
21427	212113_PM_at	552889	ATXN7L3B	ataxin 7-like 3B	NM_001136262	7.65874e-10	0.305968	-3.26831
53	1552306_PM_at	84920	ALG10	asparagine-linked glycosylation 10, alpha-1,2-glucosyltransferase homolog (S. pombe)	NM_032834	9.46115e-10	0.305973	-3.26826
53504	244246_PM_at	145282	MIPOL1	mirror-image polydactyly 1	NM_001195296 /// NM_001195297 /// NM_138731	3.93462e-10	0.306049	-3.26745
41895	232633_PM_at	7520	XRCC5	X-ray repair complementing defective repair in Chinese hamster cells 5 (double-strand-b	NM_021141	7.22038e-07	0.30626	-3.2652
13817	204362_PM_at	8935	SKAP2	src kinase associated phosphoprotein 2	NM_003930	2.84267e-12	0.306416	-3.26353
13549	204094_PM_s_at	9819	TSC22D2	TSC22 domain family, member 2	NM_014779	3.8593e-17	0.306423	-3.26346
12048	202592_PM_at	2647	BLOC1S1	biogenesis of lysosomal organelles complex-1, subunit 1	NM_001487	4.95955e-14	0.306472	-3.26294
23461	214154_PM_s_at	5318	PKP2	plakophilin 2	NM_001005242 /// NM_004572	3.65636e-09	0.306525	-3.26237
30581	221290_PM_s_at	84939	MUM1	melanoma associated antigen (mutated) 1	NM_032853 /// NR_024247	2.03723e-09	0.30666	-3.26095
1914	1554885_PM_a_at	5558	PRIM2	primase, DNA, polypeptide 2 (58kDa)	NM_000947	2.76858e-09	0.306871	-3.2587
24227	214924_PM_s_at	22906	TRAK1	trafficking protein, kinesin binding 1	NM_001042646 /// NM_014965	8.48719e-12	0.306926	-3.25812
38594	229332_PM_at	84842	HPDL	4-hydroxyphenylpyruvate dioxygenase-like	NM_032756	1.55936e-10	0.307023	-3.25708
935	1553530_PM_a_at	3688	ITGB1	integrin, beta 1 (fibronectin receptor, beta polypeptide, antigen CD29 includes MDF2, M	NM_002211 /// NM_033668 /// NM_133376	1.12229e-13	0.307213	-3.25507
11357	201901_PM_s_at	7528	YY1	YY1 transcription factor	NM_003403	1.67532e-13	0.307222	-3.25497
22573	213264_PM_at	5094	PCBP2	poly(rC) binding protein 2	NM_001098620 /// NM_001128911 /// NM_001128912 /// NM_001128913 /// NM_001128914 /// NM	3.96257e-13	0.307357	-3.25354
38817	229555_PM_at	11227	GALNT5	UDP-N-acetyl-alpha-D-galactosamine:polypeptide N-acetylgalactosaminyltransferase 5 (Gal	NM_014568	9.3907e-17	0.307372	-3.25339
21014	211685_PM_s_at	83988	NCALD	neurocalcin delta	NM_001040624 /// NM_001040625 /// NM_001040626 /// NM_001040627 /// NM_001040628 /// NM	3.46934e-09	0.307398	-3.25311
34854	225589_PM_at	57630	SH3RF1	SH3 domain containing ring finger 1	NM_020870	6.39097e-13	0.30759	-3.25108
20176	210788_PM_s_at	51635	DHRS7	dehydrogenase/reductase (SDR family) member 7	NM_016029	4.88037e-13	0.307886	-3.24795
2298	1555388_PM_s_at	83891	SNX25	sorting nexin 25	NM_031953	2.24467e-09	0.307905	-3.24776
48304	239047_PM_at	159091	FAM122C	family with sequence similarity 122C	NM_001170779 /// NM_001170780 /// NM_001170781 /// NM_001170782 /// NM_001170783 /// NM	9.30049e-12	0.307915	-3.24765
27291	217998_PM_at	22822	PHLDA1	pleckstrin homology-like domain, family A, member 1	NM_007350	8.64108e-13	0.30799	-3.24686
41446	232184_PM_at	57679	ALS2	amyotrophic lateral sclerosis 2 (juvenile)	NM_001135745 /// NM_020919	2.74465e-12	0.308173	-3.24493
23042	213734_PM_at	55884	WSB2	WD repeat and SOCS box-containing 2	NM_018639	6.46803e-07	0.308299	-3.2436
1666	1554557_PM_at	23200	ATP11B	ATPase, class VI, type 11B	NM_014616	1.10084e-10	0.308311	-3.24347
49168	239911_PM_at	9480	ONECUT2	one cut homeobox 2	NM_004852	1.77454e-09	0.308459	-3.24192
18919	209498_PM_at	634	CEACAM1	carcinoembryonic antigen-related cell adhesion molecule 1 (biliary glycoprotein)	NM_001024912 /// NM_001184813 /// NM_001184815 /// NM_001184816 /// NM_001712	2.45407e-13	0.308627	-3.24016
11982	202526_PM_at	4089	SMAD4	SMAD family member 4	NM_005359	8.37845e-10	0.30878	-3.23855
12056	202600_PM_s_at	8204	NRIP1	nuclear receptor interacting protein 1	NM_003489	8.94987e-09	0.308854	-3.23777
52157	242900_PM_at	144245	ALG10B	asparagine-linked glycosylation 10, alpha-1,2-glucosyltransferase homolog B (yeast)	NM_001013620	1.08383e-08	0.308927	-3.23701
26483	217188_PM_s_at	11161	C14orf1	chromosome 14 open reading frame 1	NM_007176	1.95339e-11	0.308963	-3.23663
21428	212114_PM_at	552889	ATXN7L3B	ataxin 7-like 3B	NM_001136262	3.8869e-15	0.309034	-3.23588
18660	209238_PM_at	6809	STX3	syntaxin 3	NM_001178040 /// NM_004177	1.28638e-14	0.309071	-3.2355
23614	214307_PM_at	3081	HGD	homogentisate 1,2-dioxygenase	NM_000187	1.60028e-09	0.309104	-3.23516
38255	228993_PM_s_at	92482	NCRNA00081	non-protein coding RNA 81	NM_001195304 /// NM_001195305 /// NM_001195306 /// NM_001195307 /// NR_024141	3.65589e-06	0.309218	-3.23396
2382	1555501_PM_s_at	51319	RSRC1	arginine/serine-rich coiled-coil 1	NM_016625	5.8115e-11	0.309238	-3.23375
54071	244813_PM_at	---	---	---	---	9.11823e-10	0.309323	-3.23286
34802	225537_PM_at	122553	TRAPPC6B	trafficking protein particle complex 6B	NM_001079537 /// NM_177452	2.06576e-14	0.309738	-3.22853
32390	223104_PM_at	84522	JAGN1	jagunal homolog 1 (Drosophila)	NM_032492	5.65927e-13	0.309744	-3.22847
12761	203306_PM_s_at	10559	SLC35A1	solute carrier family 35 (CMP-sialic acid transporter), member A1	NM_001168398 /// NM_006416	1.09485e-14	0.309863	-3.22723
765	1553313_PM_s_at	6526	SLC5A3	solute carrier family 5 (sodium/myo-inositol cotransporter), member 3	NM_006933	1.48057e-10	0.309864	-3.22723
11174	201718_PM_s_at	2037	EPB41L2	erythrocyte membrane protein band 4.1-like 2	NM_001135554 /// NM_001135555 /// NM_001431	1.26319e-08	0.310102	-3.22474
22082	212769_PM_at	7090	TLE3	transducin-like enhancer of split 3 (E(sp1) homolog, Drosophila)	NM_001105192 /// NM_005078 /// NM_020908	8.29905e-12	0.310113	-3.22463
3117	1556602_PM_at	---	---	---	---	1.03907e-06	0.310211	-3.22361
27661	218368_PM_s_at	51330	TNFRSF12A	tumor necrosis factor receptor superfamily, member 12A	NM_016639	5.27792e-12	0.310312	-3.22257
20402	211028_PM_s_at	3795	KHK	ketohexokinase (fructokinase)	NM_000221 /// NM_006488	5.19646e-09	0.310345	-3.22222
11535	202079_PM_s_at	22906	TRAK1	trafficking protein, kinesin binding 1	NM_001042646 /// NM_014965	5.85269e-09	0.310462	-3.22101
14168	204713_PM_s_at	2153	F5	coagulation factor V (proaccelerin, labile factor)	NM_000130	4.17712e-08	0.310633	-3.21923
13746	204291_PM_at	9849	ZNF518A	zinc finger protein 518A	NM_014803	3.83821e-09	0.310775	-3.21776
48141	238884_PM_at	---	---	---	---	1.12103e-09	0.310945	-3.21601
45693	236436_PM_at	283130	SLC25A45	solute carrier family 25, member 45	NM_001077241 /// NM_182556	2.12899e-09	0.311082	-3.21458
23781	214474_PM_at	5565	PRKAB2	protein kinase, AMP-activated, beta 2 non-catalytic subunit	NM_005399	3.04997e-06	0.311118	-3.21421
19092	209676_PM_at	7035	TFPI	tissue factor pathway inhibitor (lipoprotein-associated coagulation inhibitor)	NM_001032281 /// NM_006287	3.81321e-09	0.311411	-3.21119
42948	233689_PM_at	---	---	---	---	2.66599e-11	0.311462	-3.21067
28586	219294_PM_at	55166	CENPQ	centromere protein Q	NM_018132	7.16963e-10	0.311466	-3.21062
18131	208708_PM_x_at	1983	EIF5	eukaryotic translation initiation factor 5	NM_001969 /// NM_183004	3.06835e-16	0.311609	-3.20915
27048	217755_PM_at	51155	HN1	hematological and neurological expressed 1	NM_001002032 /// NM_001002033 /// NM_016185	1.12044e-12	0.311628	-3.20895
23201	213894_PM_at	221981	THSD7A	thrombospondin, type I, domain containing 7A	NM_015204	9.45982e-09	0.311631	-3.20892
34968	225703_PM_at	57666	FBRSL1	fibrosin-like 1	NM_001142641	2.32707e-14	0.311652	-3.20871
25277	215977_PM_x_at	2710	GK	glycerol kinase	NM_000167 /// NM_001128127 /// NM_203391	1.96824e-08	0.311682	-3.2084
11962	202506_PM_at	6744	SSFA2	sperm specific antigen 2	NM_001130445 /// NM_006751	1.02722e-15	0.311823	-3.20695
53291	244033_PM_at	145508	C14orf145	chromosome 14 open reading frame 145	NM_152446	2.87736e-10	0.311871	-3.20645
16612	207158_PM_at	339	APOBEC1	apolipoprotein B mRNA editing enzyme, catalytic polypeptide 1	NM_001644	8.86664e-11	0.311915	-3.206
25266	215966_PM_x_at	2713	GK3P	glycerol kinase 3 pseudogene	NR_026575	6.54677e-10	0.312046	-3.20465
14870	205415_PM_s_at	4287	ATXN3	ataxin 3	NM_001127696 /// NM_001127697 /// NM_001164774 /// NM_001164776 /// NM_001164777 /// NM	6.66263e-13	0.31216	-3.20349
3662	1557455_PM_s_at	56180	MOSPD1	motile sperm domain containing 1	NM_019556	5.44901e-12	0.31237	-3.20133
36314	227051_PM_at	---	---	---	---	1.74815e-09	0.312603	-3.19895
31744	222457_PM_s_at	51474	LIMA1	LIM domain and actin binding 1	NM_001113546 /// NM_001113547 /// NM_016357	5.67846e-14	0.312757	-3.19737
36430	227167_PM_s_at	---	---	---	---	9.33553e-13	0.312798	-3.19695
14997	205542_PM_at	26872	STEAP1	six transmembrane epithelial antigen of the prostate 1	NM_012449	5.45923e-15	0.312943	-3.19547
10490	201034_PM_at	120	ADD3	adducin 3 (gamma)	NM_001121 /// NM_016824 /// NM_019903	3.32436e-14	0.312955	-3.19535
22702	213393_PM_at	84804	MFSD9	major facilitator superfamily domain containing 9	NM_032718	6.07071e-12	0.312999	-3.1949
14669	205214_PM_at	9262	STK17B	serine/threonine kinase 17b	NM_004226	1.24875e-10	0.313008	-3.19481
35771	226507_PM_at	5058	PAK1	p21 protein (Cdc42/Rac)-activated kinase 1	NM_001128620 /// NM_002576	2.05594e-12	0.313163	-3.19323
34883	225618_PM_at	201176	ARHGAP27	Rho GTPase activating protein 27	NM_001159330 /// NM_199282	2.4175e-11	0.313328	-3.19154
8433	1566766_PM_a_at	346389	MACC1	metastasis associated in colon cancer 1	NM_182762	6.16892e-10	0.313416	-3.19065
11332	201876_PM_at	5445	PON2	paraoxonase 2	NM_000305 /// NM_001018161	6.69899e-19	0.313479	-3.19001
15990	206536_PM_s_at	331	XIAP	X-linked inhibitor of apoptosis	NM_001167	2.42169e-09	0.313629	-3.18849
13510	204055_PM_s_at	4253	CTAGE5	CTAGE family, member 5	NM_005930 /// NM_203354 /// NM_203355 /// NM_203356	6.13733e-11	0.313774	-3.18701
34331	225066_PM_at	55844	PPP2R2D	protein phosphatase 2, regulatory subunit B, delta	NM_018461 /// NR_033191	1.76428e-11	0.313869	-3.18605
23402	214095_PM_at	6472	SHMT2	serine hydroxymethyltransferase 2 (mitochondrial)	NM_001166356 /// NM_001166357 /// NM_001166358 /// NM_001166359 /// NM_005412 /// NR_02	9.82125e-14	0.313929	-3.18544
28203	218911_PM_at	8089	YEATS4	YEATS domain containing 4	NM_006530	5.96916e-13	0.314206	-3.18262
32356	223069_PM_s_at	27436	EML4	echinoderm microtubule associated protein like 4	NM_001145076 /// NM_019063	1.07318e-08	0.314488	-3.17977
24002	214698_PM_at	9991	ROD1	ROD1 regulator of differentiation 1 (S. pombe)	NM_001163788 /// NM_001163790 /// NM_005156	2.10447e-08	0.314747	-3.17715
33505	224227_PM_s_at	55814	BDP1	B double prime 1, subunit of RNA polymerase III transcription initiation factor IIIB	NM_018429	3.65024e-07	0.314798	-3.17664
15609	206155_PM_at	1244	ABCC2	ATP-binding cassette, sub-family C (CFTR/MRP), member 2	NM_000392	1.75006e-08	0.314864	-3.17597
41246	231984_PM_at	4507	MTAP	methylthioadenosine phosphorylase	NM_002451	6.55962e-12	0.314904	-3.17557
44793	235536_PM_at	692205	SNORD89	small nucleolar RNA, C/D box 89	NR_003070	1.37877e-09	0.314936	-3.17525
40531	231269_PM_at	10973	ASCC3	activating signal cointegrator 1 complex subunit 3	NM_006828 /// NM_022091	1.11157e-11	0.314975	-3.17486
33967	224700_PM_at	201595	STT3B	STT3, subunit of the oligosaccharyltransferase complex, homolog B (S. cerevisiae)	NM_178862	6.21137e-15	0.315447	-3.1701
14916	205461_PM_at	11021	RAB35	RAB35, member RAS oncogene family	NM_001167606 /// NM_006861	5.02942e-07	0.315498	-3.16959
29609	220317_PM_at	9227	LRAT	lecithin retinol acyltransferase (phosphatidylcholine--retinol O-acyltransferase)	NM_004744	1.93046e-10	0.315633	-3.16824
16585	207131_PM_x_at	2678	GGT1	gamma-glutamyltransferase 1	NM_001032364 /// NM_001032365 /// NM_005265 /// NM_013430	3.5884e-09	0.315708	-3.16748
24904	215603_PM_x_at	728441	GGT2	gamma-glutamyltransferase 2	XM_001129377 /// XM_001129425 /// XM_003118822	5.14037e-09	0.31572	-3.16736
35841	226577_PM_at	5663	PSEN1	presenilin 1	NM_000021 /// NM_007318	3.63867e-14	0.315956	-3.165
29660	220368_PM_s_at	55671	SMEK1	SMEK homolog 1, suppressor of mek1 (Dictyostelium)	NM_032560	3.90873e-11	0.31607	-3.16386
41703	232441_PM_at	11103	KRR1	KRR1, small subunit (SSU) processome component, homolog (yeast)	NM_007043	1.23393e-07	0.316323	-3.16133
15194	205739_PM_x_at	51427	ZNF107	zinc finger protein 107	NM_001013746 /// NM_016220	6.49797e-09	0.316357	-3.16098
20049	210656_PM_at	8726	EED	embryonic ectoderm development	NM_003797 /// NM_152991	1.08337e-09	0.31646	-3.15996
267	1552623_PM_at	84941	HSH2D	hematopoietic SH2 domain containing	NM_032855	6.05344e-08	0.316595	-3.15861
47956	238699_PM_s_at	8573	CASK	calcium/calmodulin-dependent serine protein kinase (MAGUK family)	NM_001126054 /// NM_001126055 /// NM_003688	4.64515e-09	0.316669	-3.15787
35410	226146_PM_at	---	---	---	---	3.21438e-10	0.316705	-3.15752
9316	1569583_PM_at	2069	EREG	epiregulin	NM_001432	1.43938e-05	0.316783	-3.15674
20881	211548_PM_s_at	3248	HPGD	hydroxyprostaglandin dehydrogenase 15-(NAD)	NM_000860 /// NM_001145816 /// NR_027332	2.55329e-13	0.317035	-3.15423
19418	210005_PM_at	2618	GART	phosphoribosylglycinamide formyltransferase, phosphoribosylglycinamide synthetase, phos	NM_000819 /// NM_001136005 /// NM_001136006 /// NM_175085	1.59952e-12	0.317093	-3.15364
18158	208735_PM_s_at	10106	CTDSP2	CTD (carboxy-terminal domain, RNA polymerase II, polypeptide A) small phosphatase 2	NM_005730	7.53706e-13	0.317196	-3.15262
14207	204752_PM_x_at	10038	PARP2	poly (ADP-ribose) polymerase 2	NM_001042618 /// NM_005484	9.33027e-15	0.317815	-3.14649
32197	222910_PM_s_at	51555	PEX5L	peroxisomal biogenesis factor 5-like	NM_016559	1.17662e-09	0.317942	-3.14523
27160	217867_PM_x_at	25825	BACE2	beta-site APP-cleaving enzyme 2	NM_012105 /// NM_138991 /// NM_138992	2.99238e-14	0.317944	-3.1452
41290	232028_PM_at	339500	ZNF678	zinc finger protein 678	NM_178549 /// NR_033184	1.00796e-10	0.317961	-3.14504
15337	205882_PM_x_at	120	ADD3	adducin 3 (gamma)	NM_001121 /// NM_016824 /// NM_019903	1.15926e-13	0.317995	-3.1447
33738	224469_PM_s_at	64423	INF2	inverted formin, FH2 and WH2 domain containing	NM_001031714 /// NM_022489 /// NM_032714	4.93387e-11	0.318007	-3.14458
22074	212761_PM_at	6934	TCF7L2	transcription factor 7-like 2 (T-cell specific, HMG-box)	NM_001146274 /// NM_001146283 /// NM_001146284 /// NM_001146285 /// NM_001146286 /// NM	3.58997e-18	0.318072	-3.14394
48412	239155_PM_at	1525	CXADR	coxsackie virus and adenovirus receptor	NM_001338	8.49616e-09	0.318269	-3.14199
36343	227080_PM_at	90874	ZNF697	zinc finger protein 697	NM_001080470	1.86242e-14	0.318463	-3.14008
3634	1557411_PM_s_at	203427	SLC25A43	solute carrier family 25, member 43	NM_145305	1.21232e-14	0.318722	-3.13753
28029	218737_PM_at	55206	SBNO1	strawberry notch homolog 1 (Drosophila)	NM_001167856 /// NM_018183	2.07558e-11	0.318866	-3.13612
52	1552304_PM_at	84920	ALG10	asparagine-linked glycosylation 10, alpha-1,2-glucosyltransferase homolog (S. pombe)	NM_032834	7.06312e-11	0.318918	-3.1356
34888	225623_PM_at	85457	KIAA1737	KIAA1737	NM_033426	5.44301e-13	0.319112	-3.1337
11146	201690_PM_s_at	7163	TPD52	tumor protein D52	NM_001025252 /// NM_001025253 /// NM_005079	3.13385e-20	0.319472	-3.13017
47889	238632_PM_at	100505946	LOC100505946	hypothetical LOC100505946	XR_109798 /// XR_112645 /// XR_113643	4.53874e-10	0.319574	-3.12916
31600	222313_PM_at	---	---	---	---	1.51249e-09	0.319593	-3.12898
14182	204727_PM_at	11169	WDHD1	WD repeat and HMG-box DNA binding protein 1	NM_001008396 /// NM_007086	1.29465e-10	0.319669	-3.12823
27832	218539_PM_at	55030	FBXO34	F-box protein 34	NM_017943 /// NM_152231	3.4045e-12	0.319706	-3.12787
35049	225784_PM_s_at	55906	ZC4H2	zinc finger, C4H2 domain containing	NM_001178032 /// NM_001178033 /// NM_018684	1.94459e-09	0.319817	-3.12679
32453	223167_PM_s_at	29761	USP25	ubiquitin specific peptidase 25	NM_013396	1.82637e-10	0.319901	-3.12596
35305	226041_PM_at	222236	NAPEPLD	N-acyl phosphatidylethanolamine phospholipase D	NM_001122838 /// NM_198990	5.48705e-12	0.319912	-3.12586
12055	202599_PM_s_at	8204	NRIP1	nuclear receptor interacting protein 1	NM_003489	1.03435e-15	0.319932	-3.12567
35353	226089_PM_at	285282	RABL3	RAB, member of RAS oncogene family-like 3	NM_173825	1.06029e-10	0.32009	-3.12412
5124	1560017_PM_at	160418	TMTC3	transmembrane and tetratricopeptide repeat containing 3	NM_181783	9.59509e-10	0.320127	-3.12376
36100	226837_PM_at	161742	SPRED1	sprouty-related, EVH1 domain containing 1	NM_152594	6.08997e-13	0.320195	-3.1231
38181	228919_PM_at	---	---	---	---	4.10771e-09	0.320245	-3.1226
36749	227486_PM_at	4907	NT5E	5'-nucleotidase, ecto (CD73)	NM_002526	8.91292e-10	0.320482	-3.1203
18299	208876_PM_s_at	5062	PAK2	p21 protein (Cdc42/Rac)-activated kinase 2	NM_002577	5.51381e-12	0.320616	-3.11899
37885	228623_PM_at	---	---	---	---	1.37284e-11	0.320962	-3.11563
28820	219528_PM_s_at	64919	BCL11B	B-cell CLL/lymphoma 11B (zinc finger protein)	NM_022898 /// NM_138576	7.2721e-09	0.321084	-3.11445
2614	1555832_PM_s_at	1316	KLF6	Kruppel-like factor 6	NM_001160124 /// NM_001160125 /// NM_001300 /// NR_027653	3.78081e-13	0.321091	-3.11438
32679	223394_PM_at	29950	SERTAD1	SERTA domain containing 1	NM_013376	1.11036e-14	0.32112	-3.1141
14921	205466_PM_s_at	9957	HS3ST1	heparan sulfate (glucosamine) 3-O-sulfotransferase 1	NM_005114	1.10829e-13	0.321151	-3.1138
37003	227741_PM_at	201562	PTPLB	protein tyrosine phosphatase-like (proline instead of catalytic arginine), member b	NM_198402	2.93489e-09	0.32123	-3.11303
38566	229304_PM_s_at	79682	MLF1IP	MLF1 interacting protein	NM_024629	1.27227e-09	0.321256	-3.11278
16282	206828_PM_at	7294	TXK	TXK tyrosine kinase	NM_003328	7.19762e-08	0.321335	-3.11202
48013	238756_PM_at	283431	GAS2L3	Growth arrest-specific 2 like 3	NM_174942	1.00661e-10	0.321453	-3.11087
34904	225639_PM_at	8935	SKAP2	src kinase associated phosphoprotein 2	NM_003930	7.00565e-16	0.321528	-3.11015
54580	65438_PM_at	57707	KIAA1609	KIAA1609	NM_020947	6.55475e-10	0.321889	-3.10666
34822	225557_PM_at	64651	CSRNP1	cysteine-serine-rich nuclear protein 1	NM_033027	7.80238e-11	0.322164	-3.10401
4820	1559490_PM_at	84859	LRCH3	leucine-rich repeats and calponin homology (CH) domain containing 3	NM_032773	5.28963e-07	0.32224	-3.10327
15841	206387_PM_at	1045	CDX2	caudal type homeobox 2	NM_001265	1.77396e-07	0.322338	-3.10233
34989	225724_PM_at	379025	FLJ31306	hypothetical LOC379025	NR_029434 /// NR_029435	4.15853e-12	0.322351	-3.10221
14827	205372_PM_at	5324	PLAG1	pleiomorphic adenoma gene 1	NM_001114634 /// NM_001114635 /// NM_002655	1.78922e-09	0.322356	-3.10216
29290	219998_PM_at	29094	HSPC159	galectin-related protein	NM_014181	2.11428e-10	0.322361	-3.10211
2247	1555326_PM_a_at	8754	ADAM9	ADAM metallopeptidase domain 9	NM_003816 /// NR_027638 /// NR_027639 /// NR_027878	2.92262e-10	0.322364	-3.10208
23744	214437_PM_s_at	6472	SHMT2	serine hydroxymethyltransferase 2 (mitochondrial)	NM_001166356 /// NM_001166357 /// NM_001166358 /// NM_001166359 /// NM_005412 /// NR_02	4.60042e-13	0.322399	-3.10175
13019	203564_PM_at	2189	FANCG	Fanconi anemia, complementation group G	NM_004629	3.10118e-12	0.322412	-3.10162
37346	228084_PM_at	81579	PLA2G12A	phospholipase A2, group XIIA	NM_030821	4.23954e-11	0.322656	-3.09927
52660	243403_PM_x_at	1368	CPM	carboxypeptidase M	NM_001005502 /// NM_001874 /// NM_198320	4.0773e-09	0.32274	-3.09847
40082	230820_PM_at	---	---	---	---	1.74435e-07	0.322744	-3.09843
10100	200644_PM_at	65108	MARCKSL1	MARCKS-like 1	NM_023009	3.71614e-16	0.322884	-3.09708
8778	1568634_PM_a_at	339977	LRRC66	leucine rich repeat containing 66	NM_001024611	7.12493e-08	0.322959	-3.09637
50616	241359_PM_at	727910	TLCD2	TLC domain containing 2	NM_001164407	4.49616e-08	0.323075	-3.09525
11770	202314_PM_at	1595	CYP51A1	cytochrome P450, family 51, subfamily A, polypeptide 1	NM_000786 /// NM_001146152	2.51701e-14	0.323095	-3.09506
16906	207456_PM_at	3174	HNF4G	hepatocyte nuclear factor 4, gamma	NM_004133	7.10053e-08	0.323314	-3.09297
24936	215635_PM_at	---	---	---	---	1.2387e-07	0.323513	-3.09106
21543	212229_PM_s_at	23014	FBXO21	F-box protein 21	NM_015002 /// NM_033624	3.27378e-12	0.323683	-3.08944
32406	223120_PM_at	2519	FUCA2	fucosidase, alpha-L- 2, plasma	NM_032020	6.33148e-16	0.323867	-3.08769
47717	238460_PM_at	84985	FAM83A	family with sequence similarity 83, member A	NM_032899 /// NM_207006	5.48867e-09	0.324097	-3.08549
22091	212778_PM_at	23241	PACS2	phosphofurin acidic cluster sorting protein 2	NM_001100913 /// NM_015197	1.1542e-07	0.324221	-3.08431
54399	43544_PM_at	10025	MED16	mediator complex subunit 16	NM_005481	1.90914e-11	0.324233	-3.0842
53021	243764_PM_at	340547	VSIG1	V-set and immunoglobulin domain containing 1	NM_001170553 /// NM_182607	9.58827e-08	0.324313	-3.08344
35695	226431_PM_at	150864	FAM117B	family with sequence similarity 117, member B	NM_173511	5.18349e-14	0.324478	-3.08188
48007	238750_PM_at	56477	CCL28	chemokine (C-C motif) ligand 28	NM_148672	1.03119e-09	0.324567	-3.08103
22552	213242_PM_x_at	283638	KIAA0284	KIAA0284	NM_001112726 /// NM_015005	2.25428e-08	0.324635	-3.08038
36761	227499_PM_at	7976	FZD3	frizzled homolog 3 (Drosophila)	NM_017412	9.9805e-11	0.325021	-3.07672
32968	223684_PM_s_at	23583	SMUG1	single-strand-selective monofunctional uracil-DNA glycosylase 1	NM_014311	4.43183e-11	0.325242	-3.07463
38694	229432_PM_at	162417	NAGS	N-acetylglutamate synthase	NM_153006	2.78677e-10	0.325297	-3.07411
24015	214711_PM_at	283459	GATC	glutamyl-tRNA(Gln) amidotransferase, subunit C homolog (bacterial)	NM_176818 /// NR_033684	0.00032166	0.325412	-3.07303
34920	225655_PM_at	29128	UHRF1	ubiquitin-like with PHD and ring finger domains 1	NM_001048201 /// NM_013282	1.13282e-12	0.325549	-3.07173
22188	212875_PM_s_at	25966	C2CD2	C2 calcium-dependent domain containing 2	NM_015500 /// NM_199050	1.02445e-12	0.325667	-3.07062
20707	211363_PM_s_at	4507	MTAP	methylthioadenosine phosphorylase	NM_002451	2.17495e-09	0.325697	-3.07034
1044	1553678_PM_a_at	3688	ITGB1	integrin, beta 1 (fibronectin receptor, beta polypeptide, antigen CD29 includes MDF2, M	NM_002211 /// NM_033668 /// NM_133376	8.68398e-17	0.325811	-3.06926
13711	204256_PM_at	79071	ELOVL6	ELOVL family member 6, elongation of long chain fatty acids (FEN1/Elo2, SUR4/Elo3-like,	NM_001130721 /// NM_024090	2.36633e-10	0.326083	-3.06671
11199	201743_PM_at	929	CD14	CD14 molecule	NM_000591 /// NM_001040021 /// NM_001174104 /// NM_001174105	2.47506e-08	0.326466	-3.0631
21037	211708_PM_s_at	6319	SCD	stearoyl-CoA desaturase (delta-9-desaturase)	NM_005063	4.26569e-14	0.326514	-3.06266
53683	244425_PM_at	---	---	---	---	2.80446e-11	0.326655	-3.06134
12079	202623_PM_at	55837	EAPP	E2F-associated phosphoprotein	NM_018453	3.52712e-13	0.326708	-3.06084
38884	229622_PM_at	151176	FAM132B	family with sequence similarity 132, member B	XM_001130886 /// XM_001714385 /// XM_003119882	2.82528e-10	0.32674	-3.06054
44502	235245_PM_at	162461	TMEM92	transmembrane protein 92	NM_001168215 /// NM_153229	1.03689e-09	0.326748	-3.06046
12634	203178_PM_at	2628	GATM	glycine amidinotransferase (L-arginine:glycine amidinotransferase)	NM_001482	6.02896e-09	0.326849	-3.05952
29136	219844_PM_at	55088	C10orf118	chromosome 10 open reading frame 118	NM_018017	4.68648e-08	0.326861	-3.0594
4557	1559026_PM_at	---	---	---	---	4.99692e-09	0.326882	-3.05921
52084	242827_PM_x_at	---	---	---	---	2.81709e-09	0.327012	-3.058
12666	203210_PM_s_at	5985	RFC5	replication factor C (activator 1) 5, 36.5kDa	NM_001130112 /// NM_001130113 /// NM_007370 /// NM_181578	7.30845e-12	0.327014	-3.05797
9224	1569433_PM_at	389432	SAMD5	sterile alpha motif domain containing 5	NM_001030060	4.1974e-06	0.327058	-3.05756
28447	219155_PM_at	26207	PITPNC1	phosphatidylinositol transfer protein, cytoplasmic 1	NM_012417 /// NM_181671	4.13648e-12	0.327136	-3.05683
39305	230043_PM_at	200958	MUC20	mucin 20, cell surface associated	NM_001098516 /// NM_152673	1.00486e-08	0.327139	-3.0568
27064	217771_PM_at	51280	GOLM1	golgi membrane protein 1	NM_016548 /// NM_177937	1.87394e-14	0.327261	-3.05566
11578	202122_PM_s_at	10226	PLIN3	perilipin 3	NM_001164189 /// NM_001164194 /// NM_005817	2.6803e-13	0.327324	-3.05508
27152	217859_PM_s_at	55334	SLC39A9	solute carrier family 39 (zinc transporter), member 9	NM_018375	1.03359e-10	0.327324	-3.05508
27469	218176_PM_at	64110	MAGEF1	melanoma antigen family F, 1	NM_022149	1.14975e-14	0.327473	-3.05369
10977	201521_PM_s_at	22916	NCBP2	nuclear cap binding protein subunit 2, 20kDa	NM_001042540 /// NM_007362	7.19456e-13	0.327481	-3.05361
31985	222698_PM_s_at	55364	IMPACT	Impact homolog (mouse)	NM_018439	2.46522e-13	0.327486	-3.05357
659	1553167_PM_a_at	51091	SEPSECS	Sep (O-phosphoserine) tRNA:Sec (selenocysteine) tRNA synthase	NM_016955	1.23828e-09	0.327556	-3.05291
3996	1557944_PM_s_at	1500	CTNND1	catenin (cadherin-associated protein), delta 1	NM_001085458 /// NM_001085459 /// NM_001085460 /// NM_001085461 /// NM_001085462 /// NM	2.18953e-07	0.327769	-3.05093
33785	224516_PM_s_at	51523	CXXC5	CXXC finger protein 5	NM_016463	1.21321e-12	0.327827	-3.05039
11386	201930_PM_at	4175	MCM6	minichromosome maintenance complex component 6	NM_005915	1.73067e-13	0.328084	-3.048
1614	1554489_PM_a_at	80321	CEP70	centrosomal protein 70kDa	NM_024491	1.56695e-07	0.328165	-3.04725
49473	240216_PM_at	---	---	---	---	8.15336e-08	0.328168	-3.04722
41637	232375_PM_at	---	---	---	---	1.04033e-09	0.328256	-3.0464
17181	207732_PM_s_at	1741	DLG3	discs, large homolog 3 (Drosophila)	NM_001166278 /// NM_020730 /// NM_021120	7.7457e-11	0.328291	-3.04608
54549	60474_PM_at	55612	FERMT1	fermitin family member 1	NM_017671	3.37518e-14	0.328485	-3.04428
28068	218776_PM_s_at	80021	TMEM62	transmembrane protein 62	NM_024956	1.4527e-11	0.328572	-3.04347
13940	204485_PM_s_at	10040	TOM1L1	target of myb1 (chicken)-like 1	NM_005486	1.35417e-10	0.32859	-3.0433
12140	202684_PM_s_at	8731	RNMT	RNA (guanine-7-) methyltransferase	NM_003799	2.86465e-09	0.328796	-3.0414
36940	227678_PM_at	91419	XRCC6BP1	XRCC6 binding protein 1	NM_033276	6.66692e-11	0.328803	-3.04133
34505	225240_PM_s_at	124540	MSI2	musashi homolog 2 (Drosophila)	NM_138962 /// NM_170721	5.15594e-10	0.328987	-3.03963
44840	235583_PM_at	286676	ILDR1	immunoglobulin-like domain containing receptor 1	NM_175924	2.65825e-07	0.328991	-3.0396
44367	235110_PM_at	11145	PLA2G16	phospholipase A2, group XVI	NM_001128203 /// NM_007069	2.46217e-11	0.329201	-3.03765
13567	204112_PM_s_at	3176	HNMT	histamine N-methyltransferase	NM_001024074 /// NM_001024075 /// NM_006895	5.37247e-12	0.329256	-3.03715
34275	225009_PM_at	146223	CMTM4	CKLF-like MARVEL transmembrane domain containing 4	NM_178818 /// NM_181521	2.71702e-08	0.32926	-3.03711
36131	226868_PM_at	283464	GXYLT1	glucoside xylosyltransferase 1	NM_001099650 /// NM_173601	1.47215e-11	0.329481	-3.03508
282	1552644_PM_a_at	80012	PHC3	polyhomeotic homolog 3 (Drosophila)	NM_024947	4.66796e-09	0.329768	-3.03243
38331	229069_PM_at	84324	SARNP	SAP domain containing ribonucleoprotein	NM_033082 /// NR_026722 /// NR_026723	1.08084e-11	0.329777	-3.03235
38139	228877_PM_at	57139	RGL3	ral guanine nucleotide dissociation stimulator-like 3	NM_001035223 /// NM_001161616	1.16755e-07	0.329852	-3.03166
23355	214048_PM_at	8930	MBD4	methyl-CpG binding domain protein 4	NM_003925	4.23532e-09	0.32986	-3.03159
9911	1570585_PM_at	196264	MPZL3	myelin protein zero-like 3	NM_198275	9.0674e-07	0.329879	-3.03142
18301	208878_PM_s_at	5062	PAK2	p21 protein (Cdc42/Rac)-activated kinase 2	NM_002577	1.07859e-14	0.329882	-3.03138
37090	227828_PM_s_at	84141	FAM176A	family with sequence similarity 176, member A	NM_001135032 /// NM_032181	4.02389e-09	0.329948	-3.03078
20757	211417_PM_x_at	2678	GGT1	gamma-glutamyltransferase 1	NM_001032364 /// NM_001032365 /// NM_005265 /// NM_013430	7.46397e-08	0.330225	-3.02824
28976	219684_PM_at	64108	RTP4	receptor (chemosensory) transporter protein 4	NM_022147	8.83568e-11	0.330282	-3.02771
54364	40465_PM_at	9416	DDX23	DEAD (Asp-Glu-Ala-Asp) box polypeptide 23	NM_004818	1.94394e-15	0.330582	-3.02497
23338	214031_PM_s_at	3855	KRT7	Keratin 7	NM_005556	1.06591e-08	0.330665	-3.02421
20358	210983_PM_s_at	4176	MCM7	minichromosome maintenance complex component 7	NM_005916 /// NM_182776	1.82955e-15	0.330696	-3.02393
51486	242229_PM_at	222236	NAPEPLD	N-acyl phosphatidylethanolamine phospholipase D	NM_001122838 /// NM_198990	1.56772e-09	0.330764	-3.02331
19686	210278_PM_s_at	11154	AP4S1	adaptor-related protein complex 4, sigma 1 subunit	NM_001128126 /// NM_007077	1.07598e-08	0.330781	-3.02314
16994	207545_PM_s_at	8650	NUMB	numb homolog (Drosophila)	NM_001005743 /// NM_001005744 /// NM_001005745 /// NM_003744	3.43076e-09	0.331046	-3.02073
8545	1566968_PM_at	---	---	---	---	3.54415e-14	0.331168	-3.01961
23659	214352_PM_s_at	3845	KRAS	v-Ki-ras2 Kirsten rat sarcoma viral oncogene homolog	NM_004985 /// NM_033360	4.99355e-11	0.3314	-3.0175
20605	211240_PM_x_at	1500	CTNND1	catenin (cadherin-associated protein), delta 1	NM_001085458 /// NM_001085459 /// NM_001085460 /// NM_001085461 /// NM_001085462 /// NM	7.15625e-11	0.331415	-3.01737
16532	207078_PM_at	10001	MED6	mediator complex subunit 6	NM_005466	1.21246e-05	0.331527	-3.01635
41111	231849_PM_at	144501	KRT80	keratin 80	NM_001081492 /// NM_182507	4.49093e-11	0.331684	-3.01492
13357	203902_PM_at	9843	HEPH	hephaestin	NM_001130860 /// NM_014799 /// NM_138737	6.46922e-12	0.33185	-3.01341
10805	201349_PM_at	9368	SLC9A3R1	solute carrier family 9 (sodium/hydrogen exchanger), member 3 regulator 1	NM_004252	7.55798e-12	0.331965	-3.01237
14858	205403_PM_at	7850	IL1R2	interleukin 1 receptor, type II	NM_004633 /// NM_173343	1.02592e-10	0.331972	-3.01231
44189	234932_PM_s_at	64866	CDCP1	CUB domain containing protein 1	NM_022842 /// NM_178181	1.99743e-05	0.332305	-3.00928
10922	201466_PM_s_at	3725	JUN	jun proto-oncogene	NM_002228	1.15421e-10	0.33241	-3.00834
54310	38037_PM_at	1839	HBEGF	heparin-binding EGF-like growth factor	NM_001945	6.87773e-11	0.332432	-3.00814
23413	214106_PM_s_at	2762	GMDS	GDP-mannose 4,6-dehydratase	NM_001500	9.97055e-11	0.332499	-3.00752
19548	210136_PM_at	4155	MBP	myelin basic protein	NM_001025081 /// NM_001025090 /// NM_001025092 /// NM_001025100 /// NM_001025101 /// NM	3.60176e-13	0.332508	-3.00745
3845	1557718_PM_at	5527	PPP2R5C	protein phosphatase 2, regulatory subunit B', gamma	NM_001161725 /// NM_001161726 /// NM_002719 /// NM_178586 /// NM_178587	1.01174e-08	0.33262	-3.00643
34789	225524_PM_at	118429	ANTXR2	anthrax toxin receptor 2	NM_001145794 /// NM_058172	1.30802e-13	0.332622	-3.00641
35094	225829_PM_at	118987	PDZD8	PDZ domain containing 8	NM_173791	5.71677e-14	0.332764	-3.00513
48936	239679_PM_at	---	---	---	---	3.78307e-09	0.33283	-3.00454
45340	236083_PM_at	440603	BCL2L15	BCL2-like 15	NM_001010922	4.90551e-07	0.332957	-3.00339
37291	228029_PM_at	170960	ZNF721	zinc finger protein 721	NM_133474	1.68839e-13	0.333014	-3.00288
35891	226628_PM_at	57187	THOC2	THO complex 2	NM_001081550	8.14954e-14	0.333219	-3.00103
42562	233302_PM_at	---	---	---	---	2.011e-08	0.333475	-2.99873
22357	213046_PM_at	8106	PABPN1	poly(A) binding protein, nuclear 1	NM_004643	8.20012e-10	0.333524	-2.99828
28582	219290_PM_x_at	27071	DAPP1	dual adaptor of phosphotyrosine and 3-phosphoinositides	NM_014395	4.50406e-07	0.333677	-2.99691
40010	230748_PM_at	9120	SLC16A6	solute carrier family 16, member 6 (monocarboxylic acid transporter 7)	NM_001174166 /// NM_004694	6.99903e-11	0.333721	-2.99651
19333	209919_PM_x_at	2678	GGT1	gamma-glutamyltransferase 1	NM_001032364 /// NM_001032365 /// NM_005265 /// NM_013430	7.87978e-09	0.33388	-2.99509
10896	201440_PM_at	9416	DDX23	DEAD (Asp-Glu-Ala-Asp) box polypeptide 23	NM_004818	1.26443e-12	0.333881	-2.99508
8850	1568764_PM_x_at	10016 /// 100507153 /// 728613	LOC100507153 /// LOC728613 /// PDCD6	hypothetical LOC100507153 /// programmed cell death 6 pseudogene /// programmed cell de	NM_013232 /// NR_003713 /// XR_110384	1.09529e-08	0.334136	-2.99279
22567	213258_PM_at	7035	TFPI	tissue factor pathway inhibitor (lipoprotein-associated coagulation inhibitor)	NM_001032281 /// NM_006287	2.85168e-14	0.3343	-2.99132
49519	240262_PM_at	---	---	---	---	9.85422e-08	0.334546	-2.98912
47332	238075_PM_at	---	---	---	---	1.14876e-10	0.334594	-2.9887
38132	228870_PM_at	157638	FAM84B	family with sequence similarity 84, member B	NM_174911	2.3561e-10	0.334737	-2.98742
46963	237706_PM_at	252983	STXBP4	syntaxin binding protein 4	NM_178509	1.09085e-08	0.334836	-2.98653
2324	1555420_PM_a_at	8609	KLF7	Kruppel-like factor 7 (ubiquitous)	NM_003709	2.77626e-09	0.334908	-2.98589
51734	242477_PM_at	158219	TTC39B	tetratricopeptide repeat domain 39B	NM_001168339 /// NM_001168340 /// NM_001168341 /// NM_001168342 /// NM_152574	8.86946e-13	0.334958	-2.98545
2911	1556283_PM_s_at	26127	FGFR1OP2	FGFR1 oncogene partner 2	NM_001171887 /// NM_001171888 /// NM_015633	5.25771e-13	0.335134	-2.98388
19349	209935_PM_at	27032	ATP2C1	ATPase, Ca++ transporting, type 2C, member 1	NM_001001485 /// NM_001001486 /// NM_001001487 /// NM_014382	1.63083e-10	0.335348	-2.98198
28537	219245_PM_s_at	79676	OGFOD2	2-oxoglutarate and iron-dependent oxygenase domain containing 2	NM_024623	6.82665e-14	0.335405	-2.98147
19213	209797_PM_at	10330	CNPY2	canopy 2 homolog (zebrafish)	NM_001190991 /// NM_014255	1.14689e-10	0.335444	-2.98112
21629	212316_PM_at	23225	NUP210	nucleoporin 210kDa	NM_024923	1.80295e-08	0.335511	-2.98053
20946	211613_PM_s_at	2820	GPD2	glycerol-3-phosphate dehydrogenase 2 (mitochondrial)	NM_000408 /// NM_001083112	2.95046e-10	0.335689	-2.97895
14262	204807_PM_at	10329	TMEM5	transmembrane protein 5	NM_014254	2.29745e-08	0.33576	-2.97832
48068	238811_PM_at	23200	ATP11B	ATPase, class VI, type 11B	NM_014616	4.80961e-09	0.335817	-2.97781
21	1552256_PM_a_at	949	SCARB1	scavenger receptor class B, member 1	NM_001082959 /// NM_005505	5.20052e-12	0.33585	-2.97752
48061	238804_PM_at	---	---	---	---	6.90141e-07	0.335997	-2.97622
27229	217936_PM_at	394	ARHGAP5	Rho GTPase activating protein 5	NM_001030055 /// NM_001173	4.39601e-09	0.336357	-2.97304
47378	238121_PM_at	256356	GK5	glycerol kinase 5 (putative)	NM_001039547 /// NR_033289	6.48047e-10	0.336631	-2.97061
35317	226053_PM_at	5609	MAP2K7	mitogen-activated protein kinase kinase 7	NM_145185	5.71664e-07	0.336661	-2.97035
28954	219662_PM_at	79074	C2orf49	chromosome 2 open reading frame 49	NM_024093	2.48856e-12	0.336674	-2.97023
31659	222372_PM_at	---	---	---	---	1.28128e-08	0.33671	-2.96992
30871	221581_PM_s_at	7462	LAT2	linker for activation of T cells family, member 2	NM_014146 /// NM_032463 /// NM_032464	4.36226e-09	0.336724	-2.96979
19286	209872_PM_s_at	11187	PKP3	plakophilin 3	NM_007183	5.35014e-11	0.336729	-2.96974
28084	218792_PM_s_at	54836	BSPRY	B-box and SPRY domain containing	NM_017688	1.35605e-08	0.336755	-2.96952
12540	203083_PM_at	7058	THBS2	thrombospondin 2	NM_003247	1.82909e-08	0.33686	-2.96859
38470	229208_PM_at	55142	HAUS2	HAUS augmin-like complex, subunit 2	NM_001130447 /// NM_018097	1.21637e-11	0.336934	-2.96794
35677	226413_PM_at	400027	LOC400027	hypothetical LOC400027	NR_028408	1.42696e-11	0.336975	-2.96758
7899	1565598_PM_at	---	---	---	---	1.23247e-07	0.337012	-2.96725
38289	229027_PM_at	5494	PPM1A	protein phosphatase, Mg2+/Mn2+ dependent, 1A	NM_021003 /// NM_177951 /// NM_177952	9.84903e-09	0.337306	-2.96467
48240	238983_PM_at	79730	NSUN7	NOP2/Sun domain family, member 7	NM_024677	1.39254e-10	0.33735	-2.96428
35258	225994_PM_at	53981	CPSF2	cleavage and polyadenylation specific factor 2, 100kDa	NM_017437	1.44708e-10	0.337361	-2.96418
14548	205093_PM_at	22874	PLEKHA6	pleckstrin homology domain containing, family A member 6	NM_014935	1.11707e-07	0.337366	-2.96414
29079	219787_PM_s_at	1894	ECT2	epithelial cell transforming sequence 2 oncogene	NM_018098	8.05225e-13	0.33745	-2.9634
35008	225743_PM_at	285367	RPUSD3	RNA pseudouridylate synthase domain containing 3	NM_001142547 /// NM_173659	2.71321e-12	0.337506	-2.96291
27279	217986_PM_s_at	11177	BAZ1A	bromodomain adjacent to zinc finger domain, 1A	NM_013448 /// NM_182648	1.748e-14	0.337536	-2.96264
21113	211789_PM_s_at	22877	MLXIP	MLX interacting protein	NM_014938	1.33373e-08	0.337877	-2.95966
50185	240928_PM_at	51077	FCF1	FCF1 small subunit (SSU) processome component homolog (S. cerevisiae)	NM_015962	7.13438e-08	0.337976	-2.95879
37092	227830_PM_at	2562	GABRB3	gamma-aminobutyric acid (GABA) A receptor, beta 3	NM_000814 /// NM_001191320 /// NM_001191321 /// NM_021912	3.07729e-10	0.338153	-2.95724
14043	204588_PM_s_at	9056	SLC7A7	solute carrier family 7 (cationic amino acid transporter, y+ system), member 7	NM_001126105 /// NM_001126106 /// NM_003982	1.25776e-07	0.338308	-2.95589
31833	222546_PM_s_at	64787	EPS8L2	EPS8-like 2	NM_022772	3.88919e-06	0.338612	-2.95323
17716	208284_PM_x_at	2678	GGT1	gamma-glutamyltransferase 1	NM_001032364 /// NM_001032365 /// NM_005265 /// NM_013430	3.66333e-09	0.338643	-2.95296
38807	229545_PM_at	55612	FERMT1	fermitin family member 1	NM_017671	5.18155e-09	0.338856	-2.95111
27087	217794_PM_at	54458	PRR13	proline rich 13	NM_001005354 /// NM_018457	1.46873e-13	0.338867	-2.95101
45982	236725_PM_at	23286	WWC1	WW and C2 domain containing 1	NM_001161661 /// NM_001161662 /// NM_015238	1.13715e-08	0.338937	-2.9504
2421	1555559_PM_s_at	29761	USP25	ubiquitin specific peptidase 25	NM_013396	3.83402e-07	0.339014	-2.94973
41600	232338_PM_at	---	---	---	---	2.8025e-06	0.339048	-2.94944
31874	222587_PM_s_at	51809	GALNT7	UDP-N-acetyl-alpha-D-galactosamine:polypeptide N-acetylgalactosaminyltransferase 7 (Gal	NM_017423	5.27511e-10	0.339076	-2.94919
20405	211031_PM_s_at	7461	CLIP2	CAP-GLY domain containing linker protein 2	NM_003388 /// NM_032421	2.95078e-09	0.339246	-2.94771
14570	205115_PM_s_at	9904	RBM19	RNA binding motif protein 19	NM_001146698 /// NM_001146699 /// NM_016196	7.00949e-11	0.339499	-2.94552
41226	231964_PM_at	---	---	---	---	2.0973e-08	0.339552	-2.94506
29643	220351_PM_at	51554	CCRL1	chemokine (C-C motif) receptor-like 1	NM_016557 /// NM_178445	1.83601e-08	0.33963	-2.94438
30904	221614_PM_s_at	9501	RPH3AL	rabphilin 3A-like (without C2 domains)	NM_001190411 /// NM_001190412 /// NM_001190413 /// NM_006987	2.11368e-08	0.339656	-2.94416
25409	216109_PM_at	23389	MED13L	Mediator complex subunit 13-like	NM_015335	4.93203e-05	0.339731	-2.94351
10092	200636_PM_s_at	5792	PTPRF	protein tyrosine phosphatase, receptor type, F	NM_002840 /// NM_130440	8.82025e-16	0.339851	-2.94247
23097	213789_PM_at	---	---	---	---	8.93282e-08	0.339906	-2.94199
39362	230100_PM_x_at	5058	PAK1	p21 protein (Cdc42/Rac)-activated kinase 1	NM_001128620 /// NM_002576	8.93117e-10	0.339977	-2.94138
44305	235048_PM_at	26049	FAM169A	family with sequence similarity 169, member A	NM_015566	6.48407e-08	0.340042	-2.94082
33722	224453_PM_s_at	55500	ETNK1	ethanolamine kinase 1	NM_001039481 /// NM_018638	1.84868e-11	0.340117	-2.94016
45998	236741_PM_at	256764	WDR72	WD repeat domain 72	NM_182758	3.78781e-08	0.340383	-2.93787
13478	204023_PM_at	5984	RFC4	replication factor C (activator 1) 4, 37kDa	NM_002916 /// NM_181573	1.07236e-14	0.340404	-2.93768
22033	212720_PM_at	10914	PAPOLA	poly(A) polymerase alpha	NM_032632	8.08191e-09	0.340511	-2.93676
43553	234295_PM_at	51163	DBR1	debranching enzyme homolog 1 (S. cerevisiae)	NM_016216	3.30183e-13	0.340648	-2.93558
35767	226503_PM_at	55183	RIF1	RAP1 interacting factor homolog (yeast)	NM_001177663 /// NM_001177664 /// NM_001177665 /// NM_018151	5.50594e-10	0.340659	-2.93549
26341	217043_PM_s_at	55669	MFN1	mitofusin 1	NM_033540	2.39882e-09	0.340795	-2.93432
3628	1557403_PM_s_at	---	---	---	---	0.000117592	0.34101	-2.93247
21125	211801_PM_x_at	55669	MFN1	mitofusin 1	NM_033540	7.47295e-11	0.34115	-2.93126
37680	228418_PM_at	10640	EXOC5	exocyst complex component 5	NM_006544	7.67522e-13	0.341273	-2.93021
18784	209363_PM_s_at	9412	MED21	mediator complex subunit 21	NM_004264	2.26707e-11	0.341303	-2.92995
39079	229817_PM_at	57507	ZNF608	zinc finger protein 608	NM_020747	8.74601e-08	0.341623	-2.9272
39965	230703_PM_at	---	---	---	---	6.86596e-09	0.341926	-2.92461
28031	218739_PM_at	51099	ABHD5	abhydrolase domain containing 5	NM_016006	1.06043e-09	0.341947	-2.92443
48279	239022_PM_at	---	---	---	---	3.63095e-10	0.341953	-2.92438
27185	217892_PM_s_at	51474	LIMA1	LIM domain and actin binding 1	NM_001113546 /// NM_001113547 /// NM_016357	4.77985e-15	0.341959	-2.92433
18344	208921_PM_s_at	6717	SRI	sorcin	NM_003130 /// NM_198901	1.82671e-13	0.342075	-2.92334
10111	200655_PM_s_at	801	CALM1	calmodulin 1 (phosphorylase kinase, delta)	NM_001166106 /// NM_006888	3.92815e-14	0.342079	-2.9233
11297	201841_PM_s_at	3315	HSPB1	heat shock 27kDa protein 1	NM_001540	1.83618e-14	0.34252	-2.91954
36695	227432_PM_s_at	---	---	---	---	6.71886e-12	0.342695	-2.91805
36744	227481_PM_at	154043	CNKSR3	CNKSR family member 3	NM_173515	2.96991e-08	0.342701	-2.918
32539	223254_PM_s_at	55632	G2E3	G2/M-phase specific E3 ubiquitin protein ligase	NM_017769	4.46083e-09	0.342756	-2.91753
37162	227900_PM_at	868	CBLB	Cas-Br-M (murine) ecotropic retroviral transforming sequence b	NM_170662	3.83931e-09	0.342894	-2.91635
18794	209373_PM_at	7851	MALL	mal, T-cell differentiation protein-like	NM_005434	1.8838e-10	0.342977	-2.91564
28039	218747_PM_s_at	55080	TAPBPL	TAP binding protein-like	NM_018009	4.98929e-11	0.342981	-2.91561
2729	1555996_PM_s_at	1974	EIF4A2	eukaryotic translation initiation factor 4A2	NM_001967	1.29476e-10	0.343025	-2.91524
19813	210407_PM_at	5494	PPM1A	protein phosphatase, Mg2+/Mn2+ dependent, 1A	NM_021003 /// NM_177951 /// NM_177952	2.85375e-08	0.343056	-2.91497
15673	206219_PM_s_at	7409	VAV1	vav 1 guanine nucleotide exchange factor	NM_005428	3.7851e-11	0.343095	-2.91465
18261	208838_PM_at	55832	CAND1	cullin-associated and neddylation-dissociated 1	NM_018448	6.39487e-15	0.343144	-2.91423
38910	229648_PM_at	9743	ARHGAP32	Rho GTPase activating protein 32	NM_001142685 /// NM_014715	1.21072e-09	0.343206	-2.91371
34264	224998_PM_at	146223	CMTM4	CKLF-like MARVEL transmembrane domain containing 4	NM_178818 /// NM_181521	9.03268e-13	0.343212	-2.91365
43213	233955_PM_x_at	51523	CXXC5	CXXC finger protein 5	NM_016463	5.2174e-12	0.343335	-2.9126
40498	231236_PM_at	346171	ZFP57	zinc finger protein 57 homolog (mouse)	NM_001109809	3.71279e-10	0.343499	-2.91122
1340	1554106_PM_at	65065	NBEAL1	neurobeachin-like 1	NM_001114132	5.24362e-11	0.343546	-2.91082
42468	233208_PM_x_at	53981	CPSF2	cleavage and polyadenylation specific factor 2, 100kDa	NM_017437	1.11711e-11	0.343778	-2.90885
46187	236930_PM_at	8650	NUMB	Numb homolog (Drosophila)	NM_001005743 /// NM_001005744 /// NM_001005745 /// NM_003744	6.99244e-06	0.343779	-2.90884
10069	200613_PM_at	1173	AP2M1	adaptor-related protein complex 2, mu 1 subunit	NM_001025205 /// NM_004068	2.62744e-13	0.343863	-2.90814
13011	203556_PM_at	22882	ZHX2	zinc fingers and homeoboxes 2	NM_014943	3.11963e-10	0.343884	-2.90796
53806	244548_PM_at	---	---	---	---	9.23902e-10	0.343973	-2.9072
26459	217164_PM_at	---	---	---	---	1.33702e-07	0.344525	-2.90254
35717	226453_PM_at	84153	RNASEH2C	ribonuclease H2, subunit C	NM_032193	5.50962e-12	0.34453	-2.90251
2536	1555731_PM_a_at	130340	AP1S3	adaptor-related protein complex 1, sigma 3 subunit	NM_001039569	6.09011e-12	0.344543	-2.90239
23021	213713_PM_s_at	89944	GLB1L2	galactosidase, beta 1-like 2	NM_138342	5.97474e-08	0.344904	-2.89936
44509	235252_PM_at	8844	KSR1	kinase suppressor of ras 1	NM_014238	8.65028e-11	0.344946	-2.89901
45383	236126_PM_at	93	ACVR2B	activin A receptor, type IIB	NM_001106	5.719e-07	0.345184	-2.897
[truncated: 4,934 more rows]
