# Supplementary material for: Novel biomarkers of resistance of pancreatic cancer cells to oncolytic vesicular stomatitis virus
Source: Oncotarget. 2016 Aug 11;7(38):61601–18. doi: 10.18632/oncotarget.11202 (PMC5308675; doi:10.18632/oncotarget.11202)
Supplement: Supplementary file 4 [file oncotarget-07-61601-s004.xlsx]

## Sheet: HPAF-II_Rux v HPAF-II untreated
Supplemental Table S3. All genes with at least a 2-fold difference in expression between drug treated and untreated cells.
This sheet compares ruxolitinib-treated HPAF-II versus HPAF-II untreated
Column #	Probeset ID	Entrez Gene	Gene Symbol	Gene Title	RefSeq Transcript ID	p-value(cell line 2 - treatment 2 vs. cell line 2 - untreated)	Ratio(cell line 2 - treatment 2 vs. cell line 2 - untreated)	Fold-Change
12609	203153_PM_at	3434	IFIT1	interferon-induced protein with tetratricopeptide repeats 1	NM_001548	1.10377e-12	0.153487	-6.5152
51882	242625_PM_at	91543	RSAD2	radical S-adenosyl methionine domain containing 2	NM_080657	2.1708e-10	0.217482	-4.59809
14449	204994_PM_at	4600	MX2	myxovirus (influenza virus) resistance 2 (mouse)	NM_002463	9.94354e-10	0.218443	-4.57785
38712	229450_PM_at	3437	IFIT3	interferon-induced protein with tetratricopeptide repeats 3	NM_001031683 /// NM_001549	6.25823e-14	0.2251	-4.44248
35965	226702_PM_at	129607	CMPK2	cytidine monophosphate (UMP-CMP) kinase 2, mitochondrial	NM_207315	4.81445e-10	0.240045	-4.16588
23105	213797_PM_at	91543	RSAD2	radical S-adenosyl methionine domain containing 2	NM_080657	4.26656e-11	0.240615	-4.15602
13894	204439_PM_at	10964	IFI44L	interferon-induced protein 44-like	NM_006820	2.42746e-10	0.283283	-3.53004
36020	226757_PM_at	3433	IFIT2	interferon-induced protein with tetratricopeptide repeats 2	NM_001547	5.10779e-13	0.301745	-3.31405
14427	204972_PM_at	4939	OAS2	2'-5'-oligoadenylate synthetase 2, 69/71kDa	NM_001032731 /// NM_002535 /// NM_016817	4.31337e-08	0.318049	-3.14417
23366	214059_PM_at	10561	IFI44	Interferon-induced protein 44	NM_006417	1.58003e-07	0.320641	-3.11875
11542	202086_PM_at	4599	MX1	myxovirus (influenza virus) resistance 1, interferon-inducible protein p78 (mouse)	NM_001144925 /// NM_001178046 /// NM_002462	2.23048e-08	0.341391	-2.92919
37869	228607_PM_at	4939	OAS2	2'-5'-oligoadenylate synthetase 2, 69/71kDa	NM_001032731 /// NM_002535 /// NM_016817	8.35986e-10	0.348835	-2.86669
28503	219211_PM_at	11274	USP18	ubiquitin specific peptidase 18	NM_017414	1.22432e-07	0.358782	-2.78721
15587	206133_PM_at	54739	XAF1	XIAP associated factor 1	NM_017523 /// NM_199139	4.17638e-08	0.374844	-2.66777
26795	217502_PM_at	3433	IFIT2	interferon-induced protein with tetratricopeptide repeats 2	NM_001547	3.77886e-10	0.380812	-2.62597
14202	204747_PM_at	3437	IFIT3	interferon-induced protein with tetratricopeptide repeats 3	NM_001031683 /// NM_001549	2.90112e-09	0.388112	-2.57657
37879	228617_PM_at	54739	XAF1	XIAP associated factor 1	NM_017523 /// NM_199139	5.62284e-08	0.408187	-2.44986
22602	213293_PM_s_at	10346	TRIM22	tripartite motif-containing 22	NM_006074	1.77974e-06	0.409667	-2.44101
41637	232375_PM_at	---	---	---	---	3.2791e-08	0.426351	-2.34548
28501	219209_PM_at	64135	IFIH1	interferon induced with helicase C domain 1	NM_022168	1.4079e-09	0.471027	-2.12302
17863	208436_PM_s_at	3665	IRF7	interferon regulatory factor 7	NM_001572 /// NM_004029 /// NM_004031	1.08667e-09	0.477503	-2.09423
36871	227609_PM_at	94240	EPSTI1	epithelial stromal interaction 1 (breast)	NM_001002264 /// NM_033255	6.24504e-06	0.480965	-2.07915
16007	206553_PM_at	4939	OAS2	2'-5'-oligoadenylate synthetase 2, 69/71kDa	NM_001032731 /// NM_002535 /// NM_016817	0.000101768	0.486505	-2.05548
15024	205569_PM_at	27074	LAMP3	lysosomal-associated membrane protein 3	NM_014398	7.00096e-11	0.486735	-2.0545
32506	223220_PM_s_at	83666	PARP9	poly (ADP-ribose) polymerase family, member 9	NM_001146102 /// NM_001146103 /// NM_001146104 /// NM_001146105 /// NM_001146106 /// NM	3.66601e-10	0.496652	-2.01348
28278	218986_PM_s_at	55601	DDX60	DEAD (Asp-Glu-Ala-Asp) box polypeptide 60	NM_017631	2.511e-08	0.498364	-2.00656

## Sheet: Hs766T_Rux v Hs766T_untreated
Supplemental Table S3. All genes with at least a 2-fold difference in expression between drug treated and untreated cells.
This sheet compares ruxolitinib-treated Hs766T versus Hs766T untreated
Column #	Probeset ID	Entrez Gene	Gene Symbol	Gene Title	RefSeq Transcript ID	p-value(cell line 1 - treatment 2 vs. cell line 1 - untreated)	Ratio(cell line 1 - treatment 2 vs. cell line 1 - untreated)	Fold-Change
13337	203882_PM_at	10379	IRF9	interferon regulatory factor 9	NM_006084	4.02543e-15	0.259404	-3.855
23366	214059_PM_at	10561	IFI44	Interferon-induced protein 44	NM_006417	5.20693e-08	0.28822	-3.46957
32506	223220_PM_s_at	83666	PARP9	poly (ADP-ribose) polymerase family, member 9	NM_001146102 /// NM_001146103 /// NM_001146104 /// NM_001146105 /// NM_001146106 /// NM	1.87574e-13	0.293954	-3.4019
15587	206133_PM_at	54739	XAF1	XIAP associated factor 1	NM_017523 /// NM_199139	3.26504e-09	0.301916	-3.31218
28503	219211_PM_at	11274	USP18	ubiquitin specific peptidase 18	NM_017414	4.2768e-08	0.327765	-3.05096
12609	203153_PM_at	3434	IFIT1	interferon-induced protein with tetratricopeptide repeats 1	NM_001548	4.11798e-09	0.362811	-2.75626
44900	235643_PM_at	219285	SAMD9L	sterile alpha motif domain containing 9-like	NM_152703	9.40203e-08	0.372554	-2.68418
37879	228617_PM_at	54739	XAF1	XIAP associated factor 1	NM_017523 /// NM_199139	2.40334e-08	0.383416	-2.60813
34680	225415_PM_at	151636	DTX3L	deltex 3-like (Drosophila)	NM_138287	1.56227e-13	0.388885	-2.57146
14202	204747_PM_at	3437	IFIT3	interferon-induced protein with tetratricopeptide repeats 3	NM_001031683 /// NM_001549	3.71944e-09	0.395131	-2.53081
13894	204439_PM_at	10964	IFI44L	interferon-induced protein 44-like	NM_006820	2.26024e-08	0.410435	-2.43644
11542	202086_PM_at	4599	MX1	myxovirus (influenza virus) resistance 1, interferon-inducible protein p78 (mouse)	NM_001144925 /// NM_001178046 /// NM_002462	3.71453e-07	0.424733	-2.35442
52528	243271_PM_at	---	---	---	---	2.77227e-08	0.430351	-2.32369
19177	209761_PM_s_at	3431	SP110	SP110 nuclear body protein	NM_001185015 /// NM_004509 /// NM_004510 /// NM_080424	1.07457e-08	0.450135	-2.22156
35965	226702_PM_at	129607	CMPK2	cytidine monophosphate (UMP-CMP) kinase 2, mitochondrial	NM_207315	7.72641e-07	0.451254	-2.21605
33262	223980_PM_s_at	3431	SP110	SP110 nuclear body protein	NM_001185015 /// NM_004509 /// NM_004510 /// NM_080424	2.68498e-07	0.452234	-2.21124
18605	209183_PM_s_at	11067	C10orf10	chromosome 10 open reading frame 10	NM_007021	2.1786e-06	0.456605	-2.19008
38712	229450_PM_at	3437	IFIT3	interferon-induced protein with tetratricopeptide repeats 3	NM_001031683 /// NM_001549	5.65614e-10	0.46685	-2.14202
28976	219684_PM_at	64108	RTP4	receptor (chemosensory) transporter protein 4	NM_022147	1.29357e-08	0.468768	-2.13325
29008	219716_PM_at	80830	APOL6	apolipoprotein L, 6	NM_030641	1.09433e-07	0.471441	-2.12115
44414	235157_PM_at	---	---	---	---	6.39494e-08	0.472129	-2.11807
40839	231577_PM_s_at	2633	GBP1	guanylate binding protein 1, interferon-inducible, 67kDa	NM_002053	1.73697e-08	0.476303	-2.0995
11987	202531_PM_at	3659	IRF1	interferon regulatory factor 1	NM_002198	1.43931e-09	0.479353	-2.08615
26795	217502_PM_at	3433	IFIT2	interferon-induced protein with tetratricopeptide repeats 2	NM_001547	1.32858e-08	0.479612	-2.08502
39298	230036_PM_at	219285	SAMD9L	sterile alpha motif domain containing 9-like	NM_152703	1.23166e-06	0.495394	-2.01859
32080	222793_PM_at	23586	DDX58	DEAD (Asp-Glu-Ala-Asp) box polypeptide 58	NM_014314	3.14614e-06	0.496118	-2.01565
53919	244661_PM_at	6646	SOAT1	sterol O-acyltransferase 1	NM_003101	0.000171617	2.0574	2.0574
1587	1554455_PM_at	55180	LINS	lines homolog (Drosophila)	NM_001040616	1.81781e-09	2.0733	2.0733
19235	209821_PM_at	90865	IL33	interleukin 33	NM_033439	4.13519e-06	2.0766	2.0766
16991	207542_PM_s_at	358	AQP1	aquaporin 1 (Colton blood group)	NM_001185060 /// NM_001185061 /// NM_001185062 /// NM_198098	1.13088e-05	2.16369	2.16369
1487	1554314_PM_at	135398	C6orf141	chromosome 6 open reading frame 141	NM_001145652	6.16522e-06	2.3361	2.3361
27521	218228_PM_s_at	80351	TNKS2	tankyrase, TRF1-interacting ankyrin-related ADP-ribose polymerase 2	NM_025235	0.00145067	3.42162	3.42162

## Sheet: HPAF-II_TPCA v HPAF-II_untreate
Supplemental Table S3. All genes with at least a 2-fold difference in expression between drug treated and untreated cells.
This sheet compares TPCA-1-treated HPAF-II versus HPAF-II untreated
Column #	Probeset ID	Entrez Gene	Gene Symbol	Gene Title	RefSeq Transcript ID	p-value(cell line 2 - treatment 1 vs. cell line 2 - untreated)	Ratio(cell line 2 - treatment 1 vs. cell line 2 - untreated)	Fold-Change
12609	203153_PM_at	3434	IFIT1	interferon-induced protein with tetratricopeptide repeats 1	NM_001548	4.77046e-13	0.15508	-6.44829
6724	1562640_PM_at	285943	LOC285943	hypothetical LOC285943	XR_108755 /// XR_110657 /// XR_112991 /// XR_114007	4.42454e-12	0.157866	-6.3345
14931	205476_PM_at	6364	CCL20	chemokine (C-C motif) ligand 20	NM_001130046 /// NM_004591	1.07815e-10	0.182081	-5.49206
20841	211506_PM_s_at	3576	IL8	interleukin 8	NM_000584	9.36855e-11	0.241146	-4.14687
13478	204023_PM_at	5984	RFC4	replication factor C (activator 1) 4, 37kDa	NM_002916 /// NM_181573	1.11127e-16	0.24633	-4.0596
19698	210290_PM_at	7727	ZNF174	zinc finger protein 174	NM_001032292 /// NM_003450	1.37766e-09	0.246663	-4.05412
12315	202859_PM_x_at	3576	IL8	interleukin 8	NM_000584	1.47617e-10	0.249752	-4.00397
38712	229450_PM_at	3437	IFIT3	interferon-induced protein with tetratricopeptide repeats 3	NM_001031683 /// NM_001549	8.18446e-14	0.254614	-3.92751
51882	242625_PM_at	91543	RSAD2	radical S-adenosyl methionine domain containing 2	NM_080657	4.23742e-10	0.257423	-3.88466
14449	204994_PM_at	4600	MX2	myxovirus (influenza virus) resistance 2 (mouse)	NM_002463	1.95739e-09	0.258892	-3.86261
19090	209674_PM_at	1407	CRY1	cryptochrome 1 (photolyase-like)	NM_004075	1.02038e-14	0.271366	-3.68506
30520	221229_PM_s_at	55006	TRMT61B	tRNA methyltransferase 61 homolog B (S. cerevisiae)	NM_017910	1.44836e-11	0.273842	-3.65175
9315	1569582_PM_at	201651	LOC201651	similar to arylacetamide deacetylase (AADAC)	NR_026915	3.73966e-10	0.274505	-3.64292
23366	214059_PM_at	10561	IFI44	Interferon-induced protein 44	NM_006417	1.54724e-08	0.277763	-3.60019
19190	209774_PM_x_at	2920	CXCL2	chemokine (C-X-C motif) ligand 2	NM_002089	3.56454e-09	0.289275	-3.45692
23105	213797_PM_at	91543	RSAD2	radical S-adenosyl methionine domain containing 2	NM_080657	1.58769e-10	0.298756	-3.34722
35965	226702_PM_at	129607	CMPK2	cytidine monophosphate (UMP-CMP) kinase 2, mitochondrial	NM_207315	2.0383e-09	0.302381	-3.30709
18687	209265_PM_s_at	56339	METTL3	methyltransferase like 3	NM_019852	1.31499e-18	0.303316	-3.29689
23213	213906_PM_at	4603	MYBL1	v-myb myeloblastosis viral oncogene homolog (avian)-like 1	NM_001080416 /// NM_001144755	3.4456e-12	0.309079	-3.23542
39675	230413_PM_s_at	8905	AP1S2	Adaptor-related protein complex 1, sigma 2 subunit	NM_003916	2.34753e-05	0.309724	-3.22868
14427	204972_PM_at	4939	OAS2	2'-5'-oligoadenylate synthetase 2, 69/71kDa	NM_001032731 /// NM_002535 /// NM_016817	1.40259e-08	0.310066	-3.22512
28503	219211_PM_at	11274	USP18	ubiquitin specific peptidase 18	NM_017414	1.29345e-08	0.317688	-3.14774
13038	203583_PM_at	25972	UNC50	unc-50 homolog (C. elegans)	NM_014044	6.09912e-15	0.320144	-3.12359
35593	226329_PM_s_at	129531	MITD1	MIT, microtubule interacting and transport, domain containing 1	NM_138798	3.46807e-12	0.321101	-3.11429
45746	236489_PM_at	266977	GPR110	G protein-coupled receptor 110	NM_025048 /// NM_153840	6.30091e-08	0.324378	-3.08283
2771	1556061_PM_at	10556	RPP30	ribonuclease P/MRP 30kDa subunit	NM_001104546 /// NM_006413	1.63489e-08	0.331186	-3.01945
28976	219684_PM_at	64108	RTP4	receptor (chemosensory) transporter protein 4	NM_022147	4.08157e-11	0.333676	-2.99692
13894	204439_PM_at	10964	IFI44L	interferon-induced protein 44-like	NM_006820	6.40809e-10	0.334023	-2.99381
11542	202086_PM_at	4599	MX1	myxovirus (influenza virus) resistance 1, interferon-inducible protein p78 (mouse)	NM_001144925 /// NM_001178046 /// NM_002462	9.06294e-09	0.34	-2.94118
27690	218397_PM_at	55120	FANCL	Fanconi anemia, complementation group L	NM_001114636 /// NM_018062	1.53826e-14	0.344161	-2.90562
28439	219147_PM_s_at	54981	C9orf95	chromosome 9 open reading frame 95	NM_001127603 /// NM_017881 /// NR_023352	1.69628e-11	0.346958	-2.8822
11893	202437_PM_s_at	1545	CYP1B1	cytochrome P450, family 1, subfamily B, polypeptide 1	NM_000104	7.22152e-11	0.351209	-2.84731
37869	228607_PM_at	4939	OAS2	2'-5'-oligoadenylate synthetase 2, 69/71kDa	NM_001032731 /// NM_002535 /// NM_016817	4.64814e-10	0.357041	-2.8008
39526	230264_PM_s_at	8905	AP1S2	adaptor-related protein complex 1, sigma 2 subunit	NM_003916	6.1064e-15	0.359313	-2.78309
14202	204747_PM_at	3437	IFIT3	interferon-induced protein with tetratricopeptide repeats 3	NM_001031683 /// NM_001549	4.55786e-10	0.360841	-2.7713
54496	53720_PM_at	55337	C19orf66	chromosome 19 open reading frame 66	NM_018381	9.13008e-13	0.361584	-2.76561
39696	230434_PM_at	493911	PHOSPHO2	phosphatase, orphan 2	NM_001008489	5.01129e-10	0.363683	-2.74965
13875	204420_PM_at	8061	FOSL1	FOS-like antigen 1	NM_005438	1.17626e-10	0.363781	-2.74891
18707	209285_PM_s_at	23272	C3orf63	chromosome 3 open reading frame 63	NM_001112736 /// NM_015224	3.58093e-12	0.365117	-2.73885
51262	242005_PM_at	100506377	LOC100506377	hypothetical LOC100506377	XR_108458 /// XR_112526 /// XR_113568	1.5215e-08	0.36729	-2.72264
40028	230766_PM_at	2618	GART	phosphoribosylglycinamide formyltransferase, phosphoribosylglycinamide synthetase, phos	NM_000819 /// NM_001136005 /// NM_001136006 /// NM_175085	2.83969e-09	0.368227	-2.71571
1281	1554020_PM_at	636	BICD1	bicaudal D homolog 1 (Drosophila)	NM_001003398 /// NM_001714	6.9266e-08	0.371047	-2.69508
36020	226757_PM_at	3433	IFIT2	interferon-induced protein with tetratricopeptide repeats 2	NM_001547	3.01792e-12	0.373725	-2.67577
765	1553313_PM_s_at	6526	SLC5A3	solute carrier family 5 (sodium/myo-inositol cotransporter), member 3	NM_006933	7.49536e-10	0.379119	-2.63769
47946	238689_PM_at	266977	GPR110	G protein-coupled receptor 110	NM_025048 /// NM_153840	5.99512e-10	0.379632	-2.63413
19627	210218_PM_s_at	6672	SP100	SP100 nuclear antigen	NM_001080391 /// NM_003113	3.09462e-10	0.381587	-2.62064
17605	208170_PM_s_at	11074	TRIM31	tripartite motif-containing 31	NM_007028	3.29059e-07	0.386154	-2.58964
44900	235643_PM_at	219285	SAMD9L	sterile alpha motif domain containing 9-like	NM_152703	6.5949e-08	0.386608	-2.5866
32506	223220_PM_s_at	83666	PARP9	poly (ADP-ribose) polymerase family, member 9	NM_001146102 /// NM_001146103 /// NM_001146104 /// NM_001146105 /// NM_001146106 /// NM	2.47311e-12	0.387235	-2.58241
15587	206133_PM_at	54739	XAF1	XIAP associated factor 1	NM_017523 /// NM_199139	2.80029e-08	0.387727	-2.57913
44414	235157_PM_at	---	---	---	---	1.51739e-09	0.390586	-2.56025
44264	235007_PM_at	55212	BBS7	Bardet-Biedl syndrome 7	NM_018190 /// NM_176824	1.79815e-08	0.390597	-2.56019
45245	235988_PM_at	266977	GPR110	G protein-coupled receptor 110	NM_025048 /// NM_153840	1.30077e-10	0.390711	-2.55944
3554	1557285_PM_at	727738	AREGB	Amphiregulin B	XM_001125684	3.63848e-07	0.390989	-2.55762
14715	205260_PM_s_at	97	ACYP1	acylphosphatase 1, erythrocyte (common) type	NM_001107 /// NM_203488	2.70719e-14	0.395129	-2.53082
10225	200769_PM_s_at	4144	MAT2A	methionine adenosyltransferase II, alpha	NM_005911	7.17748e-10	0.395607	-2.52776
24796	215495_PM_s_at	23034	SAMD4A	sterile alpha motif domain containing 4A	NM_001161576 /// NM_001161577 /// NM_015589	1.76464e-08	0.397979	-2.51269
50643	241386_PM_at	100506691	LOC100506691	hypothetical LOC100506691	XR_109143	1.39038e-09	0.400891	-2.49445
20185	210797_PM_s_at	8638	OASL	2'-5'-oligoadenylate synthetase-like	NM_003733 /// NM_198213	1.4347e-11	0.401535	-2.49044
1501	1554333_PM_at	55466	DNAJA4	DnaJ (Hsp40) homolog, subfamily A, member 4	NM_001130182 /// NM_001130183 /// NM_018602	1.44681e-08	0.402412	-2.48501
39818	230556_PM_at	196294	IMMP1L	IMP1 inner mitochondrial membrane peptidase-like (S. cerevisiae)	NM_144981	2.95305e-08	0.40817	-2.44996
44606	235349_PM_at	151393	FAM82A1	family with sequence similarity 82, member A1	NM_001170791 /// NM_001170792 /// NM_001170793 /// NM_144713	2.83087e-09	0.409068	-2.44458
28418	219126_PM_at	55274	PHF10	PHD finger protein 10	NM_018288 /// NM_133325	5.06595e-12	0.413214	-2.42005
9299	1569555_PM_at	9615	GDA	guanine deaminase	NM_004293	3.32733e-07	0.41491	-2.41016
13925	204470_PM_at	2919	CXCL1	chemokine (C-X-C motif) ligand 1 (melanoma growth stimulating activity, alpha)	NM_001511	1.70981e-07	0.415389	-2.40738
38518	229256_PM_at	283209	PGM2L1	phosphoglucomutase 2-like 1	NM_173582	1.72487e-10	0.416032	-2.40366
13581	204126_PM_s_at	8318	CDC45	cell division cycle 45 homolog (S. cerevisiae)	NM_001178010 /// NM_001178011 /// NM_003504	3.48865e-14	0.416799	-2.39924
27388	218095_PM_s_at	55858	TMEM165	transmembrane protein 165	NM_018475	4.37415e-14	0.419958	-2.38119
48051	238794_PM_at	119392	C10orf78	chromosome 10 open reading frame 78	NM_001002759 /// NM_145247	6.20722e-06	0.420397	-2.37871
11108	201652_PM_at	10987	COPS5	COP9 constitutive photomorphogenic homolog subunit 5 (Arabidopsis)	NM_006837	1.27267e-14	0.421581	-2.37202
34331	225066_PM_at	55844	PPP2R2D	protein phosphatase 2, regulatory subunit B, delta	NM_018461 /// NR_033191	3.8077e-10	0.422357	-2.36767
41855	232593_PM_at	93082	NEURL3	neuralized homolog 3 (Drosophila) pseudogene	NR_026875	9.0285e-08	0.422492	-2.36691
17297	207850_PM_at	2921	CXCL3	chemokine (C-X-C motif) ligand 3	NM_002090	4.08372e-07	0.423539	-2.36106
22171	212858_PM_at	124222	PAQR4	progestin and adipoQ receptor family member IV	NM_152341	2.60359e-09	0.423983	-2.35859
32165	222878_PM_s_at	78990	OTUB2	OTU domain, ubiquitin aldehyde binding 2	NM_023112	1.36876e-10	0.424594	-2.35519
14547	205092_PM_x_at	22890	ZBTB1	zinc finger and BTB domain containing 1	NM_001123329 /// NM_014950	2.02233e-09	0.424763	-2.35425
39323	230061_PM_at	116441	TM4SF18	transmembrane 4 L six family member 18	NM_001184723 /// NM_138786	1.13691e-12	0.425958	-2.34765
12128	202672_PM_s_at	467	ATF3	activating transcription factor 3	NM_001030287 /// NM_001040619 /// NM_001674	9.61809e-10	0.428559	-2.3334
28810	219518_PM_s_at	619189 /// 80237	ELL3 /// SERINC4	elongation factor RNA polymerase II-like 3 /// serine incorporator 4	NM_001033517 /// NM_025165	9.79641e-09	0.428781	-2.33219
44464	235207_PM_at	100506761	LOC100506761	hypothetical LOC100506761	XR_109460 /// XR_111689 /// XR_115083	3.20502e-08	0.429133	-2.33028
17863	208436_PM_s_at	3665	IRF7	interferon regulatory factor 7	NM_001572 /// NM_004029 /// NM_004031	7.49511e-11	0.429303	-2.32936
32135	222848_PM_at	64105	CENPK	centromere protein K	NM_022145	4.82974e-11	0.430365	-2.32361
33262	223980_PM_s_at	3431	SP110	SP110 nuclear body protein	NM_001185015 /// NM_004509 /// NM_004510 /// NM_080424	5.59546e-08	0.430382	-2.32352
45284	236027_PM_at	119392	C10orf78	chromosome 10 open reading frame 78	NM_001002759 /// NM_145247	2.73787e-12	0.430466	-2.32306
35627	226363_PM_at	10057	ABCC5	ATP-binding cassette, sub-family C (CFTR/MRP), member 5	NM_001023587 /// NM_005688	3.53326e-08	0.431674	-2.31656
53504	244246_PM_at	145282	MIPOL1	mirror-image polydactyly 1	NM_001195296 /// NM_001195297 /// NM_138731	1.4424e-08	0.431682	-2.31652
47698	238441_PM_at	5563	PRKAA2	protein kinase, AMP-activated, alpha 2 catalytic subunit	NM_006252	1.26896e-07	0.431688	-2.31649
41637	232375_PM_at	---	---	---	---	2.03417e-08	0.436881	-2.28895
12069	202613_PM_at	1503	CTPS	CTP synthase	NM_001905	9.75884e-13	0.436997	-2.28835
41142	231880_PM_at	57464	FAM40B	family with sequence similarity 40, member B	NM_001134336 /// NM_020704	0.00133704	0.437175	-2.28741
22602	213293_PM_s_at	10346	TRIM22	tripartite motif-containing 22	NM_006074	1.97249e-06	0.4372	-2.28728
20095	210705_PM_s_at	85363	TRIM5	tripartite motif-containing 5	NM_033034 /// NM_033092 /// NM_033093	4.84914e-08	0.437604	-2.28517
13415	203960_PM_s_at	51668	HSPB11	heat shock protein family B (small), member 11	NM_016126	1.5721e-08	0.43773	-2.28451
10500	201044_PM_x_at	1843	DUSP1	dual specificity phosphatase 1	NM_004417	3.40907e-06	0.438194	-2.28209
29931	220639_PM_at	79853	TM4SF20	transmembrane 4 L six family member 20	NM_024795	1.48511e-06	0.43832	-2.28144
14628	205173_PM_x_at	965	CD58	CD58 molecule	NM_001144822 /// NM_001779 /// NR_026665	5.96539e-15	0.438563	-2.28017
18842	209421_PM_at	4436	MSH2	mutS homolog 2, colon cancer, nonpolyposis type 1 (E. coli)	NM_000251	9.02308e-12	0.439727	-2.27414
23760	214453_PM_s_at	10561	IFI44	interferon-induced protein 44	NM_006417	3.0926e-11	0.44088	-2.26819
51270	242013_PM_at	440603	BCL2L15	BCL2-like 15	NM_001010922	6.15135e-07	0.442329	-2.26076
38199	228937_PM_at	144811	C13orf31	chromosome 13 open reading frame 31	NM_001128303 /// NM_153218	1.93497e-09	0.44323	-2.25617
28278	218986_PM_s_at	55601	DDX60	DEAD (Asp-Glu-Ala-Asp) box polypeptide 60	NM_017631	1.43832e-09	0.443461	-2.25499
15115	205660_PM_at	8638	OASL	2'-5'-oligoadenylate synthetase-like	NM_003733 /// NM_198213	1.16084e-10	0.44436	-2.25043
39439	230177_PM_at	653238	GTF2H2B	general transcription factor IIH, polypeptide 2B	NR_033417	1.0818e-08	0.444471	-2.24987
37553	228291_PM_s_at	55857	PLK1S1	polo-like kinase 1 substrate 1	NM_001163022 /// NM_001163023 /// NM_018474	3.22288e-08	0.444785	-2.24828
35328	226064_PM_s_at	84649	DGAT2	diacylglycerol O-acyltransferase 2	NM_032564	5.69944e-07	0.445773	-2.24329
12614	203158_PM_s_at	2744	GLS	glutaminase	NM_014905	2.59446e-10	0.446319	-2.24055
12099	202643_PM_s_at	7128	TNFAIP3	tumor necrosis factor, alpha-induced protein 3	NM_006290	4.99863e-07	0.446452	-2.23988
35196	225931_PM_s_at	57674	RNF213	ring finger protein 213	NM_020914 /// NM_020954	3.73708e-06	0.446464	-2.23982
41111	231849_PM_at	144501	KRT80	keratin 80	NM_001081492 /// NM_182507	1.22676e-09	0.447055	-2.23686
24746	215444_PM_s_at	11074	TRIM31	tripartite motif-containing 31	NM_007028	1.24628e-09	0.447572	-2.23428
34953	225688_PM_s_at	90102	PHLDB2	pleckstrin homology-like domain, family B, member 2	NM_001134437 /// NM_001134438 /// NM_001134439 /// NM_145753	3.90518e-10	0.447667	-2.2338
35866	226603_PM_at	219285	SAMD9L	sterile alpha motif domain containing 9-like	NM_152703	5.20886e-11	0.448308	-2.23061
2171	1555231_PM_a_at	114041	C21orf88	chromosome 21 open reading frame 88	NR_026542 /// NR_026543	2.71405e-05	0.448745	-2.22843
39835	230573_PM_at	10110	SGK2	Serum/glucocorticoid regulated kinase 2	NM_016276 /// NM_170693	1.41357e-06	0.449133	-2.22651
28983	219691_PM_at	54809	SAMD9	sterile alpha motif domain containing 9	NM_001193307 /// NM_017654	1.06456e-08	0.451519	-2.21474
32001	222714_PM_s_at	51110	LACTB2	lactamase, beta 2	NM_016027	2.07677e-13	0.451838	-2.21318
38071	228809_PM_at	541578 /// 91966	CXorf40A /// CXorf40B	chromosome X open reading frame 40A /// chromosome X open reading frame 40B	NM_001013845 /// NM_001171907 /// NM_001171908 /// NM_001171909 /// NM_178124	3.65335e-09	0.453052	-2.20725
13902	204447_PM_at	9762	ProSAPiP1	ProSAPiP1 protein	NM_014731	3.03301e-07	0.453363	-2.20574
16007	206553_PM_at	4939	OAS2	2'-5'-oligoadenylate synthetase 2, 69/71kDa	NM_001032731 /// NM_002535 /// NM_016817	2.01634e-05	0.453484	-2.20515
53870	244612_PM_at	---	---	---	---	2.66178e-08	0.454808	-2.19873
2475	1555639_PM_a_at	10432	RBM14	RNA binding motif protein 14	NM_001198836 /// NM_001198837 /// NM_006328	0.00014615	0.455144	-2.19711
19177	209761_PM_s_at	3431	SP110	SP110 nuclear body protein	NM_001185015 /// NM_004509 /// NM_004510 /// NM_080424	5.78088e-09	0.456795	-2.18917
36605	227342_PM_s_at	26579	MYEOV	myeloma overexpressed (in a subset of t(11;14) positive multiple myelomas)	NM_138768	4.32894e-10	0.457652	-2.18507
26240	216942_PM_s_at	965	CD58	CD58 molecule	NM_001144822 /// NM_001779 /// NR_026665	1.49161e-11	0.458084	-2.18301
21072	211744_PM_s_at	965	CD58	CD58 molecule	NM_001144822 /// NM_001779 /// NR_026665	2.44472e-12	0.459079	-2.17828
13427	203972_PM_s_at	8504	PEX3	peroxisomal biogenesis factor 3	NM_003630	2.80293e-11	0.46064	-2.17089
39634	230372_PM_at	3037	HAS2	hyaluronan synthase 2	NM_005328	1.34688e-10	0.460878	-2.16977
47314	238057_PM_at	85015	USP45	ubiquitin specific peptidase 45	NM_001080481	1.15841e-07	0.461287	-2.16785
36101	226838_PM_at	130502	TTC32	tetratricopeptide repeat domain 32	NM_001008237	2.1605e-11	0.461978	-2.16461
28359	219067_PM_s_at	54780	NSMCE4A	non-SMC element 4 homolog A (S. cerevisiae)	NM_001167865 /// NM_017615	7.78456e-12	0.46269	-2.16127
37069	227807_PM_at	83666	PARP9	poly (ADP-ribose) polymerase family, member 9	NM_001146102 /// NM_001146103 /// NM_001146104 /// NM_001146105 /// NM_001146106 /// NM	1.2457e-07	0.462816	-2.16069
28501	219209_PM_at	64135	IFIH1	interferon induced with helicase C domain 1	NM_022168	4.32853e-10	0.462951	-2.16006
49606	240349_PM_at	5563	PRKAA2	protein kinase, AMP-activated, alpha 2 catalytic subunit	NM_006252	2.06269e-05	0.462957	-2.16003
37879	228617_PM_at	54739	XAF1	XIAP associated factor 1	NM_017523 /// NM_199139	1.74601e-07	0.465427	-2.14857
37793	228531_PM_at	54809	SAMD9	sterile alpha motif domain containing 9	NM_001193307 /// NM_017654	6.67564e-13	0.466809	-2.1422
37211	227949_PM_at	116154	PHACTR3	phosphatase and actin regulator 3	NM_080672 /// NM_183244 /// NM_183246	4.62933e-06	0.468113	-2.13623
53291	244033_PM_at	145508	C14orf145	chromosome 14 open reading frame 145	NM_152446	3.31665e-08	0.469474	-2.13004
17520	208083_PM_s_at	3694	ITGB6	integrin, beta 6	NM_000888	1.16062e-07	0.469861	-2.12829
9982	200033_PM_at	1655	DDX5	DEAD (Asp-Glu-Ala-Asp) box polypeptide 5	NM_004396	3.95721e-12	0.469973	-2.12778
52147	242890_PM_at	---	---	---	---	8.92312e-07	0.470111	-2.12716
11554	202098_PM_s_at	3275	PRMT2	protein arginine methyltransferase 2	NM_001535 /// NM_206962	5.09562e-07	0.470322	-2.1262
27784	218491_PM_s_at	29087	THYN1	thymocyte nuclear protein 1	NM_001037304 /// NM_001037305 /// NM_014174 /// NM_199297 /// NM_199298	7.52523e-12	0.470881	-2.12368
10566	201110_PM_s_at	7057	THBS1	thrombospondin 1	NM_003246	5.1984e-10	0.472142	-2.11801
32509	223223_PM_at	64801	ARV1	ARV1 homolog (S. cerevisiae)	NM_022786	5.35786e-11	0.472318	-2.11722
15824	206370_PM_at	5294	PIK3CG	phosphoinositide-3-kinase, catalytic, gamma polypeptide	NM_002649	3.77605e-05	0.472693	-2.11554
37984	228722_PM_at	3275	PRMT2	protein arginine methyltransferase 2	NM_001535 /// NM_206962	8.16566e-10	0.472744	-2.11531
19571	210159_PM_s_at	11074	TRIM31	tripartite motif-containing 31	NM_007028	9.65018e-08	0.473201	-2.11327
37316	228054_PM_at	93109	TMEM44	transmembrane protein 44	NM_001011655 /// NM_001166305 /// NM_001166306 /// NM_138399	1.23325e-07	0.473256	-2.11302
51487	242230_PM_at	6310	ATXN1	ataxin 1	NM_000332 /// NM_001128164	1.21096e-07	0.473312	-2.11277
53662	244404_PM_at	252983	STXBP4	syntaxin binding protein 4	NM_178509	7.43507e-07	0.473521	-2.11184
39165	229903_PM_x_at	55599	RNPC3	RNA-binding region (RNP1, RRM) containing 3	NM_017619	9.10062e-09	0.473662	-2.11121
15330	205875_PM_s_at	11277	TREX1	three prime repair exonuclease 1	NM_016381 /// NM_033629	6.09885e-08	0.473804	-2.11058
44700	235443_PM_at	100131067	LOC100131067	hypothetical LOC100131067	NR_034121 /// NR_034122 /// NR_034123	1.05881e-06	0.474006	-2.10968
12420	202963_PM_at	5993	RFX5	regulatory factor X, 5 (influences HLA class II expression)	NM_000449 /// NM_001025603	3.03597e-08	0.474442	-2.10774
29751	220459_PM_at	114044	MCM3AP-AS	MCM3AP antisense RNA (non-protein coding)	NR_002776	3.69536e-07	0.475082	-2.1049
30232	220940_PM_at	57730	ANKRD36B	ankyrin repeat domain 36B	NM_025190	1.66599e-08	0.476679	-2.09785
39062	229800_PM_at	9201	DCLK1	doublecortin-like kinase 1	NM_001195415 /// NM_001195416 /// NM_001195430 /// NM_004734	2.29748e-10	0.476942	-2.09669
34555	225290_PM_at	55500	ETNK1	ethanolamine kinase 1	NM_001039481 /// NM_018638	8.46926e-11	0.477125	-2.09589
27600	218307_PM_at	55316	RSAD1	radical S-adenosyl methionine domain containing 1	NM_018346	4.61717e-11	0.477591	-2.09384
8112	1565951_PM_s_at	1122	CHML	choroideremia-like (Rab escort protein 2)	NM_001821	3.13193e-08	0.478161	-2.09135
31777	222490_PM_at	55718	POLR3E	polymerase (RNA) III (DNA directed) polypeptide E (80kD)	NM_018119	1.77013e-07	0.478234	-2.09103
45332	236075_PM_s_at	100506676	LOC100506676	hypothetical LOC100506676	XR_109352 /// XR_109353 /// XR_109354 /// XR_111659 /// XR_111660 /// XR_111661 /// XR_	5.44611e-09	0.478783	-2.08863
12615	203159_PM_at	2744	GLS	glutaminase	NM_014905	1.62288e-14	0.481272	-2.07783
48951	239694_PM_at	81786	TRIM7	tripartite motif-containing 7	NM_033342 /// NM_203293 /// NM_203294 /// NM_203295 /// NM_203296 /// NM_203297	2.46319e-07	0.481811	-2.0755
36535	227272_PM_at	388115	C15orf52	chromosome 15 open reading frame 52	NM_207380	5.56234e-07	0.484548	-2.06378
36667	227404_PM_s_at	1958	EGR1	Early growth response 1	NM_001964	6.49227e-06	0.484978	-2.06195
35614	226350_PM_at	1122	CHML	choroideremia-like (Rab escort protein 2)	NM_001821	9.6216e-12	0.485568	-2.05944
22158	212845_PM_at	23034	SAMD4A	sterile alpha motif domain containing 4A	NM_001161576 /// NM_001161577 /// NM_015589	9.60358e-08	0.485692	-2.05892
32586	223301_PM_s_at	79780	CCDC82	coiled-coil domain containing 82	NM_024725	9.05885e-09	0.485833	-2.05832
44462	235205_PM_at	346887	LOC346887	similar to solute carrier family 16 (monocarboxylic acid transporters), member 14	XM_294450 /// XM_943533	1.0414e-09	0.486957	-2.05357
51326	242069_PM_at	23468	CBX5	chromobox homolog 5	NM_001127321 /// NM_001127322 /// NM_012117	1.4174e-05	0.487288	-2.05218
22976	213668_PM_s_at	6659	SOX4	SRY (sex determining region Y)-box 4	NM_003107	0.000157522	0.487407	-2.05167
37299	228037_PM_at	---	---	---	---	2.78127e-06	0.487576	-2.05096
19934	210538_PM_s_at	330	BIRC3	baculoviral IAP repeat-containing 3	NM_001165 /// NM_182962	1.62142e-06	0.487593	-2.05089
2267	1555351_PM_s_at	51535	PPHLN1	periphilin 1	NM_001143787 /// NM_001143788 /// NM_001143789 /// NM_016488 /// NM_201438 /// NM_20143	3.5649e-08	0.488083	-2.04883
44572	235315_PM_at	8848	TSC22D1	TSC22 domain family, member 1	NM_006022 /// NM_183422	2.56117e-06	0.489247	-2.04396
40573	231311_PM_at	---	---	---	---	2.93128e-05	0.489457	-2.04308
25284	215984_PM_s_at	10139	ARFRP1	ADP-ribosylation factor related protein 1	NM_001134758 /// NM_003224	4.41415e-10	0.490253	-2.03976
34853	225588_PM_s_at	92305	TMEM129	transmembrane protein 129	NM_001127266 /// NM_138385	1.0495e-10	0.490707	-2.03788
3141	1556643_PM_at	93343	FAM125A	Family with sequence similarity 125, member A	NM_138401	7.26597e-08	0.490874	-2.03718
46963	237706_PM_at	252983	STXBP4	syntaxin binding protein 4	NM_178509	1.02115e-06	0.492584	-2.03011
12828	203373_PM_at	8835	SOCS2	suppressor of cytokine signaling 2	NM_003877	3.77826e-05	0.493075	-2.02809
35209	225945_PM_at	79027	ZNF655	zinc finger protein 655	NM_001009958 /// NM_001009960 /// NM_001083956 /// NM_001085366 /// NM_001085367 /// NM	6.1587e-11	0.493842	-2.02494
52807	243550_PM_at	340481	ZDHHC21	zinc finger, DHHC-type containing 21	NM_178566	1.09976e-08	0.495105	-2.01977
19178	209762_PM_x_at	3431	SP110	SP110 nuclear body protein	NM_001185015 /// NM_004509 /// NM_004510 /// NM_080424	2.69873e-07	0.495287	-2.01903
12613	203157_PM_s_at	2744	GLS	glutaminase	NM_014905	2.95762e-07	0.497179	-2.01135
11892	202436_PM_s_at	1545	CYP1B1	cytochrome P450, family 1, subfamily B, polypeptide 1	NM_000104	2.85293e-09	0.497588	-2.0097
15886	206432_PM_at	3037	HAS2	hyaluronan synthase 2	NM_005328	5.52713e-09	0.498376	-2.00652
39294	230032_PM_at	64172	OSGEPL1	O-sialoglycoprotein endopeptidase-like 1	NM_022353	7.58844e-11	0.498688	-2.00526
37960	228698_PM_at	83595	SOX7	SRY (sex determining region Y)-box 7	NM_031439	1.75963e-09	0.498821	-2.00473
13217	203762_PM_s_at	51626	DYNC2LI1	dynein, cytoplasmic 2, light intermediate chain 1	NM_001193464 /// NM_015522 /// NM_016008	1.13053e-06	0.499297	-2.00281
36408	227145_PM_at	84171	LOXL4	lysyl oxidase-like 4	NM_032211	9.03629e-10	0.499681	-2.00128
31277	221989_PM_at	6134	RPL10	ribosomal protein L10	NM_006013 /// NR_026898	7.11608e-12	2.00141	2.00141
30883	221593_PM_s_at	6160	RPL31	ribosomal protein L31	NM_000993 /// NM_001098577 /// NM_001099693	4.34723e-14	2.00323	2.00323
14706	205251_PM_at	8864	PER2	period homolog 2 (Drosophila)	NM_022817	6.12503e-08	2.00624	2.00624
4171	1558346_PM_at	10063	COX17	COX17 cytochrome c oxidase assembly homolog (S. cerevisiae)	NM_005694	3.97361e-05	2.00998	2.00998
11707	202251_PM_at	9129	PRPF3	PRP3 pre-mRNA processing factor 3 homolog (S. cerevisiae)	NM_004698	2.42385e-11	2.01113	2.01113
44938	235681_PM_at	---	---	---	---	1.613e-05	2.01543	2.01543
2866	1556211_PM_a_at	---	---	---	---	8.13372e-07	2.01738	2.01738
46850	237593_PM_at	---	---	---	---	8.52991e-06	2.0269	2.0269
16610	207156_PM_at	8969	HIST1H2AG	histone cluster 1, H2ag	NM_021064	1.3069e-07	2.02881	2.02881
29087	219795_PM_at	11254	SLC6A14	solute carrier family 6 (amino acid transporter), member 14	NM_007231	2.63964e-06	2.04453	2.04453
28520	219228_PM_at	55422	ZNF331	zinc finger protein 331	NM_001079906 /// NM_001079907 /// NM_018555	1.03402e-08	2.04898	2.04898
42647	233388_PM_at	---	---	---	---	3.32888e-06	2.04962	2.04962
12013	202557_PM_at	6782	HSPA13	heat shock protein 70kDa family, member 13	NM_006948	1.51498e-08	2.05281	2.05281
24692	215390_PM_at	---	---	---	---	0.00039762	2.06247	2.06247
48159	238902_PM_at	---	---	---	---	0.000592385	2.06913	2.06913
39170	229908_PM_s_at	64718	UNKL	unkempt homolog (Drosophila)-like	NM_001037125 /// NM_001193388 /// NM_001193389 /// NM_023076	6.64517e-10	2.0722	2.0722
41799	232537_PM_x_at	4140	MARK3	MAP/microtubule affinity-regulating kinase 3	NM_001128918 /// NM_001128919 /// NM_001128920 /// NM_001128921 /// NM_002376	0.000735302	2.07438	2.07438
45222	235965_PM_at	---	---	---	---	5.95098e-05	2.07644	2.07644
12164	202708_PM_s_at	8349	HIST2H2BE	histone cluster 2, H2be	NM_003528	1.38844e-12	2.08597	2.08597
24035	214731_PM_at	---	---	---	---	6.38174e-06	2.10605	2.10605
4003	1557963_PM_at	9578	CDC42BPB	CDC42 binding protein kinase beta (DMPK-like)	NM_006035	9.5483e-07	2.10998	2.10998
30184	220892_PM_s_at	29968	PSAT1	phosphoserine aminotransferase 1	NM_021154 /// NM_058179	3.21076e-09	2.11262	2.11262
34711	225446_PM_at	54014	BRWD1	bromodomain and WD repeat domain containing 1	NM_001007246 /// NM_018963 /// NM_033656	4.1206e-13	2.11931	2.11931
14757	205302_PM_at	3484	IGFBP1	insulin-like growth factor binding protein 1	NM_000596	8.8207e-11	2.12107	2.12107
24505	215203_PM_at	2803	GOLGA4	golgin A4	NM_001172713 /// NM_002078	0.00105626	2.13496	2.13496
14649	205194_PM_at	5723	PSPH	phosphoserine phosphatase	NM_004577	5.75166e-08	2.13501	2.13501
54061	244803_PM_at	---	---	---	---	2.06104e-06	2.153	2.153
2907	1556277_PM_a_at	---	---	---	---	0.000139594	2.18578	2.18578
48650	239393_PM_at	---	---	---	---	4.54012e-09	2.19222	2.19222
8060	1565863_PM_at	---	---	---	---	1.66374e-06	2.19557	2.19557
4624	1559132_PM_at	283232	TMEM80	transmembrane protein 80	NM_001042463 /// NM_174940	3.01195e-07	2.21494	2.21494
2932	1556318_PM_s_at	---	---	---	---	0.00193327	2.2154	2.2154
17515	208078_PM_s_at	150094	SIK1	salt-inducible kinase 1	NM_173354	7.27865e-11	2.21952	2.21952
25286	215986_PM_at	---	---	---	---	0.00534832	2.22727	2.22727
52930	243673_PM_at	---	---	---	---	0.00053394	2.23177	2.23177
29914	220622_PM_at	79782	LRRC31	leucine rich repeat containing 31	NM_024727	1.01055e-07	2.2337	2.2337
41345	232083_PM_at	55614	KIF16B	kinesin family member 16B	NM_024704	8.49123e-07	2.24237	2.24237
19742	210335_PM_at	9182	RASSF9	Ras association (RalGDS/AF-6) domain family (N-terminal) member 9	NM_005447	9.58637e-09	2.32036	2.32036
9904	1570571_PM_at	55297	CCDC91	Coiled-coil domain containing 91	NM_018318	0.000652028	2.35402	2.35402
43907	234650_PM_at	---	---	---	---	1.14345e-05	2.35456	2.35456
40464	231202_PM_at	160428	ALDH1L2	aldehyde dehydrogenase 1 family, member L2	NM_001034173 /// NR_027752	2.26585e-08	2.37931	2.37931
9181	1569362_PM_at	---	---	---	---	3.38414e-07	2.39306	2.39306
31603	222316_PM_at	---	---	---	---	1.55812e-11	2.41828	2.41828
16532	207078_PM_at	10001	MED6	mediator complex subunit 6	NM_005466	6.12444e-05	2.41989	2.41989
31306	222018_PM_at	4666	NACA	nascent polypeptide-associated complex alpha subunit	NM_001113201 /// NM_001113202 /// NM_001113203 /// NM_005594	2.08263e-08	2.43554	2.43554
15564	206110_PM_at	8357	HIST1H3H	histone cluster 1, H3h	NM_003536	7.99262e-09	2.43813	2.43813
48445	239188_PM_at	55012	PPP2R3C	protein phosphatase 2, regulatory subunit B'', gamma	NM_017917	1.05846e-06	2.4464	2.4464
14503	205048_PM_s_at	5723	PSPH	phosphoserine phosphatase	NM_004577	4.07179e-05	2.4468	2.4468
10853	201397_PM_at	26227	PHGDH	phosphoglycerate dehydrogenase	NM_006623	8.92861e-12	2.45806	2.45806
20581	211213_PM_at	5001	ORC5	origin recognition complex, subunit 5	NM_001197292 /// NM_002553 /// NM_181747	1.02244e-09	2.47533	2.47533
37902	228640_PM_at	5099	PCDH7	protocadherin 7	NM_001173523 /// NM_002589 /// NM_032456 /// NM_032457	1.46335e-11	2.50357	2.50357
36548	227285_PM_at	148523	C1orf51	chromosome 1 open reading frame 51	NM_144697	5.87884e-11	2.52848	2.52848
20049	210656_PM_at	8726	EED	embryonic ectoderm development	NM_003797 /// NM_152991	6.66613e-09	2.54999	2.54999
4108	1558208_PM_at	23435	TARDBP	TAR DNA binding protein	NM_007375	3.80582e-08	2.61854	2.61854
37403	228141_PM_at	493869	GPX8	glutathione peroxidase 8 (putative)	NM_001008397	2.08024e-10	2.64198	2.64198
1169	1553861_PM_at	255394	TCP11L2	t-complex 11 (mouse)-like 2	NM_152772	2.74193e-09	2.65669	2.65669
14388	204933_PM_s_at	4982	TNFRSF11B	tumor necrosis factor receptor superfamily, member 11b	NM_002546	4.69011e-09	2.68431	2.68431
39914	230652_PM_at	369	ARAF	v-raf murine sarcoma 3611 viral oncogene homolog	NM_001654	3.53146e-12	2.68514	2.68514
48239	238982_PM_at	8562	DENR	density-regulated protein	NM_003677	7.92854e-05	2.73032	2.73032
42015	232754_PM_at	---	---	---	---	3.47464e-06	2.75417	2.75417
14387	204932_PM_at	4982	TNFRSF11B	tumor necrosis factor receptor superfamily, member 11b	NM_002546	6.41429e-10	2.82456	2.82456
12298	202842_PM_s_at	4189	DNAJB9	DnaJ (Hsp40) homolog, subfamily B, member 9	NM_012328	7.6877e-16	2.85792	2.85792
1591	1554462_PM_a_at	4189	DNAJB9	DnaJ (Hsp40) homolog, subfamily B, member 9	NM_012328	9.56783e-13	3.10644	3.10644
24314	215012_PM_at	26036	ZNF451	zinc finger protein 451	NM_001031623 /// NM_015555	4.45948e-06	3.19458	3.19458
12299	202843_PM_at	4189	DNAJB9	DnaJ (Hsp40) homolog, subfamily B, member 9	NM_012328	2.57422e-10	3.32189	3.32189
50727	241470_PM_x_at	---	---	---	---	8.06312e-10	3.40551	3.40551
16812	207361_PM_at	26959	HBP1	HMG-box transcription factor 1	NM_012257	3.8552e-11	3.77564	3.77564
3504	1557197_PM_a_at	3958	LGALS3	Lectin, galactoside-binding, soluble, 3	NM_001177388 /// NM_002306 /// NR_003225	0.000739674	3.8507	3.8507

## Sheet: Hs766T_TPCA v Hs766T_untreated
Supplemental Table S3. All genes with at least a 2-fold difference in expression between drug treated and untreated cells.
This sheet compares TPCA-1-treated Hs766T versus Hs766T untreated
Column #	Probeset ID	Entrez Gene	Gene Symbol	Gene Title	RefSeq Transcript ID	p-value(cell line 1 - treatment 1 vs. cell line 1 - untreated)	Ratio(cell line 1 - treatment 1 vs. cell line 1 - untreated)	Fold-Change
23366	214059_PM_at	10561	IFI44	Interferon-induced protein 44	NM_006417	1.26818e-10	0.157413	-6.35272
11892	202436_PM_s_at	1545	CYP1B1	cytochrome P450, family 1, subfamily B, polypeptide 1	NM_000104	1.56062e-13	0.235394	-4.24819
765	1553313_PM_s_at	6526	SLC5A3	solute carrier family 5 (sodium/myo-inositol cotransporter), member 3	NM_006933	3.87813e-12	0.238003	-4.20163
32506	223220_PM_s_at	83666	PARP9	poly (ADP-ribose) polymerase family, member 9	NM_001146102 /// NM_001146103 /// NM_001146104 /// NM_001146105 /// NM_001146106 /// NM	9.27536e-15	0.240719	-4.15422
28503	219211_PM_at	11274	USP18	ubiquitin specific peptidase 18	NM_017414	1.69348e-09	0.261386	-3.82576
32825	223541_PM_at	3038	HAS3	hyaluronan synthase 3	NM_005329 /// NM_138612	5.88749e-18	0.262483	-3.80977
11893	202437_PM_s_at	1545	CYP1B1	cytochrome P450, family 1, subfamily B, polypeptide 1	NM_000104	3.72529e-12	0.271767	-3.67962
11891	202435_PM_s_at	1545	CYP1B1	cytochrome P450, family 1, subfamily B, polypeptide 1	NM_000104	3.32917e-12	0.278848	-3.58619
3461	1557129_PM_a_at	374393	FAM111B	family with sequence similarity 111, member B	NM_001142703 /// NM_001142704 /// NM_198947	4.24443e-10	0.280874	-3.56032
34680	225415_PM_at	151636	DTX3L	deltex 3-like (Drosophila)	NM_138287	1.31682e-15	0.287058	-3.48362
25896	216598_PM_s_at	6347	CCL2	chemokine (C-C motif) ligand 2	NM_002982	1.7535e-10	0.292074	-3.42379
11987	202531_PM_at	3659	IRF1	interferon regulatory factor 1	NM_002198	7.1312e-13	0.297902	-3.35681
33262	223980_PM_s_at	3431	SP110	SP110 nuclear body protein	NM_001185015 /// NM_004509 /// NM_004510 /// NM_080424	5.85407e-10	0.300947	-3.32284
21138	211814_PM_s_at	9134	CCNE2	cyclin E2	NM_057749	5.69479e-12	0.307395	-3.25314
12609	203153_PM_at	3434	IFIT1	interferon-induced protein with tetratricopeptide repeats 1	NM_001548	4.00438e-10	0.322137	-3.10427
44900	235643_PM_at	219285	SAMD9L	sterile alpha motif domain containing 9-like	NM_152703	7.34589e-09	0.323053	-3.09547
39298	230036_PM_at	219285	SAMD9L	sterile alpha motif domain containing 9-like	NM_152703	1.71735e-09	0.328564	-3.04355
45476	236219_PM_at	159371	TMEM20	transmembrane protein 20	NM_001134658 /// NM_153226	3.68045e-10	0.328959	-3.03989
21482	212168_PM_at	10137	RBM12	RNA binding motif protein 12	NM_001198838 /// NM_006047 /// NM_152838	5.01806e-14	0.336684	-2.97014
12849	203394_PM_s_at	3280	HES1	hairy and enhancer of split 1, (Drosophila)	NM_005524	6.11761e-11	0.337143	-2.9661
39163	229901_PM_at	118738	ZNF488	zinc finger protein 488	NM_153034	9.26324e-10	0.340685	-2.93527
25005	215704_PM_at	2312	FLG	filaggrin	NM_002016	7.46267e-10	0.340765	-2.93458
11542	202086_PM_at	4599	MX1	myxovirus (influenza virus) resistance 1, interferon-inducible protein p78 (mouse)	NM_001144925 /// NM_001178046 /// NM_002462	1.25107e-08	0.349236	-2.8634
22477	213167_PM_s_at	6526	SLC5A3	solute carrier family 5 (sodium/myo-inositol cotransporter), member 3	NM_006933	1.57415e-09	0.349385	-2.86218
10225	200769_PM_s_at	4144	MAT2A	methionine adenosyltransferase II, alpha	NM_005911	1.38002e-10	0.349964	-2.85744
52528	243271_PM_at	---	---	---	---	8.42593e-10	0.355792	-2.81063
52975	243718_PM_at	---	---	---	---	1.41017e-09	0.355845	-2.81021
18199	208776_PM_at	5717	PSMD11	proteasome (prosome, macropain) 26S subunit, non-ATPase, 11	NM_002815	5.84558e-08	0.372763	-2.68267
12325	202869_PM_at	4938	OAS1	2',5'-oligoadenylate synthetase 1, 40/46kDa	NM_001032409 /// NM_002534 /// NM_016816	8.97447e-11	0.373488	-2.67746
30336	221044_PM_s_at	445372 /// 53840	TRIM34 /// TRIM6-TRIM34	tripartite motif-containing 34 /// TRIM6-TRIM34 readthrough	NM_001003819 /// NM_001003827 /// NM_021616 /// NM_130389 /// NM_130390	1.68606e-09	0.37395	-2.67416
32134	222847_PM_s_at	112399	EGLN3	egl nine homolog 3 (C. elegans)	NM_022073	4.43836e-08	0.378053	-2.64513
38249	228987_PM_at	---	---	---	---	8.72428e-10	0.382083	-2.61723
44374	235117_PM_at	494143	CHAC2	ChaC, cation transport regulator homolog 2 (E. coli)	NM_001008708	1.87665e-12	0.382983	-2.61108
15364	205909_PM_at	5427	POLE2	polymerase (DNA directed), epsilon 2 (p59 subunit)	NM_001197330 /// NM_001197331 /// NM_002692	4.86096e-12	0.384135	-2.60325
44414	235157_PM_at	---	---	---	---	1.21521e-09	0.384366	-2.60169
28983	219691_PM_at	54809	SAMD9	sterile alpha motif domain containing 9	NM_001193307 /// NM_017654	1.00921e-09	0.385495	-2.59407
44866	235609_PM_at	83990	BRIP1	BRCA1 interacting protein C-terminal helicase 1	NM_032043	4.22054e-11	0.385718	-2.59257
22758	213449_PM_at	10940	POP1	processing of precursor 1, ribonuclease P/MRP subunit (S. cerevisiae)	NM_001145860 /// NM_001145861 /// NM_015029	1.60848e-11	0.391105	-2.55686
15587	206133_PM_at	54739	XAF1	XIAP associated factor 1	NM_017523 /// NM_199139	3.36489e-08	0.393071	-2.54407
15477	206022_PM_at	4693	NDP	Norrie disease (pseudoglioma)	NM_000266	8.6169e-12	0.395975	-2.52541
36605	227342_PM_s_at	26579	MYEOV	myeloma overexpressed (in a subset of t(11;14) positive multiple myelomas)	NM_138768	4.54627e-11	0.39641	-2.52264
12850	203395_PM_s_at	3280	HES1	hairy and enhancer of split 1, (Drosophila)	NM_005524	1.66416e-12	0.396443	-2.52243
3460	1557128_PM_at	374393	FAM111B	family with sequence similarity 111, member B	NM_001142703 /// NM_001142704 /// NM_198947	5.98452e-10	0.404329	-2.47324
31773	222486_PM_s_at	9510	ADAMTS1	ADAM metallopeptidase with thrombospondin type 1 motif, 1	NM_006988	3.32593e-08	0.405253	-2.46759
19177	209761_PM_s_at	3431	SP110	SP110 nuclear body protein	NM_001185015 /// NM_004509 /// NM_004510 /// NM_080424	9.08913e-10	0.405386	-2.46679
13965	204510_PM_at	8317	CDC7	cell division cycle 7 homolog (S. cerevisiae)	NM_001134419 /// NM_001134420 /// NM_003503	1.05518e-11	0.407265	-2.45541
41851	232589_PM_at	---	---	---	---	3.61474e-07	0.407957	-2.45124
17936	208510_PM_s_at	5468	PPARG	peroxisome proliferator-activated receptor gamma	NM_005037 /// NM_015869 /// NM_138711 /// NM_138712	1.71163e-08	0.40915	-2.44409
34920	225655_PM_at	29128	UHRF1	ubiquitin-like with PHD and ring finger domains 1	NM_001048201 /// NM_013282	1.07968e-11	0.410815	-2.43419
19180	209764_PM_at	4248	MGAT3	mannosyl (beta-1,4-)-glycoprotein beta-1,4-N-acetylglucosaminyltransferase	NM_001098270 /// NM_002409	3.55244e-09	0.412254	-2.42569
54191	33323_PM_r_at	2810	SFN	stratifin	NM_006142	1.18621e-14	0.413153	-2.42041
14202	204747_PM_at	3437	IFIT3	interferon-induced protein with tetratricopeptide repeats 3	NM_001031683 /// NM_001549	3.04039e-09	0.413893	-2.41608
2629	1555852_PM_at	100507463	LOC100507463	hypothetical LOC100507463	XR_108622 /// XR_108623 /// XR_108624 /// XR_108625 /// XR_108626 /// XR_110803 /// XR_	7.93698e-08	0.414522	-2.41241
38962	229700_PM_at	148203	ZNF738	zinc finger protein 738	NR_027130	8.16916e-10	0.416177	-2.40283
17567	208131_PM_s_at	5740	PTGIS	prostaglandin I2 (prostacyclin) synthase	NM_000961	4.29011e-10	0.416453	-2.40123
34646	225381_PM_at	399959	LOC399959	hypothetical LOC399959	NR_024430	4.35492e-10	0.417574	-2.39479
15831	206377_PM_at	2295	FOXF2	forkhead box F2	NM_001452	7.64975e-10	0.418024	-2.3922
22918	213610_PM_s_at	151230	KLHL23	kelch-like 23 (Drosophila)	NM_144711	9.19536e-11	0.419983	-2.38105
14259	204804_PM_at	6737	TRIM21	tripartite motif-containing 21	NM_003141	8.85972e-13	0.423321	-2.36227
14058	204603_PM_at	9156	EXO1	exonuclease 1	NM_003686 /// NM_006027 /// NM_130398	1.8499e-10	0.425646	-2.34937
40839	231577_PM_s_at	2633	GBP1	guanylate binding protein 1, interferon-inducible, 67kDa	NM_002053	1.17798e-09	0.425652	-2.34934
3141	1556643_PM_at	93343	FAM125A	Family with sequence similarity 125, member A	NM_138401	7.44816e-09	0.426675	-2.34371
18682	209260_PM_at	2810	SFN	stratifin	NM_006142	9.94747e-09	0.426778	-2.34314
10256	200800_PM_s_at	3303 /// 3304	HSPA1A /// HSPA1B	heat shock 70kDa protein 1A /// heat shock 70kDa protein 1B	NM_005345 /// NM_005346	8.22506e-12	0.427927	-2.33685
35866	226603_PM_at	219285	SAMD9L	sterile alpha motif domain containing 9-like	NM_152703	2.57835e-11	0.429442	-2.3286
24107	214803_PM_at	1004	CDH6	cadherin 6, type 2, K-cadherin (fetal kidney)	NM_004932	9.74516e-09	0.430183	-2.32459
14715	205260_PM_s_at	97	ACYP1	acylphosphatase 1, erythrocyte (common) type	NM_001107 /// NM_203488	1.05205e-13	0.431061	-2.31986
12604	203148_PM_s_at	9830	TRIM14	tripartite motif-containing 14	NM_014788 /// NM_033219 /// NM_033220	1.99938e-11	0.431741	-2.31621
13337	203882_PM_at	10379	IRF9	interferon regulatory factor 9	NM_006084	1.1227e-12	0.432231	-2.31358
37793	228531_PM_at	54809	SAMD9	sterile alpha motif domain containing 9	NM_001193307 /// NM_017654	1.84773e-13	0.433196	-2.30842
24298	214995_PM_s_at	200316 /// 60489	APOBEC3F /// APOBEC3G	apolipoprotein B mRNA editing enzyme, catalytic polypeptide-like 3F /// apolipoprotein	NM_001006666 /// NM_021822 /// NM_145298	7.50392e-11	0.433962	-2.30435
32080	222793_PM_at	23586	DDX58	DEAD (Asp-Glu-Ala-Asp) box polypeptide 58	NM_014314	1.81962e-07	0.434039	-2.30394
37662	228400_PM_at	57619	SHROOM3	shroom family member 3	NM_020859	6.7246e-09	0.43446	-2.30171
38712	229450_PM_at	3437	IFIT3	interferon-induced protein with tetratricopeptide repeats 3	NM_001031683 /// NM_001549	7.02898e-11	0.434627	-2.30082
14427	204972_PM_at	4939	OAS2	2'-5'-oligoadenylate synthetase 2, 69/71kDa	NM_001032731 /// NM_002535 /// NM_016817	9.4744e-07	0.435387	-2.29681
44264	235007_PM_at	55212	BBS7	Bardet-Biedl syndrome 7	NM_018190 /// NM_176824	8.68772e-08	0.436334	-2.29182
39755	230493_PM_at	387914	SHISA2	shisa homolog 2 (Xenopus laevis)	NM_001007538	1.2731e-07	0.436503	-2.29094
44606	235349_PM_at	151393	FAM82A1	family with sequence similarity 82, member A1	NM_001170791 /// NM_001170792 /// NM_001170793 /// NM_144713	7.63044e-09	0.436938	-2.28865
14489	205034_PM_at	9134	CCNE2	cyclin E2	NM_057749	3.48245e-12	0.437924	-2.2835
32048	222761_PM_at	54841	BIVM	basic, immunoglobulin-like variable motif containing	NM_001159596 /// NM_017693	2.72969e-10	0.438487	-2.28057
14989	205534_PM_at	5099	PCDH7	protocadherin 7	NM_001173523 /// NM_002589 /// NM_032456 /// NM_032457	2.58859e-12	0.442361	-2.2606
29943	220651_PM_s_at	55388	MCM10	minichromosome maintenance complex component 10	NM_018518 /// NM_182751	3.63969e-07	0.443187	-2.25638
51357	242100_PM_at	337876	CHSY3	chondroitin sulfate synthase 3	NM_175856	7.23918e-09	0.443261	-2.25601
1271	1554007_PM_at	---	---	---	---	2.06403e-09	0.443791	-2.25331
14150	204695_PM_at	993	CDC25A	cell division cycle 25 homolog A (S. pombe)	NM_001789 /// NM_201567	5.34617e-10	0.444751	-2.24845
37183	227921_PM_at	645561	LOC645561	Similar to OS-4 protein	---	2.45689e-10	0.446912	-2.23758
27541	218248_PM_at	63901	FAM111A	family with sequence similarity 111, member A	NM_001142519 /// NM_001142520 /// NM_001142521 /// NM_022074 /// NM_198847	5.05469e-12	0.447447	-2.2349
28976	219684_PM_at	64108	RTP4	receptor (chemosensory) transporter protein 4	NM_022147	2.56279e-09	0.447808	-2.2331
18687	209265_PM_s_at	56339	METTL3	methyltransferase like 3	NM_019852	3.38294e-16	0.448906	-2.22764
21547	212233_PM_at	4131	MAP1B	microtubule-associated protein 1B	NM_005909	2.70399e-08	0.449401	-2.22518
8232	1566257_PM_at	---	---	---	---	6.82161e-07	0.449558	-2.22441
54190	33322_PM_i_at	2810	SFN	stratifin	NM_006142	7.794e-12	0.449682	-2.22379
15536	206082_PM_at	10866	HCP5	HLA complex P5	NM_006674	3.82634e-08	0.45022	-2.22114
49236	239979_PM_at	---	---	---	---	3.08865e-07	0.451123	-2.21669
2475	1555639_PM_a_at	10432	RBM14	RNA binding motif protein 14	NM_001198836 /// NM_001198837 /// NM_006328	0.000133224	0.451642	-2.21414
11726	202270_PM_at	2633	GBP1	guanylate binding protein 1, interferon-inducible, 67kDa	NM_002053	2.71774e-09	0.451758	-2.21358
27970	218678_PM_at	10763	NES	nestin	NM_006617	1.74474e-06	0.45406	-2.20235
28501	219209_PM_at	64135	IFIH1	interferon induced with helicase C domain 1	NM_022168	3.18853e-10	0.454714	-2.19919
35151	225886_PM_at	1655	DDX5	DEAD (Asp-Glu-Ala-Asp) box polypeptide 5	NM_004396	3.87758e-07	0.456147	-2.19228
12614	203158_PM_s_at	2744	GLS	glutaminase	NM_014905	3.99452e-10	0.457982	-2.18349
12603	203147_PM_s_at	9830	TRIM14	tripartite motif-containing 14	NM_014788 /// NM_033219 /// NM_033220	6.99857e-09	0.458469	-2.18117
12117	202661_PM_at	3709	ITPR2	inositol 1,4,5-triphosphate receptor, type 2	NM_002223	2.78348e-06	0.459174	-2.17782
32182	222895_PM_s_at	64919	BCL11B	B-cell CLL/lymphoma 11B (zinc finger protein)	NM_022898 /// NM_138576	4.28704e-09	0.461474	-2.16697
21757	212444_PM_at	---	---	---	---	2.25512e-08	0.461778	-2.16554
14522	205067_PM_at	3553	IL1B	interleukin 1, beta	NM_000576	3.24108e-08	0.465862	-2.14656
35965	226702_PM_at	129607	CMPK2	cytidine monophosphate (UMP-CMP) kinase 2, mitochondrial	NM_207315	5.89519e-07	0.466967	-2.14148
20872	211538_PM_s_at	3306	HSPA2	heat shock 70kDa protein 2	NM_021979	3.59911e-11	0.467121	-2.14077
11725	202269_PM_x_at	2633	GBP1	guanylate binding protein 1, interferon-inducible, 67kDa	NM_002053	6.41111e-09	0.467399	-2.1395
52796	243539_PM_at	84542	KIAA1841	KIAA1841	NM_001129993 /// NM_032506	9.55505e-08	0.469063	-2.13191
38851	229589_PM_x_at	54841	BIVM	Basic, immunoglobulin-like variable motif containing	NM_001159596 /// NM_017693	4.73235e-09	0.469176	-2.13139
54337	39402_PM_at	3553	IL1B	interleukin 1, beta	NM_000576	3.47882e-09	0.469809	-2.12853
44267	235010_PM_at	729013	LOC729013	hypothetical LOC729013	NR_034137	1.89446e-10	0.471034	-2.12299
22100	212787_PM_at	56252	YLPM1	YLP motif containing 1	NM_019589	2.90985e-13	0.473413	-2.11232
27690	218397_PM_at	55120	FANCL	Fanconi anemia, complementation group L	NM_001114636 /// NM_018062	2.07711e-12	0.474007	-2.10967
21456	212142_PM_at	4173	MCM4	minichromosome maintenance complex component 4	NM_005914 /// NM_182746	1.8558e-07	0.474442	-2.10774
15235	205780_PM_at	638	BIK	BCL2-interacting killer (apoptosis-inducing)	NM_001197	1.26275e-07	0.474832	-2.10601
28941	219649_PM_at	29929	ALG6	asparagine-linked glycosylation 6, alpha-1,3-glucosyltransferase homolog (S. cerevisiae	NM_013339	3.26879e-12	0.476284	-2.09959
22255	212944_PM_at	6526	SLC5A3	solute carrier family 5 (sodium/myo-inositol cotransporter), member 3	NM_006933	1.19669e-13	0.477339	-2.09495
36498	227235_PM_at	2982	GUCY1A3	guanylate cyclase 1, soluble, alpha 3	NM_000856 /// NM_001130682 /// NM_001130683 /// NM_001130684 /// NM_001130685 /// NM_00	8.84444e-08	0.477374	-2.09479
51173	241916_PM_at	---	---	---	---	1.25226e-08	0.477661	-2.09354
34528	225263_PM_at	9394	HS6ST1	heparan sulfate 6-O-sulfotransferase 1	NM_004807	6.42877e-07	0.477768	-2.09307
34813	225548_PM_at	57619	SHROOM3	shroom family member 3	NM_020859	1.0332e-11	0.478962	-2.08785
30812	221521_PM_s_at	51659	GINS2	GINS complex subunit 2 (Psf2 homolog)	NM_016095	1.33408e-09	0.479453	-2.08571
18918	209497_PM_s_at	83759	RBM4B	RNA binding motif protein 4B	NM_031492	1.03044e-11	0.480184	-2.08253
38813	229551_PM_x_at	195828	ZNF367	zinc finger protein 367	NM_153695	7.75614e-08	0.484285	-2.0649
30378	221087_PM_s_at	80833	APOL3	apolipoprotein L, 3	NM_145640 /// NM_145641 /// NM_145642 /// NR_027833 /// NR_027834 /// NR_027835	0.000279654	0.484958	-2.06203
13253	203798_PM_s_at	7447	VSNL1	visinin-like 1	NM_003385	2.78466e-07	0.485543	-2.05955
48898	239641_PM_at	---	---	---	---	6.36997e-05	0.489089	-2.04462
30520	221229_PM_s_at	55006	TRMT61B	tRNA methyltransferase 61 homolog B (S. cerevisiae)	NM_017910	3.61385e-08	0.489538	-2.04274
44533	235276_PM_at	94240	EPSTI1	epithelial stromal interaction 1 (breast)	NM_001002264 /// NM_033255	1.91534e-05	0.489792	-2.04168
21652	212339_PM_at	2036	EPB41L1	erythrocyte membrane protein band 4.1-like 1	NM_012156 /// NM_177996	2.7557e-07	0.489824	-2.04155
30942	221653_PM_x_at	23780	APOL2	apolipoprotein L, 2	NM_030882 /// NM_145637	9.40033e-08	0.491107	-2.03622
34606	225341_PM_at	80298	MTERFD3	MTERF domain containing 3	NM_001033050 /// NM_025198	9.63685e-07	0.491682	-2.03383
13051	203596_PM_s_at	24138	IFIT5	interferon-induced protein with tetratricopeptide repeats 5	NM_012420	1.96629e-09	0.491985	-2.03258
13534	204079_PM_at	8459	TPST2	tyrosylprotein sulfotransferase 2	NM_001008566 /// NM_003595	1.16701e-11	0.492	-2.03252
10255	200799_PM_at	3303	HSPA1A	heat shock 70kDa protein 1A	NM_005345	4.31853e-14	0.492035	-2.03238
37492	228230_PM_at	85441	PRIC285	peroxisomal proliferator-activated receptor A interacting complex 285	NM_001037335 /// NM_033405	2.50209e-07	0.49205	-2.03231
1796	1554735_PM_a_at	81786	TRIM7	tripartite motif-containing 7	NM_033342 /// NM_203293 /// NM_203294 /// NM_203295 /// NM_203296 /// NM_203297	1.91141e-09	0.493036	-2.02825
35798	226534_PM_at	4254	KITLG	KIT ligand	NM_000899 /// NM_003994	4.97967e-11	0.493241	-2.02741
11706	202250_PM_s_at	50717	DCAF8	DDB1 and CUL4 associated factor 8	NM_015726 /// NR_028103 /// NR_028104 /// NR_028105 /// NR_028106	1.66408e-07	0.494922	-2.02052
35737	226473_PM_at	84733	CBX2	chromobox homolog 2	NM_005189 /// NM_032647	4.32839e-07	0.496806	-2.01286
10120	200664_PM_s_at	3337	DNAJB1	DnaJ (Hsp40) homolog, subfamily B, member 1	NM_006145	4.34531e-07	0.497054	-2.01185
19178	209762_PM_x_at	3431	SP110	SP110 nuclear body protein	NM_001185015 /// NM_004509 /// NM_004510 /// NM_080424	2.94518e-07	0.497795	-2.00886
39153	229891_PM_x_at	100507773	LOC100507773	hypothetical LOC100507773	XR_111382	1.0438e-06	0.499181	-2.00328
50642	241385_PM_at	---	---	---	---	1.09797e-06	2.00043	2.00043
28424	219132_PM_at	57161	PELI2	pellino homolog 2 (Drosophila)	NM_021255	1.56456e-06	2.00054	2.00054
3455	1557121_PM_s_at	100289294	LOC100289294	Hypothetical protein LOC100289294	---	2.26844e-08	2.00183	2.00183
24692	215390_PM_at	---	---	---	---	0.000570171	2.0024	2.0024
20861	211527_PM_x_at	7422	VEGFA	vascular endothelial growth factor A	NM_001025366 /// NM_001025367 /// NM_001025368 /// NM_001025369 /// NM_001025370 /// NM	6.85485e-08	2.00303	2.00303
13082	203627_PM_at	3480	IGF1R	insulin-like growth factor 1 receptor	NM_000875	4.63115e-09	2.00308	2.00308
44422	235165_PM_at	84612	PARD6B	par-6 partitioning defective 6 homolog beta (C. elegans)	NM_032521	3.258e-09	2.01041	2.01041
46883	237626_PM_at	---	---	---	---	8.26516e-10	2.01208	2.01208
37744	228482_PM_at	284040	CDRT4	CMT1A duplicated region transcript 4	NM_173622	6.32582e-08	2.01254	2.01254
23403	214096_PM_s_at	6472	SHMT2	serine hydroxymethyltransferase 2 (mitochondrial)	NM_001166356 /// NM_001166357 /// NM_001166358 /// NM_001166359 /// NM_005412 /// NR_02	1.11522e-12	2.01257	2.01257
7005	1563051_PM_at	5007	OSBP	oxysterol binding protein	NM_002556	0.00016309	2.01776	2.01776
22282	212971_PM_at	833	CARS	cysteinyl-tRNA synthetase	NM_001014437 /// NM_001194997 /// NM_001751 /// NM_139273 /// NR_036542	6.43988e-16	2.01958	2.01958
53390	244132_PM_x_at	9849	ZNF518A	Zinc finger protein 518A	NM_014803	6.37288e-08	2.01983	2.01983
51982	242725_PM_at	---	---	---	---	4.23267e-07	2.02006	2.02006
29140	219848_PM_s_at	9668	ZNF432	zinc finger protein 432	NM_014650	7.19164e-11	2.0241	2.0241
14390	204935_PM_at	5771	PTPN2	protein tyrosine phosphatase, non-receptor type 2	NM_002828 /// NM_080422 /// NM_080423	5.6439e-10	2.03151	2.03151
27730	218437_PM_s_at	54585	LZTFL1	leucine zipper transcription factor-like 1	NM_020347	3.0967e-07	2.03527	2.03527
37769	228507_PM_at	---	---	---	---	3.15408e-07	2.03699	2.03699
23355	214048_PM_at	8930	MBD4	methyl-CpG binding domain protein 4	NM_003925	4.60443e-07	2.04073	2.04073
22183	212870_PM_at	6655	SOS2	son of sevenless homolog 2 (Drosophila)	NM_006939	9.93752e-10	2.04163	2.04163
48227	238970_PM_at	---	---	---	---	0.0046078	2.04221	2.04221
31752	222465_PM_at	51187	RSL24D1	ribosomal L24 domain containing 1	NM_016304	5.35966e-11	2.04237	2.04237
1276	1554015_PM_a_at	1106	CHD2	chromodomain helicase DNA binding protein 2	NM_001042572 /// NM_001271	5.94633e-10	2.0446	2.0446
10235	200779_PM_at	468	ATF4	activating transcription factor 4 (tax-responsive enhancer element B67)	NM_001675 /// NM_182810	9.91809e-14	2.04581	2.04581
52247	242990_PM_at	---	---	---	---	5.62077e-09	2.04652	2.04652
231	1552575_PM_a_at	135398	C6orf141	chromosome 6 open reading frame 141	NM_001145652	1.16292e-07	2.04962	2.04962
35399	226135_PM_at	54887	UHRF1BP1	UHRF1 binding protein 1	NM_017754	6.07052e-10	2.0523	2.0523
12083	202627_PM_s_at	5054	SERPINE1	serpin peptidase inhibitor, clade E (nexin, plasminogen activator inhibitor type 1), me	NM_000602 /// NM_001165413	1.89743e-06	2.05329	2.05329
54543	59644_PM_at	55589	BMP2K	BMP2 inducible kinase	NM_017593 /// NM_198892	4.52245e-10	2.05378	2.05378
34105	224839_PM_s_at	84706	GPT2	glutamic pyruvate transaminase (alanine aminotransferase) 2	NM_001142466 /// NM_133443	2.21968e-09	2.05556	2.05556
48796	239539_PM_at	---	---	---	---	0.000412422	2.05641	2.05641
47892	238635_PM_at	64417	C5orf28	chromosome 5 open reading frame 28	NM_022483	4.4695e-06	2.05855	2.05855
14827	205372_PM_at	5324	PLAG1	pleiomorphic adenoma gene 1	NM_001114634 /// NM_001114635 /// NM_002655	2.25884e-07	2.06037	2.06037
23389	214082_PM_at	11238	CA5B	carbonic anhydrase VB, mitochondrial	NM_007220	1.79967e-07	2.0615	2.0615
36319	227056_PM_at	9812	KIAA0141	KIAA0141	NM_001142603 /// NM_014773	1.44112e-09	2.06613	2.06613
14694	205239_PM_at	374	AREG	amphiregulin	NM_001657	6.48731e-06	2.06618	2.06618
49640	240383_PM_at	7323	UBE2D3	ubiquitin-conjugating enzyme E2D 3 (UBC4/5 homolog, yeast)	NM_003340 /// NM_181886 /// NM_181887 /// NM_181888 /// NM_181889 /// NM_181890 /// NM_	0.00203565	2.06666	2.06666
22706	213397_PM_x_at	6038	RNASE4	ribonuclease, RNase A family, 4	NM_002937 /// NM_194431	7.28376e-08	2.06771	2.06771
10466	201010_PM_s_at	10628	TXNIP	thioredoxin interacting protein	NM_006472	1.37537e-15	2.07042	2.07042
47684	238427_PM_at	134266	GRPEL2	GrpE-like 2, mitochondrial (E. coli)	NM_152407	6.22783e-06	2.0715	2.0715
16532	207078_PM_at	10001	MED6	mediator complex subunit 6	NM_005466	0.00037104	2.07467	2.07467
23291	213984_PM_at	23244	PDS5A	PDS5, regulator of cohesion maintenance, homolog A (S. cerevisiae)	NM_001100399 /// NM_001100400	1.82759e-07	2.07596	2.07596
39728	230466_PM_s_at	---	---	---	---	0.00992419	2.07714	2.07714
45870	236613_PM_at	58517	RBM25	RNA binding motif protein 25	NM_021239	5.40854e-07	2.07753	2.07753
3425	1557066_PM_at	55692	LUC7L	LUC7-like (S. cerevisiae)	NM_018032 /// NM_201412	3.31767e-07	2.07806	2.07806
36483	227220_PM_at	152518	NFXL1	nuclear transcription factor, X-box binding-like 1	NM_152995	2.32519e-12	2.07954	2.07954
51008	241751_PM_at	8481	OFD1	oral-facial-digital syndrome 1	NM_003611	1.01258e-08	2.08396	2.08396
27908	218615_PM_s_at	55254	TMEM39A	transmembrane protein 39A	NM_018266	6.02147e-10	2.08843	2.08843
37210	227948_PM_at	121512	FGD4	FYVE, RhoGEF and PH domain containing 4	NM_139241	4.12376e-09	2.08905	2.08905
12884	203429_PM_s_at	51430	C1orf9	chromosome 1 open reading frame 9	NM_014283 /// NM_016227	4.73461e-12	2.08973	2.08973
25232	215931_PM_s_at	10564	ARFGEF2	ADP-ribosylation factor guanine nucleotide-exchange factor 2 (brefeldin A-inhibited)	NM_006420	3.46583e-08	2.0926	2.0926
34097	224831_PM_at	80315	CPEB4	cytoplasmic polyadenylation element binding protein 4	NM_030627	5.0975e-08	2.09445	2.09445
10456	201000_PM_at	16	AARS	alanyl-tRNA synthetase	NM_001605	6.26038e-14	2.09601	2.09601
46210	236953_PM_s_at	387921	NHLRC3	NHL repeat containing 3	NM_001012754 /// NM_001017370	5.97973e-05	2.09984	2.09984
42373	233112_PM_at	---	---	---	---	2.56653e-06	2.10201	2.10201
42281	233020_PM_at	---	---	---	---	2.09876e-06	2.10407	2.10407
14077	204622_PM_x_at	4929	NR4A2	nuclear receptor subfamily 4, group A, member 2	NM_006186	9.10108e-12	2.11144	2.11144
1169	1553861_PM_at	255394	TCP11L2	t-complex 11 (mouse)-like 2	NM_152772	8.20785e-08	2.11339	2.11339
39359	230097_PM_at	---	---	---	---	3.78235e-08	2.11374	2.11374
24505	215203_PM_at	2803	GOLGA4	golgin A4	NM_001172713 /// NM_002078	0.00117382	2.1138	2.1138
14022	204567_PM_s_at	9619	ABCG1	ATP-binding cassette, sub-family G (WHITE), member 1	NM_004915 /// NM_016818 /// NM_207174 /// NM_207627 /// NM_207628 /// NM_207629	2.80392e-09	2.12268	2.12268
23470	214163_PM_at	51668	HSPB11	heat shock protein family B (small), member 11	NM_016126	4.43506e-08	2.12899	2.12899
47750	238493_PM_at	440515	ZNF506	zinc finger protein 506	NM_001099269 /// NM_001145404	6.34333e-05	2.12955	2.12955
10464	201008_PM_s_at	10628	TXNIP	thioredoxin interacting protein	NM_006472	6.12535e-09	2.13071	2.13071
28268	218976_PM_at	56521	DNAJC12	DnaJ (Hsp40) homolog, subfamily C, member 12	NM_021800 /// NM_201262	2.0993e-06	2.13241	2.13241
51913	242656_PM_at	2965	GTF2H1	General transcription factor IIH, polypeptide 1, 62kDa	NM_001142307 /// NM_005316	9.82027e-07	2.13289	2.13289
31306	222018_PM_at	4666	NACA	nascent polypeptide-associated complex alpha subunit	NM_001113201 /// NM_001113202 /// NM_001113203 /// NM_005594	1.55877e-07	2.1333	2.1333
37590	228328_PM_at	54813	KLHL28	kelch-like 28 (Drosophila)	NM_017658	6.7158e-11	2.13446	2.13446
19690	210282_PM_at	7750	ZMYM2	zinc finger, MYM-type 2	NM_001190964 /// NM_001190965 /// NM_003453 /// NM_197968	0.000330164	2.14221	2.14221
21087	211760_PM_s_at	8674	VAMP4	vesicle-associated membrane protein 4	NM_001185127 /// NM_003762 /// NR_033704	4.16929e-08	2.14455	2.14455
44225	234968_PM_at	55667	DENND4C	DENN/MADD domain containing 4C	NM_017925	6.03534e-07	2.14484	2.14484
47753	238496_PM_at	---	---	---	---	1.40763e-11	2.1481	2.1481
22979	213671_PM_s_at	4141	MARS	methionyl-tRNA synthetase	NM_004990	3.88549e-11	2.14856	2.14856
1466	1554290_PM_at	8916	HERC3	hect domain and RLD 3	NM_014606	9.36565e-10	2.15211	2.15211
46946	237689_PM_at	6301	SARS	Seryl-tRNA synthetase	NM_006513 /// NR_034072 /// NR_034073	5.4524e-05	2.15525	2.15525
31148	221860_PM_at	3191	HNRNPL	heterogeneous nuclear ribonucleoprotein L	NM_001005335 /// NM_001533	9.41767e-10	2.16793	2.16793
39914	230652_PM_at	369	ARAF	v-raf murine sarcoma 3611 viral oncogene homolog	NM_001654	9.24591e-11	2.17228	2.17228
48773	239516_PM_at	---	---	---	---	5.22647e-10	2.17327	2.17327
37367	228105_PM_at	---	---	---	---	1.76788e-09	2.17622	2.17622
44696	235439_PM_at	5939	RBMS2	RNA binding motif, single stranded interacting protein 2	NM_002898	3.13905e-07	2.17683	2.17683
10465	201009_PM_s_at	10628	TXNIP	thioredoxin interacting protein	NM_006472	1.02328e-12	2.17793	2.17793
39366	230104_PM_s_at	11076	TPPP	tubulin polymerization promoting protein	NM_007030	1.81289e-07	2.17849	2.17849
24942	215641_PM_at	9871	SEC24D	SEC24 family, member D (S. cerevisiae)	NM_014822	1.8123e-08	2.18278	2.18278
22601	213292_PM_s_at	23161	SNX13	sorting nexin 13	NM_015132	1.53789e-11	2.18364	2.18364
8988	1569004_PM_at	---	---	---	---	0.00849319	2.18455	2.18455
41446	232184_PM_at	57679	ALS2	amyotrophic lateral sclerosis 2 (juvenile)	NM_001135745 /// NM_020919	2.79003e-10	2.1848	2.1848
47810	238553_PM_at	119016 /// 399753 /// 399761 /// 642517 /// 728053 /// 728127	AGAP10 /// AGAP4 /// AGAP9 /// BMS1P1 /// BMS1P5 /// LOC399753	ArfGAP with GTPase domain, ankyrin repeat and PH domain 10 /// ArfGAP with GTPase domai	NM_001190810 /// NM_133446 /// NR_003611 /// NR_026566 /// NR_029396 /// XM_001714786	4.8184e-06	2.18715	2.18715
48519	239262_PM_at	---	---	---	---	1.12993e-10	2.18727	2.18727
20024	210631_PM_at	4763	NF1	neurofibromin 1	NM_000267 /// NM_001042492 /// NM_001128147	1.7986e-08	2.19158	2.19158
26937	217644_PM_s_at	6655	SOS2	son of sevenless homolog 2 (Drosophila)	NM_006939	4.98742e-08	2.19206	2.19206
15928	206474_PM_at	5128	CDK17	cyclin-dependent kinase 17	NM_001170464 /// NM_002595	1.33276e-07	2.19247	2.19247
53333	244075_PM_at	---	---	---	---	7.15568e-08	2.19444	2.19444
35220	225956_PM_at	153222	C5orf41	chromosome 5 open reading frame 41	NM_001168393 /// NM_001168394 /// NM_153607	5.48486e-09	2.19488	2.19488
24703	215401_PM_at	---	---	---	---	9.7217e-05	2.1964	2.1964
42342	233081_PM_at	---	---	---	---	2.2082e-08	2.2045	2.2045
634	1553133_PM_at	203228	C9orf72	chromosome 9 open reading frame 72	NM_018325 /// NM_145005	3.41052e-06	2.20519	2.20519
21814	212501_PM_at	1051	CEBPB	CCAAT/enhancer binding protein (C/EBP), beta	NM_005194	5.00117e-14	2.20715	2.20715
31603	222316_PM_at	---	---	---	---	6.73552e-11	2.2082	2.2082
45570	236313_PM_at	1030	CDKN2B	cyclin-dependent kinase inhibitor 2B (p15, inhibits CDK4)	NM_004936 /// NM_078487	8.09859e-15	2.21124	2.21124
13982	204527_PM_at	4644	MYO5A	myosin VA (heavy chain 12, myoxin)	NM_000259 /// NM_001142495	6.00086e-08	2.2144	2.2144
22535	213225_PM_at	5495	PPM1B	protein phosphatase, Mg2+/Mn2+ dependent, 1B	NM_001033556 /// NM_001033557 /// NM_002706 /// NM_177968 /// NM_177969	2.67639e-11	2.21532	2.21532
52940	243683_PM_at	9643	MORF4L2	Mortality factor 4 like 2	NM_001142418 /// NM_001142419 /// NM_001142420 /// NM_001142421 /// NM_001142422 /// NM	0.000629279	2.2266	2.2266
31206	221918_PM_at	5128	CDK17	cyclin-dependent kinase 17	NM_001170464 /// NM_002595	1.34849e-09	2.22809	2.22809
12226	202770_PM_s_at	901	CCNG2	cyclin G2	NM_004354	1.4533e-11	2.22952	2.22952
39741	230479_PM_at	---	---	---	---	2.49542e-06	2.23003	2.23003
12436	202979_PM_s_at	58487	CREBZF	CREB/ATF bZIP transcription factor	NM_001039618 /// NR_028024 /// NR_028025 /// NR_028026 /// NR_028027	6.11403e-11	2.23121	2.23121
3930	1557828_PM_a_at	64417	C5orf28	Chromosome 5 open reading frame 28	NM_022483	3.08459e-08	2.2328	2.2328
12621	203165_PM_s_at	9197	SLC33A1	solute carrier family 33 (acetyl-CoA transporter), member 1	NM_001190992 /// NM_004733	4.38984e-12	2.2337	2.2337
51142	241885_PM_at	---	---	---	---	0.000224449	2.23746	2.23746
36116	226853_PM_at	55589	BMP2K	BMP2 inducible kinase	NM_017593 /// NM_198892	5.48071e-08	2.23778	2.23778
24511	215209_PM_at	9871	SEC24D	SEC24 family, member D (S. cerevisiae)	NM_014822	3.49599e-06	2.23955	2.23955
19813	210407_PM_at	5494	PPM1A	protein phosphatase, Mg2+/Mn2+ dependent, 1A	NM_021003 /// NM_177951 /// NM_177952	4.07615e-07	2.24068	2.24068
28838	219546_PM_at	55589	BMP2K	BMP2 inducible kinase	NM_017593 /// NM_198892	3.58292e-11	2.25067	2.25067
31919	222632_PM_s_at	54585	LZTFL1	leucine zipper transcription factor-like 1	NM_020347	3.00498e-12	2.25271	2.25271
1449	1554264_PM_at	26586	CKAP2	cytoskeleton associated protein 2	NM_001098525 /// NM_018204	3.49762e-09	2.25326	2.25326
47953	238696_PM_at	144983	HNRNPA1L2	Heterogeneous nuclear ribonucleoprotein A1-like 2	NM_001011724 /// NM_001011725	2.96914e-08	2.25773	2.25773
28609	219317_PM_at	11201	POLI	polymerase (DNA directed) iota	NM_007195	1.80978e-08	2.25786	2.25786
51984	242727_PM_at	221079	ARL5B	ADP-ribosylation factor-like 5B	NM_178815	7.80946e-07	2.26465	2.26465
47733	238476_PM_at	153222	C5orf41	chromosome 5 open reading frame 41	NM_001168393 /// NM_001168394 /// NM_153607	2.02485e-12	2.26617	2.26617
13946	204491_PM_at	5144	PDE4D	phosphodiesterase 4D, cAMP-specific	NM_001104631 /// NM_001165899 /// NM_001197218 /// NM_001197219 /// NM_001197220 /// NM	2.69514e-11	2.26652	2.26652
22154	212841_PM_s_at	8495	PPFIBP2	PTPRF interacting protein, binding protein 2 (liprin beta 2)	NM_003621	1.00472e-11	2.26877	2.26877
38228	228966_PM_at	80025	PANK2	Pantothenate kinase 2	NM_024960 /// NM_153638 /// NM_153640	1.14229e-07	2.26965	2.26965
10380	200924_PM_s_at	6520	SLC3A2	solute carrier family 3 (activators of dibasic and neutral amino acid transport), membe	NM_001012661 /// NM_001012662 /// NM_001012663 /// NM_001012664 /// NM_001013251 /// NM	8.75383e-12	2.27164	2.27164
23744	214437_PM_s_at	6472	SHMT2	serine hydroxymethyltransferase 2 (mitochondrial)	NM_001166356 /// NM_001166357 /// NM_001166358 /// NM_001166359 /// NM_005412 /// NR_02	1.4583e-11	2.27447	2.27447
47320	238063_PM_at	201799	TMEM154	transmembrane protein 154	NM_152680	2.29099e-09	2.27463	2.27463
14076	204621_PM_s_at	4929	NR4A2	nuclear receptor subfamily 4, group A, member 2	NM_006186	1.16122e-10	2.27564	2.27564
35616	226352_PM_at	133746	JMY	junction mediating and regulatory protein, p53 cofactor	NM_152405	5.49408e-11	2.27595	2.27595
37153	227891_PM_s_at	8148	TAF15	TAF15 RNA polymerase II, TATA box binding protein (TBP)-associated factor, 68kDa	NM_003487 /// NM_139215	2.41125e-05	2.27797	2.27797
35007	225742_PM_at	4194	MDM4	Mdm4 p53 binding protein homolog (mouse)	NM_002393 /// NR_024171	0.000982387	2.28089	2.28089
13163	203708_PM_at	5142	PDE4B	phosphodiesterase 4B, cAMP-specific	NM_001037339 /// NM_001037340 /// NM_001037341 /// NM_002600	5.26218e-12	2.28392	2.28392
39006	229744_PM_at	6744	SSFA2	Sperm specific antigen 2	NM_001130445 /// NM_006751	1.69393e-11	2.28435	2.28435
40057	230795_PM_at	---	---	---	---	1.90449e-05	2.28501	2.28501
23987	214683_PM_s_at	1195 /// 53938	CLK1 /// PPIL3	CDC-like kinase 1 /// peptidylprolyl isomerase (cyclophilin)-like 3	NM_001162407 /// NM_004071 /// NM_032472 /// NM_130906 /// NR_027855 /// NR_027856	3.14208e-12	2.29749	2.29749
2659	1555892_PM_s_at	253039	LOC253039	hypothetical LOC253039	NR_024408	1.59616e-08	2.3097	2.3097
14706	205251_PM_at	8864	PER2	period homolog 2 (Drosophila)	NM_022817	5.8876e-09	2.30988	2.30988
19069	209652_PM_s_at	5228	PGF	placental growth factor	NM_002632	3.69151e-06	2.31575	2.31575
40026	230764_PM_at	---	---	---	---	2.3931e-10	2.3161	2.3161
51734	242477_PM_at	158219	TTC39B	tetratricopeptide repeat domain 39B	NM_001168339 /// NM_001168340 /// NM_001168341 /// NM_001168342 /// NM_152574	1.23009e-11	2.3245	2.3245
49478	240221_PM_at	---	---	---	---	0.000123395	2.32781	2.32781
45729	236472_PM_at	---	---	---	---	3.81088e-07	2.33016	2.33016
22980	213672_PM_at	4141	MARS	methionyl-tRNA synthetase	NM_004990	9.7311e-09	2.33792	2.33792
27834	218541_PM_s_at	56892	C8orf4	chromosome 8 open reading frame 4	NM_020130	2.6101e-07	2.33928	2.33928
13446	203991_PM_s_at	7403	KDM6A	lysine (K)-specific demethylase 6A	NM_021140	1.05513e-07	2.3409	2.3409
20653	211302_PM_s_at	5142	PDE4B	phosphodiesterase 4B, cAMP-specific	NM_001037339 /// NM_001037340 /// NM_001037341 /// NM_002600	5.93405e-08	2.34273	2.34273
51926	242669_PM_at	51569	UFM1	Ubiquitin-fold modifier 1	NM_016617	1.45741e-10	2.34703	2.34703
1587	1554455_PM_at	55180	LINS	lines homolog (Drosophila)	NM_001040616	8.69177e-11	2.35834	2.35834
45953	236696_PM_at	23350	SR140	U2-associated SR140 protein	NM_001080415	9.8237e-08	2.36094	2.36094
27924	218631_PM_at	60370	AVPI1	arginine vasopressin-induced 1	NM_021732	2.41326e-12	2.36108	2.36108
44626	235369_PM_at	122525	C14orf28	chromosome 14 open reading frame 28	NM_001017923	1.10497e-06	2.36593	2.36593
53239	243982_PM_at	54813	KLHL28	Kelch-like 28 (Drosophila)	NM_017658	9.22933e-10	2.36647	2.36647
27521	218228_PM_s_at	80351	TNKS2	tankyrase, TRF1-interacting ankyrin-related ADP-ribose polymerase 2	NM_025235	0.0102854	2.37015	2.37015
11217	201761_PM_at	10797	MTHFD2	methylenetetrahydrofolate dehydrogenase (NADP+ dependent) 2, methenyltetrahydrofolate c	NM_006636 /// NR_027405	3.58291e-13	2.37412	2.37412
14129	204674_PM_at	4033	LRMP	lymphoid-restricted membrane protein	NM_006152	2.60864e-07	2.37635	2.37635
45632	236375_PM_at	---	---	---	---	4.21558e-07	2.37978	2.37978
53958	244700_PM_at	---	---	---	---	5.94912e-07	2.37984	2.37984
19308	209894_PM_at	3953	LEPR	leptin receptor	NM_001003679 /// NM_001003680 /// NM_001198687 /// NM_001198688 /// NM_001198689 /// NM	1.37481e-07	2.3834	2.3834
35221	225957_PM_at	153222	C5orf41	chromosome 5 open reading frame 41	NM_001168393 /// NM_001168394 /// NM_153607	1.17042e-09	2.39583	2.39583
3435	1557081_PM_at	58517	RBM25	RNA binding motif protein 25	NM_021239	4.70958e-09	2.39645	2.39645
19166	209750_PM_at	9975	NR1D2	nuclear receptor subfamily 1, group D, member 2	NM_001145425 /// NM_005126	7.78538e-09	2.4081	2.4081
39754	230492_PM_s_at	56261	GPCPD1	glycerophosphocholine phosphodiesterase GDE1 homolog (S. cerevisiae)	NM_019593	1.71883e-11	2.41684	2.41684
38675	229413_PM_s_at	---	---	---	---	9.02449e-07	2.43177	2.43177
36144	226881_PM_at	134266	GRPEL2	GrpE-like 2, mitochondrial (E. coli)	NM_152407	3.88933e-12	2.43412	2.43412
48540	239283_PM_at	50999	TMED5	transmembrane emp24 protein transport domain containing 5	NM_001167830 /// NM_016040 /// NR_030761	1.23917e-08	2.43649	2.43649
30830	221539_PM_at	1978	EIF4EBP1	eukaryotic translation initiation factor 4E binding protein 1	NM_004095	7.8566e-14	2.44036	2.44036
29464	220172_PM_at	80067	DCAF17	DDB1 and CUL4 associated factor 17	NM_001164821 /// NM_025000 /// NR_028482	1.21534e-09	2.44085	2.44085
50240	240983_PM_s_at	833	CARS	cysteinyl-tRNA synthetase	NM_001014437 /// NM_001194997 /// NM_001751 /// NM_139273 /// NR_036542	3.76212e-10	2.44116	2.44116
19911	210513_PM_s_at	7422	VEGFA	vascular endothelial growth factor A	NM_001025366 /// NM_001025367 /// NM_001025368 /// NM_001025369 /// NM_001025370 /// NM	3.52629e-10	2.44298	2.44298
34092	224826_PM_at	56261	GPCPD1	glycerophosphocholine phosphodiesterase GDE1 homolog (S. cerevisiae)	NM_019593	1.23151e-11	2.44656	2.44656
19335	209921_PM_at	23657	SLC7A11	solute carrier family 7, (cationic amino acid transporter, y+ system) member 11	NM_014331	3.85523e-17	2.44677	2.44677
19910	210512_PM_s_at	7422	VEGFA	vascular endothelial growth factor A	NM_001025366 /// NM_001025367 /// NM_001025368 /// NM_001025369 /// NM_001025370 /// NM	2.191e-14	2.44763	2.44763
34711	225446_PM_at	54014	BRWD1	bromodomain and WD repeat domain containing 1	NM_001007246 /// NM_018963 /// NM_033656	3.67105e-14	2.44818	2.44818
12225	202769_PM_at	901	CCNG2	cyclin G2	NM_004354	8.16103e-12	2.45361	2.45361
32880	223596_PM_at	9990	SLC12A6	solute carrier family 12 (potassium/chloride transporters), member 6	NM_001042494 /// NM_001042495 /// NM_001042496 /// NM_001042497 /// NM_005135 /// NM_13	1.9387e-09	2.48783	2.48783
21609	212295_PM_s_at	6541	SLC7A1	solute carrier family 7 (cationic amino acid transporter, y+ system), member 1	NM_003045	1.06033e-17	2.48903	2.48903
47568	238311_PM_at	---	---	---	---	9.91554e-08	2.48942	2.48942
38224	228962_PM_at	5144	PDE4D	phosphodiesterase 4D, cAMP-specific	NM_001104631 /// NM_001165899 /// NM_001197218 /// NM_001197219 /// NM_001197220 /// NM	5.6134e-07	2.49872	2.49872
49829	240572_PM_s_at	374443	LOC374443	CLR pseudogene	NR_002814	1.17587e-09	2.51214	2.51214
39595	230333_PM_at	---	---	---	---	1.03325e-07	2.52228	2.52228
17515	208078_PM_s_at	150094	SIK1	salt-inducible kinase 1	NM_173354	9.65753e-12	2.52447	2.52447
11858	202402_PM_s_at	833	CARS	cysteinyl-tRNA synthetase	NM_001014437 /// NM_001194997 /// NM_001751 /// NM_139273 /// NR_036542	1.97557e-15	2.53164	2.53164
27260	217967_PM_s_at	116496	FAM129A	family with sequence similarity 129, member A	NM_052966	1.57094e-07	2.53918	2.53918
24314	215012_PM_at	26036	ZNF451	zinc finger protein 451	NM_001031623 /// NM_015555	4.61977e-05	2.54298	2.54298
37074	227812_PM_at	55504	TNFRSF19	tumor necrosis factor receptor superfamily, member 19	NM_018647 /// NM_148957	7.1653e-08	2.55794	2.55794
12140	202684_PM_s_at	8731	RNMT	RNA (guanine-7-) methyltransferase	NM_003799	1.0745e-08	2.55809	2.55809
46384	237127_PM_at	---	---	---	---	8.02822e-09	2.56564	2.56564
5208	1560156_PM_at	---	---	---	---	7.48973e-10	2.57078	2.57078
54241	35974_PM_at	4033	LRMP	lymphoid-restricted membrane protein	NM_006152	3.39826e-10	2.57428	2.57428
13739	204284_PM_at	5507	PPP1R3C	protein phosphatase 1, regulatory (inhibitor) subunit 3C	NM_005398	4.74316e-09	2.57822	2.57822
20581	211213_PM_at	5001	ORC5	origin recognition complex, subunit 5	NM_001197292 /// NM_002553 /// NM_181747	5.35131e-10	2.59083	2.59083
21604	212290_PM_at	6541	SLC7A1	solute carrier family 7 (cationic amino acid transporter, y+ system), member 1	NM_003045	1.27246e-10	2.60442	2.60442
37146	227884_PM_at	8148	TAF15	TAF15 RNA polymerase II, TATA box binding protein (TBP)-associated factor, 68kDa	NM_003487 /// NM_139215	1.33131e-07	2.63121	2.63121
11603	202147_PM_s_at	3475	IFRD1	interferon-related developmental regulator 1	NM_001007245 /// NM_001197079 /// NM_001197080 /// NM_001550	1.43864e-12	2.65646	2.65646
2212	1555281_PM_x_at	25852	ARMC8	armadillo repeat containing 8	NM_014154 /// NM_015396 /// NM_213654	1.31905e-07	2.66222	2.66222
35668	226404_PM_at	9584	RBM39	RNA binding motif protein 39	NM_004902 /// NM_184234	9.28973e-10	2.66298	2.66298
52556	243299_PM_at	7444	VRK2	Vaccinia related kinase 2	NM_001130480 /// NM_001130481 /// NM_001130482 /// NM_001130483 /// NM_006296 /// NR_03	1.51443e-08	2.67924	2.67924
33005	223721_PM_s_at	56521	DNAJC12	DnaJ (Hsp40) homolog, subfamily C, member 12	NM_021800 /// NM_201262	3.68757e-11	2.71637	2.71637
22259	212948_PM_at	23125	CAMTA2	calmodulin binding transcription activator 2	NM_001171166 /// NM_001171167 /// NM_001171168 /// NM_015099	6.65234e-13	2.75179	2.75179
11602	202146_PM_at	3475	IFRD1	interferon-related developmental regulator 1	NM_001007245 /// NM_001197079 /// NM_001197080 /// NM_001550	1.03267e-12	2.76538	2.76538
49051	239794_PM_at	---	---	---	---	7.50368e-11	2.77138	2.77138
48650	239393_PM_at	---	---	---	---	1.44906e-10	2.77203	2.77203
38055	228793_PM_at	221037	JMJD1C	jumonji domain containing 1C	NM_004241 /// NM_032776	1.73377e-13	2.78153	2.78153
24539	215237_PM_at	23348	DOCK9	dedicator of cytokinesis 9	NM_001130048 /// NM_001130049 /// NM_001130050 /// NM_015296	9.53614e-09	2.78982	2.78982
35363	226099_PM_at	22936	ELL2	elongation factor, RNA polymerase II, 2	NM_012081	2.23113e-09	2.80421	2.80421
4781	1559413_PM_at	255394	TCP11L2	t-complex 11 (mouse)-like 2	NM_152772	2.78652e-05	2.80983	2.80983
23190	213882_PM_at	83941	TM2D1	TM2 domain containing 1	NM_032027	1.31575e-10	2.81034	2.81034
15966	206512_PM_at	6728 /// 7310	SRP19 /// ZRSR1	signal recognition particle 19kDa /// zinc finger (CCCH type), RNA-binding motif and se	NM_003135	1.24693e-08	2.81481	2.81481
7868	1565525_PM_a_at	255394	TCP11L2	t-complex 11 (mouse)-like 2	NM_152772	4.54322e-09	2.82228	2.82228
32349	223062_PM_s_at	29968	PSAT1	phosphoserine aminotransferase 1	NM_021154 /// NM_058179	3.06433e-16	2.8331	2.8331
29415	220123_PM_at	80255	SLC35F5	solute carrier family 35, member F5	NM_025181	9.85601e-08	2.83395	2.83395
1801	1554741_PM_s_at	2252 /// 387628 /// 654466	FGF7 /// KGFLP1 /// KGFLP2	fibroblast growth factor 7 /// keratinocyte growth factor-like protein 1 /// keratinocy	NM_002009 /// NR_003670 /// NR_003674	5.15814e-09	2.84414	2.84414
39472	230210_PM_at	23353	SUN1	Sad1 and UNC84 domain containing 1	NM_001130965 /// NM_001171944 /// NM_001171945 /// NM_001171946 /// NM_025154	7.24266e-09	2.85402	2.85402
12957	203502_PM_at	669	BPGM	2,3-bisphosphoglycerate mutase	NM_001724 /// NM_199186	5.25235e-11	2.85593	2.85593
46119	236862_PM_at	57120	GOPC	Golgi-associated PDZ and coiled-coil motif containing	NM_001017408 /// NM_020399	2.53354e-07	2.86904	2.86904
1275	1554014_PM_at	1106	CHD2	chromodomain helicase DNA binding protein 2	NM_001042572 /// NM_001271	5.66567e-14	2.87169	2.87169
35676	226412_PM_at	25957	SFRS18	splicing factor, arginine/serine-rich 18	NM_015491 /// NM_032870	1.0506e-11	2.895	2.895
41079	231817_PM_at	54532	USP53	ubiquitin specific peptidase 53	NM_019050	2.16738e-08	2.89699	2.89699
16977	207528_PM_s_at	23657	SLC7A11	solute carrier family 7, (cationic amino acid transporter, y+ system) member 11	NM_014331	3.71463e-10	2.90497	2.90497
12014	202558_PM_s_at	6782	HSPA13	heat shock protein 70kDa family, member 13	NM_006948	9.08959e-11	2.91086	2.91086
26971	217678_PM_at	23657	SLC7A11	solute carrier family 7, (cationic amino acid transporter, y+ system) member 11	NM_014331	2.57372e-11	2.98128	2.98128
23402	214095_PM_at	6472	SHMT2	serine hydroxymethyltransferase 2 (mitochondrial)	NM_001166356 /// NM_001166357 /// NM_001166358 /// NM_001166359 /// NM_005412 /// NR_02	8.79469e-14	2.98167	2.98167
15271	205816_PM_at	3696	ITGB8	integrin, beta 8	NM_002214	5.70367e-09	2.98568	2.98568
51162	241905_PM_at	5286	PIK3C2A	Phosphoinositide-3-kinase, class 2, alpha polypeptide	NM_002645	1.26889e-07	3.00971	3.00971
26463	217168_PM_s_at	9709	HERPUD1	homocysteine-inducible, endoplasmic reticulum stress-inducible, ubiquitin-like domain m	NM_001010989 /// NM_001010990 /// NM_014685	7.99286e-16	3.02193	3.02193
12128	202672_PM_s_at	467	ATF3	activating transcription factor 3	NM_001030287 /// NM_001040619 /// NM_001674	2.68328e-11	3.0286	3.0286
53118	243861_PM_at	---	---	---	---	3.42677e-08	3.03112	3.03112
2211	1555279_PM_at	25852	ARMC8	armadillo repeat containing 8	NM_014154 /// NM_015396 /// NM_213654	2.58797e-08	3.06707	3.06707
47904	238647_PM_at	122525	C14orf28	chromosome 14 open reading frame 28	NM_001017923	4.49546e-12	3.08207	3.08207
9744	1570255_PM_s_at	375010 /// 441425 /// 441430 /// 728747 /// 729171 /// 84210	ANKRD20A1 /// ANKRD20A2 /// ANKRD20A3 /// ANKRD20A4 /// ANKRD20B /// LOC375010	ankyrin repeat domain 20 family, member A1 /// ankyrin repeat domain 20 family, member	NM_001012419 /// NM_001012421 /// NM_001098805 /// NM_032250 /// NR_003366 /// XR_11079	5.40181e-08	3.10865	3.10865
10853	201397_PM_at	26227	PHGDH	phosphoglycerate dehydrogenase	NM_006623	3.52855e-13	3.12517	3.12517
47950	238693_PM_at	80012	PHC3	polyhomeotic homolog 3 (Drosophila)	NM_024947	5.68631e-13	3.13554	3.13554
34550	225285_PM_at	586	BCAT1	branched chain amino-acid transaminase 1, cytosolic	NM_001178091 /// NM_001178092 /// NM_001178093 /// NM_001178094 /// NM_005504	1.06876e-09	3.14226	3.14226
30184	220892_PM_s_at	29968	PSAT1	phosphoserine aminotransferase 1	NM_021154 /// NM_058179	1.10339e-11	3.14359	3.14359
45222	235965_PM_at	---	---	---	---	3.88236e-07	3.15824	3.15824
30867	221577_PM_x_at	9518	GDF15	growth differentiation factor 15	NM_004864	8.25586e-12	3.17356	3.17356
53184	243927_PM_x_at	25962	KIAA1429	KIAA1429	NM_015496 /// NM_183009	2.14666e-11	3.21525	3.21525
12298	202842_PM_s_at	4189	DNAJB9	DnaJ (Hsp40) homolog, subfamily B, member 9	NM_012328	1.68314e-16	3.22641	3.22641
52771	243514_PM_at	---	---	---	---	8.13785e-07	3.2391	3.2391
51600	242343_PM_x_at	---	---	---	---	1.19394e-07	3.24645	3.24645
44676	235419_PM_at	---	---	---	---	1.47813e-08	3.24784	3.24784
14649	205194_PM_at	5723	PSPH	phosphoserine phosphatase	NM_004577	1.90531e-10	3.24858	3.24858
34792	225527_PM_at	1054	CEBPG	CCAAT/enhancer binding protein (C/EBP), gamma	NM_001806	4.30466e-13	3.2999	3.2999
35445	226181_PM_at	51175	TUBE1	tubulin, epsilon 1	NM_016262	2.57854e-13	3.30738	3.30738
53003	243746_PM_at	3508	IGHMBP2	immunoglobulin mu binding protein 2	NM_002180	1.06679e-08	3.32385	3.32385
41156	231894_PM_at	6301	SARS	seryl-tRNA synthetase	NM_006513 /// NR_034072 /// NR_034073	9.33939e-13	3.37652	3.37652
35781	226517_PM_at	586	BCAT1	branched chain amino-acid transaminase 1, cytosolic	NM_001178091 /// NM_001178092 /// NM_001178093 /// NM_001178094 /// NM_005504	1.50698e-10	3.45834	3.45834
37017	227755_PM_at	---	---	---	---	5.95017e-13	3.49618	3.49618
38289	229027_PM_at	5494	PPM1A	protein phosphatase, Mg2+/Mn2+ dependent, 1A	NM_021003 /// NM_177951 /// NM_177952	6.52021e-10	3.49787	3.49787
24927	215626_PM_at	---	---	---	---	4.60638e-06	3.51502	3.51502
13658	204203_PM_at	1054	CEBPG	CCAAT/enhancer binding protein (C/EBP), gamma	NM_001806	7.60367e-13	3.57276	3.57276
34407	225142_PM_at	80853	JHDM1D	jumonji C domain containing histone demethylase 1 homolog D (S. cerevisiae)	NM_030647	2.5351e-12	3.62345	3.62345
51037	241780_PM_at	---	---	---	---	4.99253e-10	3.63823	3.63823
39345	230083_PM_at	54532	USP53	ubiquitin specific peptidase 53	NM_019050	7.00288e-08	3.71936	3.71936
18652	209230_PM_s_at	26471	NUPR1	nuclear protein, transcriptional regulator, 1	NM_001042483 /// NM_012385	4.13331e-10	3.93941	3.93941
52076	242819_PM_at	---	---	---	---	1.24172e-10	3.95431	3.95431
2339	1555441_PM_at	55236	UBA6	ubiquitin-like modifier activating enzyme 6	NM_018227	1.73055e-12	4.03802	4.03802
39821	230559_PM_x_at	121512	FGD4	FYVE, RhoGEF and PH domain containing 4	NM_139241	6.48973e-12	4.13258	4.13258
14757	205302_PM_at	3484	IGFBP1	insulin-like growth factor binding protein 1	NM_000596	1.32431e-14	4.18961	4.18961
35531	226267_PM_at	122953	JDP2	Jun dimerization protein 2	NM_001135047 /// NM_001135048 /// NM_001135049 /// NM_130469	5.03674e-12	4.20816	4.20816
12013	202557_PM_at	6782	HSPA13	heat shock protein 70kDa family, member 13	NM_006948	1.14998e-12	4.33512	4.33512
28562	219270_PM_at	79094	CHAC1	ChaC, cation transport regulator homolog 1 (E. coli)	NM_001142776 /// NM_024111	3.53873e-11	4.4044	4.4044
48239	238982_PM_at	8562	DENR	density-regulated protein	NM_003677	1.00789e-06	4.48991	4.48991
23759	214452_PM_at	586	BCAT1	branched chain amino-acid transaminase 1, cytosolic	NM_001178091 /// NM_001178092 /// NM_001178093 /// NM_001178094 /// NM_005504	1.12102e-10	4.50969	4.50969
2581	1555788_PM_a_at	57761	TRIB3	tribbles homolog 3 (Drosophila)	NM_021158	3.80722e-09	4.98258	4.98258
36706	227443_PM_at	286343	C9orf150	chromosome 9 open reading frame 150	NM_203403	4.6474e-15	4.99145	4.99145
32482	223196_PM_s_at	83667	SESN2	sestrin 2	NM_031459	1.98346e-12	5.04021	5.04021
1591	1554462_PM_a_at	4189	DNAJB9	DnaJ (Hsp40) homolog, subfamily B, member 9	NM_012328	6.61941e-15	5.08543	5.08543
12303	202847_PM_at	5106	PCK2	phosphoenolpyruvate carboxykinase 2 (mitochondrial)	NM_001018073 /// NM_004563	7.5376e-16	5.35367	5.35367
1487	1554314_PM_at	135398	C6orf141	chromosome 6 open reading frame 141	NM_001145652	5.73234e-10	5.38435	5.38435
53493	244235_PM_at	10625	IVNS1ABP	influenza virus NS1A binding protein	NM_006469	4.63887e-16	5.40537	5.40537
32481	223195_PM_s_at	83667	SESN2	sestrin 2	NM_031459	1.03714e-12	5.92519	5.92519
12299	202843_PM_at	4189	DNAJB9	DnaJ (Hsp40) homolog, subfamily B, member 9	NM_012328	8.1534e-13	6.27998	6.27998
12343	202887_PM_s_at	54541	DDIT4	DNA-damage-inducible transcript 4	NM_019058	4.67405e-16	6.38124	6.38124
15539	206085_PM_s_at	1491	CTH	cystathionase (cystathionine gamma-lyase)	NM_001190463 /// NM_001902 /// NM_153742	7.16579e-16	6.73211	6.73211
14502	205047_PM_s_at	440	ASNS	asparagine synthetase (glutamine-hydrolyzing)	NM_001178075 /// NM_001178076 /// NM_001178077 /// NM_001673 /// NM_133436 /// NM_18335	3.255e-16	6.87458	6.87458
18804	209383_PM_at	1649	DDIT3	DNA-damage-inducible transcript 3	NM_001195053 /// NM_001195054 /// NM_001195055 /// NM_001195056 /// NM_001195057 /// NM	1.93824e-15	7.17369	7.17369
40464	231202_PM_at	160428	ALDH1L2	aldehyde dehydrogenase 1 family, member L2	NM_001034173 /// NR_027752	3.92657e-13	7.19572	7.19572
26422	217127_PM_at	1491	CTH	cystathionase (cystathionine gamma-lyase)	NM_001190463 /// NM_001902 /// NM_153742	1.71661e-14	9.18069	9.18069
27438	218145_PM_at	57761	TRIB3	tribbles homolog 3 (Drosophila)	NM_021158	4.99006e-17	12.5009	12.5009
