# Supplementary material for: Novel biomarkers of resistance of pancreatic cancer cells to oncolytic vesicular stomatitis virus
Source: Oncotarget. 2016 Aug 11;7(38):61601–18. doi: 10.18632/oncotarget.11202 (PMC5308675; doi:10.18632/oncotarget.11202)
Supplement: Supplementary file 5 [file oncotarget-07-61601-s005.xlsx]

## Sheet: HPAFII_Rux v HPAFII_untreated
Supplemental Table S4. All genes with at least a1.5-fold difference in expression between drug treated and untreated cells.
This sheet compares ruxolitinib-treated HPAF-II versus HPAF-II untreated
Column #	Probeset ID	Entrez Gene	Gene Symbol	Gene Title	RefSeq Transcript ID	p-value(cell line 2 - treatment 2 vs. cell line 2 - untreated)	Ratio(cell line 2 - treatment 2 vs. cell line 2 - untreated)	Fold-Change
12609	203153_PM_at	3434	IFIT1	interferon-induced protein with tetratricopeptide repeats 1	NM_001548	1.10377e-12	0.153487	-6.5152
51882	242625_PM_at	91543	RSAD2	radical S-adenosyl methionine domain containing 2	NM_080657	2.1708e-10	0.217482	-4.59809
14449	204994_PM_at	4600	MX2	myxovirus (influenza virus) resistance 2 (mouse)	NM_002463	9.94354e-10	0.218443	-4.57785
38712	229450_PM_at	3437	IFIT3	interferon-induced protein with tetratricopeptide repeats 3	NM_001031683 /// NM_001549	6.25823e-14	0.2251	-4.44248
35965	226702_PM_at	129607	CMPK2	cytidine monophosphate (UMP-CMP) kinase 2, mitochondrial	NM_207315	4.81445e-10	0.240045	-4.16588
23105	213797_PM_at	91543	RSAD2	radical S-adenosyl methionine domain containing 2	NM_080657	4.26656e-11	0.240615	-4.15602
13894	204439_PM_at	10964	IFI44L	interferon-induced protein 44-like	NM_006820	2.42746e-10	0.283283	-3.53004
36020	226757_PM_at	3433	IFIT2	interferon-induced protein with tetratricopeptide repeats 2	NM_001547	5.10779e-13	0.301745	-3.31405
14427	204972_PM_at	4939	OAS2	2'-5'-oligoadenylate synthetase 2, 69/71kDa	NM_001032731 /// NM_002535 /// NM_016817	4.31337e-08	0.318049	-3.14417
23366	214059_PM_at	10561	IFI44	Interferon-induced protein 44	NM_006417	1.58003e-07	0.320641	-3.11875
11542	202086_PM_at	4599	MX1	myxovirus (influenza virus) resistance 1, interferon-inducible protein p78 (mouse)	NM_001144925 /// NM_001178046 /// NM_002462	2.23048e-08	0.341391	-2.92919
37869	228607_PM_at	4939	OAS2	2'-5'-oligoadenylate synthetase 2, 69/71kDa	NM_001032731 /// NM_002535 /// NM_016817	8.35986e-10	0.348835	-2.86669
28503	219211_PM_at	11274	USP18	ubiquitin specific peptidase 18	NM_017414	1.22432e-07	0.358782	-2.78721
15587	206133_PM_at	54739	XAF1	XIAP associated factor 1	NM_017523 /// NM_199139	4.17638e-08	0.374844	-2.66777
26795	217502_PM_at	3433	IFIT2	interferon-induced protein with tetratricopeptide repeats 2	NM_001547	3.77886e-10	0.380812	-2.62597
14202	204747_PM_at	3437	IFIT3	interferon-induced protein with tetratricopeptide repeats 3	NM_001031683 /// NM_001549	2.90112e-09	0.388112	-2.57657
37879	228617_PM_at	54739	XAF1	XIAP associated factor 1	NM_017523 /// NM_199139	5.62284e-08	0.408187	-2.44986
22602	213293_PM_s_at	10346	TRIM22	tripartite motif-containing 22	NM_006074	1.77974e-06	0.409667	-2.44101
41637	232375_PM_at	---	---	---	---	3.2791e-08	0.426351	-2.34548
28501	219209_PM_at	64135	IFIH1	interferon induced with helicase C domain 1	NM_022168	1.4079e-09	0.471027	-2.12302
17863	208436_PM_s_at	3665	IRF7	interferon regulatory factor 7	NM_001572 /// NM_004029 /// NM_004031	1.08667e-09	0.477503	-2.09423
36871	227609_PM_at	94240	EPSTI1	epithelial stromal interaction 1 (breast)	NM_001002264 /// NM_033255	6.24504e-06	0.480965	-2.07915
16007	206553_PM_at	4939	OAS2	2'-5'-oligoadenylate synthetase 2, 69/71kDa	NM_001032731 /// NM_002535 /// NM_016817	0.000101768	0.486505	-2.05548
15024	205569_PM_at	27074	LAMP3	lysosomal-associated membrane protein 3	NM_014398	7.00096e-11	0.486735	-2.0545
32506	223220_PM_s_at	83666	PARP9	poly (ADP-ribose) polymerase family, member 9	NM_001146102 /// NM_001146103 /// NM_001146104 /// NM_001146105 /// NM_001146106 /// NM	3.66601e-10	0.496652	-2.01348
28278	218986_PM_s_at	55601	DDX60	DEAD (Asp-Glu-Ala-Asp) box polypeptide 60	NM_017631	2.511e-08	0.498364	-2.00656
19177	209761_PM_s_at	3431	SP110	SP110 nuclear body protein	NM_001185015 /// NM_004509 /// NM_004510 /// NM_080424	7.02121e-08	0.502556	-1.98983
28976	219684_PM_at	64108	RTP4	receptor (chemosensory) transporter protein 4	NM_022147	5.23496e-08	0.507434	-1.9707
23760	214453_PM_s_at	10561	IFI44	interferon-induced protein 44	NM_006417	1.30421e-09	0.516298	-1.93687
19383	209969_PM_s_at	6772	STAT1	signal transducer and activator of transcription 1, 91kDa	NM_007315 /// NM_139266	1.48149e-07	0.51768	-1.93169
35196	225931_PM_s_at	57674	RNF213	ring finger protein 213	NM_020914 /// NM_020954	9.45189e-05	0.530189	-1.88612
20185	210797_PM_s_at	8638	OASL	2'-5'-oligoadenylate synthetase-like	NM_003733 /// NM_198213	4.55895e-09	0.531456	-1.88162
33262	223980_PM_s_at	3431	SP110	SP110 nuclear body protein	NM_001185015 /// NM_004509 /// NM_004510 /// NM_080424	3.87119e-06	0.531554	-1.88128
44414	235157_PM_at	---	---	---	---	5.61167e-07	0.533562	-1.8742
28235	218943_PM_s_at	23586	DDX58	DEAD (Asp-Glu-Ala-Asp) box polypeptide 58	NM_014314	7.69674e-07	0.544446	-1.83673
54640	AFFX-HUMISGF3A/M97935_5_at	6772	STAT1	signal transducer and activator of transcription 1, 91kDa	NM_007315 /// NM_139266	4.35127e-07	0.547864	-1.82527
13050	203595_PM_s_at	24138	IFIT5	interferon-induced protein with tetratricopeptide repeats 5	NM_012420	5.65489e-08	0.549317	-1.82044
29155	219863_PM_at	51191	HERC5	hect domain and RLD 5	NM_016323	3.58668e-08	0.550966	-1.81499
44900	235643_PM_at	219285	SAMD9L	sterile alpha motif domain containing 9-like	NM_152703	3.18377e-05	0.552113	-1.81122
13051	203596_PM_s_at	24138	IFIT5	interferon-induced protein with tetratricopeptide repeats 5	NM_012420	6.18646e-08	0.560394	-1.78446
19627	210218_PM_s_at	6672	SP100	SP100 nuclear antigen	NM_001080391 /// NM_003113	4.82745e-07	0.561064	-1.78233
19178	209762_PM_x_at	3431	SP110	SP110 nuclear body protein	NM_001185015 /// NM_004509 /// NM_004510 /// NM_080424	8.15231e-06	0.571409	-1.75006
14990	205535_PM_s_at	5099	PCDH7	protocadherin 7	NM_001173523 /// NM_002589 /// NM_032456 /// NM_032457	1.77337e-06	0.576422	-1.73484
15115	205660_PM_at	8638	OASL	2'-5'-oligoadenylate synthetase-like	NM_003733 /// NM_198213	5.18311e-08	0.58137	-1.72008
17449	208012_PM_x_at	3431	SP110	SP110 nuclear body protein	NM_001185015 /// NM_004509 /// NM_004510 /// NM_080424	8.57094e-08	0.581628	-1.71931
15007	205552_PM_s_at	4938	OAS1	2',5'-oligoadenylate synthetase 1, 40/46kDa	NM_001032409 /// NM_002534 /// NM_016816	1.09748e-08	0.582426	-1.71696
3526	1557236_PM_at	80830	APOL6	apolipoprotein L, 6	NM_030641	9.39709e-05	0.587715	-1.7015
3141	1556643_PM_at	93343	FAM125A	Family with sequence similarity 125, member A	NM_138401	5.25959e-06	0.588623	-1.69888
54641	AFFX-HUMISGF3A/M97935_MA_at	6772	STAT1	signal transducer and activator of transcription 1, 91kDa	NM_007315 /// NM_139266	6.82955e-06	0.5906	-1.69319
13337	203882_PM_at	10379	IRF9	interferon regulatory factor 9	NM_006084	1.80376e-09	0.596014	-1.67781
12325	202869_PM_at	4938	OAS1	2',5'-oligoadenylate synthetase 1, 40/46kDa	NM_001032409 /// NM_002534 /// NM_016816	7.8872e-07	0.596504	-1.67644
54496	53720_PM_at	55337	C19orf66	chromosome 19 open reading frame 66	NM_018381	1.84163e-08	0.596693	-1.6759
36721	227458_PM_at	29126	CD274	CD274 molecule	NM_014143	7.34149e-06	0.604643	-1.65387
14214	204759_PM_at	1102	RCBTB2	regulator of chromosome condensation (RCC1) and BTB (POZ) domain containing protein 2	NM_001268	9.50849e-06	0.612678	-1.63218
54642	AFFX-HUMISGF3A/M97935_MB_at	6772	STAT1	signal transducer and activator of transcription 1, 91kDa	NM_007315 /// NM_139266	1.86083e-06	0.618979	-1.61556
37069	227807_PM_at	83666	PARP9	poly (ADP-ribose) polymerase family, member 9	NM_001146102 /// NM_001146103 /// NM_001146104 /// NM_001146105 /// NM_001146106 /// NM	6.64304e-05	0.624125	-1.60224
11105	201649_PM_at	9246	UBE2L6	ubiquitin-conjugating enzyme E2L 6	NM_004223 /// NM_198183	1.1911e-08	0.625083	-1.59979
51173	241916_PM_at	---	---	---	---	6.7505e-06	0.626199	-1.59694
19090	209674_PM_at	1407	CRY1	cryptochrome 1 (photolyase-like)	NM_004075	2.69625e-08	0.629051	-1.5897
18388	208965_PM_s_at	3428	IFI16	interferon, gamma-inducible protein 16	NM_005531	1.94558e-05	0.63259	-1.5808
29751	220459_PM_at	114044	MCM3AP-AS	MCM3AP antisense RNA (non-protein coding)	NR_002776	0.000162787	0.635208	-1.57429
47698	238441_PM_at	5563	PRKAA2	protein kinase, AMP-activated, alpha 2 catalytic subunit	NM_006252	0.00022281	0.635351	-1.57393
37492	228230_PM_at	85441	PRIC285	peroxisomal proliferator-activated receptor A interacting complex 285	NM_001037335 /// NM_033405	9.7262e-05	0.642822	-1.55564
576	1553055_PM_a_at	162394	SLFN5	schlafen family member 5	NM_144975	9.53662e-05	0.643794	-1.55329
3606	1557366_PM_at	284047 /// 9720	CCDC144A /// CCDC144B	coiled-coil domain containing 144A /// coiled-coil domain containing 144B	NM_014695 /// NM_182568 /// NR_036647	0.000158158	0.6442	-1.55231
40839	231577_PM_s_at	2633	GBP1	guanylate binding protein 1, interferon-inducible, 67kDa	NM_002053	1.00511e-05	0.647344	-1.54477
15624	206170_PM_at	154	ADRB2	adrenergic, beta-2-, receptor, surface	NM_000024	5.35392e-06	0.651861	-1.53407
28291	218999_PM_at	55281	TMEM140	transmembrane protein 140	NM_018295	1.03033e-06	0.652163	-1.53336
31795	222508_PM_s_at	55082	ARGLU1	arginine and glutamate rich 1	NM_018011	2.21934e-05	0.653969	-1.52913
11725	202269_PM_x_at	2633	GBP1	guanylate binding protein 1, interferon-inducible, 67kDa	NM_002053	1.51599e-05	0.654054	-1.52893
33968	224701_PM_at	54625	PARP14	poly (ADP-ribose) polymerase family, member 14	NM_017554	1.4035e-05	0.655749	-1.52497
39598	230336_PM_at	---	---	---	---	9.78719e-05	0.656115	-1.52412
36610	227347_PM_x_at	57801	HES4	hairy and enhancer of split 4 (Drosophila)	NM_001142467 /// NM_021170	0.000178335	0.658203	-1.51929
13478	204023_PM_at	5984	RFC4	replication factor C (activator 1) 4, 37kDa	NM_002916 /// NM_181573	4.9363e-09	0.663287	-1.50764
39262	230000_PM_at	57674	RNF213	ring finger protein 213	NM_020914 /// NM_020954	0.000123919	0.664344	-1.50524
14989	205534_PM_at	5099	PCDH7	protocadherin 7	NM_001173523 /// NM_002589 /// NM_032456 /// NM_032457	6.16375e-08	0.666327	-1.50076
20049	210656_PM_at	8726	EED	embryonic ectoderm development	NM_003797 /// NM_152991	1.82466e-05	1.67377	1.67377

## Sheet: Hs766T_Rux v Hs766T_untreated
Supplemental Table S4. All genes with at least a 1.5-fold difference in expression between drug treated and untreated cells.
This sheet compares ruxolitinib-treated Hs766T versus Hs766T untreated
Column #	Probeset ID	Entrez Gene	Gene Symbol	Gene Title	RefSeq Transcript ID	p-value(cell line 1 - treatment 2 vs. cell line 1 - untreated)	Ratio(cell line 1 - treatment 2 vs. cell line 1 - untreated)	Fold-Change
13337	203882_PM_at	10379	IRF9	interferon regulatory factor 9	NM_006084	4.02543e-15	0.259404	-3.855
23366	214059_PM_at	10561	IFI44	Interferon-induced protein 44	NM_006417	5.20693e-08	0.28822	-3.46957
32506	223220_PM_s_at	83666	PARP9	poly (ADP-ribose) polymerase family, member 9	NM_001146102 /// NM_001146103 /// NM_001146104 /// NM_001146105 /// NM_001146106 /// NM	1.87574e-13	0.293954	-3.4019
15587	206133_PM_at	54739	XAF1	XIAP associated factor 1	NM_017523 /// NM_199139	3.26504e-09	0.301916	-3.31218
28503	219211_PM_at	11274	USP18	ubiquitin specific peptidase 18	NM_017414	4.2768e-08	0.327765	-3.05096
12609	203153_PM_at	3434	IFIT1	interferon-induced protein with tetratricopeptide repeats 1	NM_001548	4.11798e-09	0.362811	-2.75626
44900	235643_PM_at	219285	SAMD9L	sterile alpha motif domain containing 9-like	NM_152703	9.40203e-08	0.372554	-2.68418
37879	228617_PM_at	54739	XAF1	XIAP associated factor 1	NM_017523 /// NM_199139	2.40334e-08	0.383416	-2.60813
34680	225415_PM_at	151636	DTX3L	deltex 3-like (Drosophila)	NM_138287	1.56227e-13	0.388885	-2.57146
14202	204747_PM_at	3437	IFIT3	interferon-induced protein with tetratricopeptide repeats 3	NM_001031683 /// NM_001549	3.71944e-09	0.395131	-2.53081
13894	204439_PM_at	10964	IFI44L	interferon-induced protein 44-like	NM_006820	2.26024e-08	0.410435	-2.43644
11542	202086_PM_at	4599	MX1	myxovirus (influenza virus) resistance 1, interferon-inducible protein p78 (mouse)	NM_001144925 /// NM_001178046 /// NM_002462	3.71453e-07	0.424733	-2.35442
52528	243271_PM_at	---	---	---	---	2.77227e-08	0.430351	-2.32369
19177	209761_PM_s_at	3431	SP110	SP110 nuclear body protein	NM_001185015 /// NM_004509 /// NM_004510 /// NM_080424	1.07457e-08	0.450135	-2.22156
35965	226702_PM_at	129607	CMPK2	cytidine monophosphate (UMP-CMP) kinase 2, mitochondrial	NM_207315	7.72641e-07	0.451254	-2.21605
33262	223980_PM_s_at	3431	SP110	SP110 nuclear body protein	NM_001185015 /// NM_004509 /// NM_004510 /// NM_080424	2.68498e-07	0.452234	-2.21124
18605	209183_PM_s_at	11067	C10orf10	chromosome 10 open reading frame 10	NM_007021	2.1786e-06	0.456605	-2.19008
38712	229450_PM_at	3437	IFIT3	interferon-induced protein with tetratricopeptide repeats 3	NM_001031683 /// NM_001549	5.65614e-10	0.46685	-2.14202
28976	219684_PM_at	64108	RTP4	receptor (chemosensory) transporter protein 4	NM_022147	1.29357e-08	0.468768	-2.13325
29008	219716_PM_at	80830	APOL6	apolipoprotein L, 6	NM_030641	1.09433e-07	0.471441	-2.12115
44414	235157_PM_at	---	---	---	---	6.39494e-08	0.472129	-2.11807
40839	231577_PM_s_at	2633	GBP1	guanylate binding protein 1, interferon-inducible, 67kDa	NM_002053	1.73697e-08	0.476303	-2.0995
11987	202531_PM_at	3659	IRF1	interferon regulatory factor 1	NM_002198	1.43931e-09	0.479353	-2.08615
26795	217502_PM_at	3433	IFIT2	interferon-induced protein with tetratricopeptide repeats 2	NM_001547	1.32858e-08	0.479612	-2.08502
39298	230036_PM_at	219285	SAMD9L	sterile alpha motif domain containing 9-like	NM_152703	1.23166e-06	0.495394	-2.01859
32080	222793_PM_at	23586	DDX58	DEAD (Asp-Glu-Ala-Asp) box polypeptide 58	NM_014314	3.14614e-06	0.496118	-2.01565
11725	202269_PM_x_at	2633	GBP1	guanylate binding protein 1, interferon-inducible, 67kDa	NM_002053	5.73576e-08	0.504454	-1.98234
28983	219691_PM_at	54809	SAMD9	sterile alpha motif domain containing 9	NM_001193307 /// NM_017654	1.67204e-07	0.505344	-1.97885
36871	227609_PM_at	94240	EPSTI1	epithelial stromal interaction 1 (breast)	NM_001002264 /// NM_033255	1.44204e-05	0.507704	-1.96965
36959	227697_PM_at	9021	SOCS3	suppressor of cytokine signaling 3	NM_003955	2.64388e-07	0.508128	-1.96801
44533	235276_PM_at	94240	EPSTI1	epithelial stromal interaction 1 (breast)	NM_001002264 /// NM_033255	6.99261e-05	0.51045	-1.95906
28291	218999_PM_at	55281	TMEM140	transmembrane protein 140	NM_018295	4.02357e-09	0.512709	-1.95043
16007	206553_PM_at	4939	OAS2	2'-5'-oligoadenylate synthetase 2, 69/71kDa	NM_001032731 /// NM_002535 /// NM_016817	0.000235832	0.517382	-1.93281
49236	239979_PM_at	---	---	---	---	6.23224e-06	0.518424	-1.92892
13051	203596_PM_s_at	24138	IFIT5	interferon-induced protein with tetratricopeptide repeats 5	NM_012420	1.27552e-08	0.51882	-1.92745
17449	208012_PM_x_at	3431	SP110	SP110 nuclear body protein	NM_001185015 /// NM_004509 /// NM_004510 /// NM_080424	9.02727e-09	0.523302	-1.91094
12603	203147_PM_s_at	9830	TRIM14	tripartite motif-containing 14	NM_014788 /// NM_033219 /// NM_033220	2.15123e-07	0.530106	-1.88642
28501	219209_PM_at	64135	IFIH1	interferon induced with helicase C domain 1	NM_022168	1.30827e-08	0.530564	-1.88479
13050	203595_PM_s_at	24138	IFIT5	interferon-induced protein with tetratricopeptide repeats 5	NM_012420	2.85127e-08	0.531195	-1.88255
14449	204994_PM_at	4600	MX2	myxovirus (influenza virus) resistance 2 (mouse)	NM_002463	3.72153e-05	0.531586	-1.88116
14427	204972_PM_at	4939	OAS2	2'-5'-oligoadenylate synthetase 2, 69/71kDa	NM_001032731 /// NM_002535 /// NM_016817	4.16125e-05	0.5322	-1.87899
37069	227807_PM_at	83666	PARP9	poly (ADP-ribose) polymerase family, member 9	NM_001146102 /// NM_001146103 /// NM_001146104 /// NM_001146105 /// NM_001146106 /// NM	3.01943e-06	0.532788	-1.87692
19178	209762_PM_x_at	3431	SP110	SP110 nuclear body protein	NM_001185015 /// NM_004509 /// NM_004510 /// NM_080424	2.28704e-06	0.534311	-1.87157
11902	202446_PM_s_at	5359	PLSCR1	phospholipid scramblase 1	NM_021105	6.63532e-10	0.545569	-1.83295
23760	214453_PM_s_at	10561	IFI44	interferon-induced protein 44	NM_006417	4.17916e-09	0.546288	-1.83054
37492	228230_PM_at	85441	PRIC285	peroxisomal proliferator-activated receptor A interacting complex 285	NM_001037335 /// NM_033405	3.85519e-06	0.548555	-1.82297
15035	205580_PM_s_at	3269	HRH1	histamine receptor H1	NM_000861 /// NM_001098211 /// NM_001098212 /// NM_001098213	1.11056e-07	0.549629	-1.81941
48000	238743_PM_at	---	---	---	---	0.000569022	0.550014	-1.81814
22603	213294_PM_at	5610	EIF2AK2	eukaryotic translation initiation factor 2-alpha kinase 2	NM_001135651 /// NM_001135652 /// NM_002759	6.85908e-10	0.55339	-1.80704
51173	241916_PM_at	---	---	---	---	4.83037e-07	0.555202	-1.80115
12604	203148_PM_s_at	9830	TRIM14	tripartite motif-containing 14	NM_014788 /// NM_033219 /// NM_033220	7.77487e-09	0.564292	-1.77213
15184	205729_PM_at	9180	OSMR	oncostatin M receptor	NM_001168355 /// NM_003999	0.000773725	0.56748	-1.76218
35866	226603_PM_at	219285	SAMD9L	sterile alpha motif domain containing 9-like	NM_152703	1.46271e-08	0.57205	-1.7481
28235	218943_PM_s_at	23586	DDX58	DEAD (Asp-Glu-Ala-Asp) box polypeptide 58	NM_014314	2.18237e-06	0.573507	-1.74366
25896	216598_PM_s_at	6347	CCL2	chemokine (C-C motif) ligand 2	NM_002982	8.41621e-06	0.576048	-1.73597
39576	230314_PM_at	---	---	---	---	7.93342e-05	0.57631	-1.73518
23105	213797_PM_at	91543	RSAD2	radical S-adenosyl methionine domain containing 2	NM_080657	8.08175e-06	0.583095	-1.71499
33968	224701_PM_at	54625	PARP14	poly (ADP-ribose) polymerase family, member 14	NM_017554	1.1141e-06	0.589384	-1.69669
3141	1556643_PM_at	93343	FAM125A	Family with sequence similarity 125, member A	NM_138401	5.70176e-06	0.590881	-1.69239
11726	202270_PM_at	2633	GBP1	guanylate binding protein 1, interferon-inducible, 67kDa	NM_002053	1.14287e-06	0.592895	-1.68664
8751	1568592_PM_at	140691	TRIM69	tripartite motif-containing 69	NM_080745 /// NM_182985	1.11344e-10	0.593274	-1.68556
15106	205651_PM_x_at	11069	RAPGEF4	Rap guanine nucleotide exchange factor (GEF) 4	NM_001100397 /// NM_007023	5.42857e-05	0.593738	-1.68424
27566	218273_PM_s_at	54704	PDP1	pyruvate dehyrogenase phosphatase catalytic subunit 1	NM_001161778 /// NM_001161779 /// NM_001161780 /// NM_001161781 /// NM_018444	8.49424e-08	0.59724	-1.67437
8732	1568249_PM_at	26776 /// 388796	LOC388796 /// SNORA71B	hypothetical LOC388796 /// small nucleolar RNA, H/ACA box 71B	NR_002910 /// NR_015366 /// NR_027241	0.000853321	0.601233	-1.66325
14259	204804_PM_at	6737	TRIM21	tripartite motif-containing 21	NM_003141	2.69023e-09	0.603192	-1.65785
17821	208392_PM_x_at	3431	SP110	SP110 nuclear body protein	NM_001185015 /// NM_004509 /// NM_004510 /// NM_080424	1.24156e-06	0.604048	-1.6555
41464	232202_PM_at	---	---	---	---	1.61093e-05	0.605549	-1.65139
300	1552670_PM_a_at	79660	PPP1R3B	protein phosphatase 1, regulatory (inhibitor) subunit 3B	NM_024607	3.63678e-05	0.608088	-1.6445
12320	202864_PM_s_at	6672	SP100	SP100 nuclear antigen	NM_001080391 /// NM_003113	7.98176e-10	0.608202	-1.64419
31949	222662_PM_at	79660	PPP1R3B	protein phosphatase 1, regulatory (inhibitor) subunit 3B	NM_024607	1.62171e-10	0.609433	-1.64087
28287	218995_PM_s_at	1906	EDN1	endothelin 1	NM_001168319 /// NM_001955	6.06271e-07	0.609592	-1.64044
37793	228531_PM_at	54809	SAMD9	sterile alpha motif domain containing 9	NM_001193307 /// NM_017654	5.61622e-10	0.609889	-1.63964
11694	202238_PM_s_at	4837	NNMT	nicotinamide N-methyltransferase	NM_006169	0.00013002	0.610861	-1.63703
11886	202430_PM_s_at	5359	PLSCR1	phospholipid scramblase 1	NM_021105	2.13572e-09	0.612	-1.63399
2629	1555852_PM_at	100507463	LOC100507463	hypothetical LOC100507463	XR_108622 /// XR_108623 /// XR_108624 /// XR_108625 /// XR_108626 /// XR_110803 /// XR_	0.000137431	0.617489	-1.61946
8433	1566766_PM_a_at	346389	MACC1	metastasis associated in colon cancer 1	NM_182762	3.00553e-05	0.622174	-1.60727
43727	234470_PM_at	143506	LOC143506	SSU72 RNA polymerase II CTD phosphatase homolog pseudogene	---	7.40903e-06	0.622743	-1.6058
54641	AFFX-HUMISGF3A/M97935_MA_at	6772	STAT1	signal transducer and activator of transcription 1, 91kDa	NM_007315 /// NM_139266	2.30952e-05	0.624821	-1.60046
27836	218543_PM_s_at	64761	PARP12	poly (ADP-ribose) polymerase family, member 12	NM_022750	5.80553e-06	0.624942	-1.60015
31773	222486_PM_s_at	9510	ADAMTS1	ADAM metallopeptidase with thrombospondin type 1 motif, 1	NM_006988	0.000135016	0.629933	-1.58747
4182	1558378_PM_a_at	113146	AHNAK2	AHNAK nucleoprotein 2	NM_138420	0.000916516	0.630171	-1.58687
51882	242625_PM_at	91543	RSAD2	radical S-adenosyl methionine domain containing 2	NM_080657	0.000270553	0.631245	-1.58417
32855	223571_PM_at	114904	C1QTNF6	C1q and tumor necrosis factor related protein 6	NM_031910 /// NM_182486	0.000470894	0.633023	-1.57972
5881	1561254_PM_at	340340	LOC340340	hypothetical LOC340340	---	6.43217e-05	0.633061	-1.57963
15967	206513_PM_at	9447	AIM2	absent in melanoma 2	NM_004833	0.000103131	0.633803	-1.57778
32089	222802_PM_at	1906	EDN1	endothelin 1	NM_001168319 /// NM_001955	2.01831e-05	0.638495	-1.56618
328	1552712_PM_a_at	23057	NMNAT2	nicotinamide nucleotide adenylyltransferase 2	NM_015039 /// NM_170706	0.000187889	0.638825	-1.56537
2355	1555464_PM_at	64135	IFIH1	interferon induced with helicase C domain 1	NM_022168	0.000228093	0.639567	-1.56356
33683	224412_PM_s_at	140803	TRPM6	transient receptor potential cation channel, subfamily M, member 6	NM_001177310 /// NM_001177311 /// NM_017662	0.000100654	0.64018	-1.56206
3526	1557236_PM_at	80830	APOL6	apolipoprotein L, 6	NM_030641	0.000480096	0.640754	-1.56066
14614	205159_PM_at	1439	CSF2RB	colony stimulating factor 2 receptor, beta, low-affinity (granulocyte-macrophage)	NM_000395	0.000408837	0.641717	-1.55832
27092	217799_PM_x_at	7328	UBE2H	ubiquitin-conjugating enzyme E2H (UBC8 homolog, yeast)	NM_003344 /// NM_182697	3.03045e-06	0.642419	-1.55662
39755	230493_PM_at	387914	SHISA2	shisa homolog 2 (Xenopus laevis)	NM_001007538	0.000250091	0.642694	-1.55595
17663	208230_PM_s_at	3084	NRG1	neuregulin 1	NM_001159995 /// NM_001159996 /// NM_001159999 /// NM_001160001 /// NM_001160002 /// NM	1.75477e-05	0.643416	-1.5542
31041	221753_PM_at	54434	SSH1	slingshot homolog 1 (Drosophila)	NM_001161330 /// NM_001161331 /// NM_018984	0.000670161	0.645079	-1.5502
52164	242907_PM_at	---	---	---	---	0.00046065	0.645133	-1.55007
12523	203066_PM_at	51363	CHST15	carbohydrate (N-acetylgalactosamine 4-sulfate 6-O) sulfotransferase 15	NM_014863 /// NM_015892	0.000288929	0.645429	-1.54936
39498	230236_PM_at	732253	TDRG1	testis development related protein 1	NR_024015	0.000344692	0.645474	-1.54925
38780	229518_PM_at	115572	FAM46B	family with sequence similarity 46, member B	NM_052943	4.41197e-05	0.645834	-1.54839
31250	221962_PM_s_at	7328	UBE2H	ubiquitin-conjugating enzyme E2H (UBC8 homolog, yeast)	NM_003344 /// NM_182697	2.45845e-06	0.646725	-1.54625
19863	210457_PM_x_at	3159	HMGA1	high mobility group AT-hook 1	NM_002131 /// NM_145899 /// NM_145901 /// NM_145902 /// NM_145903 /// NM_145905	0.00231623	0.64689	-1.54586
13666	204211_PM_x_at	5610	EIF2AK2	eukaryotic translation initiation factor 2-alpha kinase 2	NM_001135651 /// NM_001135652 /// NM_002759	3.3281e-05	0.650602	-1.53704
35531	226267_PM_at	122953	JDP2	Jun dimerization protein 2	NM_001135047 /// NM_001135048 /// NM_001135049 /// NM_130469	3.76875e-05	0.650728	-1.53674
40300	231038_PM_s_at	---	---	---	---	0.00028166	0.651324	-1.53533
21856	212543_PM_at	202	AIM1	absent in melanoma 1	NM_001624	9.32779e-08	0.651371	-1.53522
21317	212002_PM_at	26099	C1orf144	chromosome 1 open reading frame 144	NM_001114600 /// NM_015609	5.83023e-05	0.653911	-1.52926
42824	233565_PM_s_at	27111	SDCBP2	syndecan binding protein (syntenin) 2	NM_015685 /// NM_080489	0.000997548	0.655684	-1.52512
52031	242774_PM_at	23224	SYNE2	spectrin repeat containing, nuclear envelope 2	NM_015180 /// NM_182910 /// NM_182913 /// NM_182914	0.00145997	0.656613	-1.52297
30942	221653_PM_x_at	23780	APOL2	apolipoprotein L, 2	NM_030882 /// NM_145637	7.42507e-05	0.656692	-1.52278
28227	218935_PM_at	30845	EHD3	EH-domain containing 3	NM_014600	0.0019608	0.65785	-1.5201
19627	210218_PM_s_at	6672	SP100	SP100 nuclear antigen	NM_001080391 /// NM_003113	1.93768e-05	0.659022	-1.5174
28644	219352_PM_at	55008	HERC6	hect domain and RLD 6	NM_001165136 /// NM_017912	7.68863e-06	0.659452	-1.51641
8568	1567013_PM_at	4780	NFE2L2	nuclear factor (erythroid-derived 2)-like 2	NM_001145412 /// NM_001145413 /// NM_006164	0.000184317	0.661031	-1.51279
22466	213155_PM_at	23302	WSCD1	WSC domain containing 1	NM_015253	0.000489511	0.66216	-1.51021
27472	218179_PM_s_at	60684	C4orf41	chromosome 4 open reading frame 41	NM_021942 /// NM_199053	1.203e-05	1.50016	1.50016
41229	231967_PM_at	51105	PHF20L1	PHD finger protein 20-like 1	NM_016018 /// NM_032205 /// NM_198513	0.000576085	1.50135	1.50135
8363	1566603_PM_s_at	285367	RPUSD3	RNA pseudouridylate synthase domain containing 3	NM_001142547 /// NM_173659	0.00150849	1.50241	1.50241
51406	242149_PM_at	125228	C18orf19	chromosome 18 open reading frame 19	NM_001098801 /// NM_152352	0.000264884	1.50298	1.50298
54540	59437_PM_at	138162	C9orf116	chromosome 9 open reading frame 116	NM_001048265 /// NM_144654	1.20655e-05	1.50319	1.50319
12315	202859_PM_x_at	3576	IL8	interleukin 8	NM_000584	0.000466838	1.5046	1.5046
54495	53202_PM_at	5683 /// 79020	C7orf25 /// PSMA2	chromosome 7 open reading frame 25 /// proteasome (prosome, macropain) subunit, alpha t	NM_001099858 /// NM_002787 /// NM_024054	0.000289646	1.50488	1.50488
44459	235202_PM_x_at	121457	IKBIP	IKBKB interacting protein	NM_153687 /// NM_201612 /// NM_201613	1.59057e-05	1.50557	1.50557
29766	220474_PM_at	89874	SLC25A21	solute carrier family 25 (mitochondrial oxodicarboxylate carrier), member 21	NM_001171170 /// NM_030631	0.00195994	1.50574	1.50574
22218	212906_PM_at	57476	GRAMD1B	GRAM domain containing 1B	NM_020716	1.1597e-06	1.50678	1.50678
14827	205372_PM_at	5324	PLAG1	pleiomorphic adenoma gene 1	NM_001114634 /// NM_001114635 /// NM_002655	0.000211771	1.50893	1.50893
48400	239143_PM_x_at	51444	RNF138	ring finger protein 138	NM_001191324 /// NM_016271 /// NM_198128	2.3685e-08	1.50896	1.50896
48901	239644_PM_at	---	---	---	---	0.00143555	1.51163	1.51163
5719	1561030_PM_at	79905	TMC7	transmembrane channel-like 7	NM_001160364 /// NM_024847	6.78821e-05	1.51175	1.51175
52177	242920_PM_at	---	---	---	---	5.88638e-05	1.51196	1.51196
46315	237058_PM_x_at	6540	SLC6A13	solute carrier family 6 (neurotransmitter transporter, GABA), member 13	NM_001190997 /// NM_016615 /// NR_034028	6.87531e-05	1.51254	1.51254
27024	217731_PM_s_at	9445	ITM2B	integral membrane protein 2B	NM_021999	3.28598e-06	1.51353	1.51353
41269	232007_PM_at	55326	AGPAT5	1-acylglycerol-3-phosphate O-acyltransferase 5 (lysophosphatidic acid acyltransferase,	NM_018361	5.58842e-05	1.51512	1.51512
38013	228751_PM_at	57396	CLK4	CDC-like kinase 4	NM_020666	0.000464246	1.5156	1.5156
22242	212930_PM_at	490	ATP2B1	ATPase, Ca++ transporting, plasma membrane 1	NM_001001323 /// NM_001682	4.74337e-07	1.51595	1.51595
19551	210139_PM_s_at	5376	PMP22	peripheral myelin protein 22	NM_000304 /// NM_153321 /// NM_153322	0.000877052	1.5171	1.5171
35051	225786_PM_at	284702	NCRNA00201	non-protein coding RNA 201	NR_026778	5.17175e-05	1.51716	1.51716
13912	204457_PM_s_at	2619	GAS1	growth arrest-specific 1	NM_002048	0.000261869	1.51794	1.51794
44474	235217_PM_at	100216546	LOC100216546	hypothetical LOC100216546	---	0.000257522	1.51894	1.51894
37377	228115_PM_at	64762	FAM59A	family with sequence similarity 59, member A	NM_022751	1.43223e-05	1.51943	1.51943
27604	218311_PM_at	8491	MAP4K3	mitogen-activated protein kinase kinase kinase kinase 3	NM_003618	7.50991e-07	1.52115	1.52115
38624	229362_PM_at	150962	PUS10	pseudouridylate synthase 10	NM_144709	0.000208548	1.52127	1.52127
2211	1555279_PM_at	25852	ARMC8	armadillo repeat containing 8	NM_014154 /// NM_015396 /// NM_213654	0.00164283	1.5225	1.5225
14566	205111_PM_s_at	51196	PLCE1	phospholipase C, epsilon 1	NM_001165979 /// NM_016341	1.18806e-05	1.52312	1.52312
53551	244293_PM_at	7381	UQCRB	ubiquinol-cytochrome c reductase binding protein	NM_006294	0.000574829	1.52435	1.52435
19430	210017_PM_at	10892	MALT1	mucosa associated lymphoid tissue lymphoma translocation gene 1	NM_006785 /// NM_173844	1.24144e-05	1.52525	1.52525
33723	224454_PM_at	55500	ETNK1	ethanolamine kinase 1	NM_001039481 /// NM_018638	2.4027e-05	1.52692	1.52692
2696	1555947_PM_at	23196	FAM120A	family with sequence similarity 120A	NM_014612	0.000861617	1.52693	1.52693
4466	1558854_PM_a_at	---	---	---	---	1.06322e-05	1.52703	1.52703
44651	235394_PM_at	9373	PLAA	phospholipase A2-activating protein	NM_001031689	0.000200365	1.53126	1.53126
44557	235300_PM_x_at	25898	RCHY1	ring finger and CHY zinc finger domain containing 1	NM_001008925 /// NM_001009922 /// NM_015436	0.00228037	1.53146	1.53146
51222	241965_PM_at	---	---	---	---	9.75083e-06	1.53192	1.53192
9083	1569183_PM_a_at	1121	CHM	choroideremia (Rab escort protein 1)	NM_000390 /// NM_001145414	0.000186579	1.53199	1.53199
15754	206300_PM_s_at	5744	PTHLH	parathyroid hormone-like hormone	NM_002820 /// NM_198964 /// NM_198965 /// NM_198966	8.17282e-05	1.53369	1.53369
48136	238879_PM_at	54165	DCUN1D1	DCN1, defective in cullin neddylation 1, domain containing 1 (S. cerevisiae)	NM_020640	0.000544254	1.53419	1.53419
51037	241780_PM_at	---	---	---	---	0.000367286	1.53481	1.53481
34711	225446_PM_at	54014	BRWD1	bromodomain and WD repeat domain containing 1	NM_001007246 /// NM_018963 /// NM_033656	1.93198e-09	1.53485	1.53485
49814	240557_PM_at	---	---	---	---	0.000483373	1.5358	1.5358
32177	222890_PM_at	29070	CCDC113	coiled-coil domain containing 113	NM_001142302 /// NM_014157	0.00171387	1.53639	1.53639
39086	229824_PM_at	53358	SHC3	SHC (Src homology 2 domain containing) transforming protein 3	NM_016848	0.000418839	1.53672	1.53672
53645	244387_PM_at	---	---	---	---	4.28977e-07	1.53773	1.53773
49191	239934_PM_x_at	---	---	---	---	0.00120487	1.53905	1.53905
37657	228395_PM_at	55830	GLT8D1	Glycosyltransferase 8 domain containing 1	NM_001010983 /// NM_018446 /// NM_152932	9.9503e-05	1.53995	1.53995
51115	241858_PM_at	---	---	---	---	0.00143647	1.54026	1.54026
36374	227111_PM_at	403341	ZBTB34	zinc finger and BTB domain containing 34	NM_001099270	0.000244048	1.5404	1.5404
44254	234997_PM_x_at	---	---	---	---	0.000283829	1.54045	1.54045
47996	238739_PM_at	253430	IPMK	inositol polyphosphate multikinase	NM_152230	0.000315954	1.54095	1.54095
44754	235497_PM_at	643837	LOC643837	hypothetical LOC643837	NR_015368	0.000257976	1.5425	1.5425
387	1552789_PM_at	7095	SEC62	SEC62 homolog (S. cerevisiae)	NM_003262	0.00103451	1.54393	1.54393
35597	226333_PM_at	3570	IL6R	interleukin 6 receptor	NM_000565 /// NM_181359	1.5443e-05	1.55037	1.55037
34832	225567_PM_at	---	---	---	---	0.000521977	1.5523	1.5523
37768	228506_PM_at	54780	NSMCE4A	non-SMC element 4 homolog A (S. cerevisiae)	NM_001167865 /// NM_017615	0.000555327	1.55413	1.55413
20531	211161_PM_s_at	1281	COL3A1	collagen, type III, alpha 1	NM_000090	1.1957e-07	1.55419	1.55419
12802	203347_PM_s_at	22823	MTF2	metal response element binding transcription factor 2	NM_001164391 /// NM_001164392 /// NM_001164393 /// NM_007358	0.000149425	1.55565	1.55565
1312	1554067_PM_at	144577	C12orf66	chromosome 12 open reading frame 66	NM_152440	3.77487e-05	1.55649	1.55649
32729	223444_PM_at	57337	SENP7	SUMO1/sentrin specific peptidase 7	NM_001077203 /// NM_020654	5.57864e-06	1.55714	1.55714
14157	204702_PM_s_at	9603	NFE2L3	nuclear factor (erythroid-derived 2)-like 3	NM_004289	0.000277789	1.55741	1.55741
12109	202653_PM_s_at	64844	2015-03-07	membrane-associated ring finger (C3HC4) 7	NM_022826	8.59465e-06	1.55857	1.55857
38006	228744_PM_at	55142	HAUS2	HAUS augmin-like complex, subunit 2	NM_001130447 /// NM_018097	4.53492e-05	1.55999	1.55999
39064	229802_PM_at	---	---	---	---	1.85767e-05	1.56122	1.56122
41226	231964_PM_at	---	---	---	---	0.00036171	1.56473	1.56473
45175	235918_PM_x_at	79598	CEP97	centrosomal protein 97kDa	NM_024548	0.000149574	1.56581	1.56581
12299	202843_PM_at	4189	DNAJB9	DnaJ (Hsp40) homolog, subfamily B, member 9	NM_012328	7.57479e-05	1.56594	1.56594
9080	1569180_PM_at	---	---	---	---	0.0016298	1.56594	1.56594
40155	230893_PM_at	134218	DNAJC21	DnaJ (Hsp40) homolog, subfamily C, member 21	NM_001012339 /// NM_194283	1.7816e-05	1.56677	1.56677
4666	1559214_PM_at	---	---	---	---	5.78039e-05	1.5671	1.5671
31916	222629_PM_at	51455	REV1	REV1 homolog (S. cerevisiae)	NM_001037872 /// NM_016316	3.19121e-07	1.57337	1.57337
36039	226776_PM_at	56943	ENY2	enhancer of yellow 2 homolog (Drosophila)	NM_001193557 /// NM_020189 /// NR_036471 /// NR_036472	0.00159434	1.57407	1.57407
37769	228507_PM_at	---	---	---	---	9.30208e-05	1.57452	1.57452
13980	204525_PM_at	9678	PHF14	PHD finger protein 14	NM_014660 /// NR_033435 /// NR_033436	4.91897e-05	1.575	1.575
51008	241751_PM_at	8481	OFD1	oral-facial-digital syndrome 1	NM_003611	7.20403e-06	1.57592	1.57592
51150	241893_PM_at	---	---	---	---	1.26455e-06	1.57593	1.57593
31328	222040_PM_at	100506653 /// 3178	HNRNPA1 /// LOC100506653	heterogeneous nuclear ribonucleoprotein A1 /// hypothetical LOC100506653	NM_002136 /// NM_031157 /// XR_110355 /// XR_111294 /// XR_114638	1.90818e-05	1.5775	1.5775
34139	224873_PM_s_at	64432	MRPS25	mitochondrial ribosomal protein S25	NM_022497	0.00037807	1.57814	1.57814
42281	233020_PM_at	---	---	---	---	0.000558579	1.58105	1.58105
44403	235146_PM_at	57458	TMCC3	transmembrane and coiled-coil domain family 3	NM_020698	0.000269816	1.58138	1.58138
44379	235122_PM_at	59269	HIVEP3	human immunodeficiency virus type I enhancer binding protein 3	NM_001127714 /// NM_024503	8.72665e-05	1.58649	1.58649
13218	203763_PM_at	51626	DYNC2LI1	dynein, cytoplasmic 2, light intermediate chain 1	NM_001193464 /// NM_015522 /// NM_016008	5.88521e-05	1.5869	1.5869
38051	228789_PM_at	9107	MTMR6	myotubularin related protein 6	NM_004685	0.000432976	1.58778	1.58778
14076	204621_PM_s_at	4929	NR4A2	nuclear receptor subfamily 4, group A, member 2	NM_006186	4.31486e-07	1.58819	1.58819
39218	229956_PM_at	7181	NR2C1	nuclear receptor subfamily 2, group C, member 1	NM_001032287 /// NM_001127362 /// NM_003297	0.000883319	1.59069	1.59069
13746	204291_PM_at	9849	ZNF518A	zinc finger protein 518A	NM_014803	0.000158624	1.59124	1.59124
37971	228709_PM_at	7175	TPR	translocated promoter region (to activated MET oncogene)	NM_003292	0.00137998	1.5916	1.5916
42064	232803_PM_at	143153	FLJ31958	hypothetical LOC143153	---	3.63924e-05	1.59196	1.59196
2926	1556306_PM_at	---	---	---	---	5.23314e-05	1.59304	1.59304
10892	201436_PM_at	1977	EIF4E	eukaryotic translation initiation factor 4E	NM_001130678 /// NM_001130679 /// NM_001968	0.000655303	1.59532	1.59532
1591	1554462_PM_a_at	4189	DNAJB9	DnaJ (Hsp40) homolog, subfamily B, member 9	NM_012328	2.48997e-07	1.59733	1.59733
14077	204622_PM_x_at	4929	NR4A2	nuclear receptor subfamily 4, group A, member 2	NM_006186	1.06489e-08	1.59801	1.59801
38693	229431_PM_at	5994	RFXAP	regulatory factor X-associated protein	NM_000538	0.000770783	1.60059	1.60059
37996	228734_PM_at	---	---	---	---	6.68487e-07	1.60103	1.60103
40166	230904_PM_at	83856	FSD1L	fibronectin type III and SPRY domain containing 1-like	NM_001145313 /// NM_031919 /// NM_207647	7.60279e-05	1.60111	1.60111
40454	231192_PM_at	23566	LPAR3	lysophosphatidic acid receptor 3	NM_012152	1.03379e-05	1.60311	1.60311
2912	1556284_PM_at	27068	PPA2	Pyrophosphatase (inorganic) 2	NM_006903 /// NM_176866 /// NM_176867 /// NM_176869	0.00263932	1.6044	1.6044
35566	226302_PM_at	5205	ATP8B1	ATPase, aminophospholipid transporter, class I, type 8B, member 1	NM_005603	0.000611667	1.60739	1.60739
23190	213882_PM_at	83941	TM2D1	TM2 domain containing 1	NM_032027	4.7761e-06	1.61127	1.61127
23328	214021_PM_x_at	3693	ITGB5	Integrin, beta 5	NM_002213	6.68013e-05	1.61208	1.61208
1449	1554264_PM_at	26586	CKAP2	cytoskeleton associated protein 2	NM_001098525 /// NM_018204	5.14294e-06	1.61243	1.61243
21084	211756_PM_at	5744	PTHLH	parathyroid hormone-like hormone	NM_002820 /// NM_198964 /// NM_198965 /// NM_198966	2.7981e-05	1.61263	1.61263
41330	232068_PM_s_at	7099	TLR4	toll-like receptor 4	NM_138554 /// NR_024168 /// NR_024169	9.86964e-05	1.61363	1.61363
37146	227884_PM_at	8148	TAF15	TAF15 RNA polymerase II, TATA box binding protein (TBP)-associated factor, 68kDa	NM_003487 /// NM_139215	0.000489672	1.61612	1.61612
52602	243345_PM_at	9604	RNF14	ring finger protein 14	NM_004290 /// NM_183398 /// NM_183399 /// NM_183400 /// NM_183401	2.75901e-06	1.6163	1.6163
34109	224843_PM_at	57606	SLAIN2	SLAIN motif family, member 2	NM_020846	1.25286e-05	1.61647	1.61647
16544	207090_PM_x_at	22835	ZFP30	zinc finger protein 30 homolog (mouse)	NM_014898	1.09552e-05	1.62092	1.62092
53493	244235_PM_at	10625	IVNS1ABP	influenza virus NS1A binding protein	NM_006469	2.45983e-08	1.62153	1.62153
3425	1557066_PM_at	55692	LUC7L	LUC7-like (S. cerevisiae)	NM_018032 /// NM_201412	6.46161e-05	1.62633	1.62633
23584	214277_PM_at	1353	COX11	COX11 cytochrome c oxidase assembly homolog (yeast)	NM_001162861 /// NM_001162862 /// NM_004375 /// NR_027941 /// NR_027942	9.53894e-05	1.63111	1.63111
34472	225207_PM_at	5166	PDK4	pyruvate dehydrogenase kinase, isozyme 4	NM_002612	7.2994e-05	1.6321	1.6321
39752	230490_PM_x_at	6251	RSU1	Ras suppressor protein 1	NM_012425 /// NM_152724	2.71235e-05	1.63455	1.63455
52423	243166_PM_at	64924	SLC30A5	solute carrier family 30 (zinc transporter), member 5	NM_022902 /// NM_024055	1.29841e-05	1.6425	1.6425
39445	230183_PM_at	2131	EXT1	exostosin 1	NM_000127	5.22013e-06	1.64483	1.64483
14650	205195_PM_at	1174	AP1S1	adaptor-related protein complex 1, sigma 1 subunit	NM_001283	0.00083923	1.64698	1.64698
45329	236072_PM_at	---	---	---	---	0.000788862	1.65347	1.65347
44867	235610_PM_at	91801	ALKBH8	alkB, alkylation repair homolog 8 (E. coli)	NM_138775	0.000440319	1.65406	1.65406
36028	226765_PM_at	6711	SPTBN1	Spectrin, beta, non-erythrocytic 1	NM_003128 /// NM_178313	0.0013876	1.65629	1.65629
17073	207624_PM_s_at	6103	RPGR	retinitis pigmentosa GTPase regulator	NM_000328 /// NM_001034853	3.26145e-05	1.65922	1.65922
52769	243512_PM_x_at	---	---	---	---	1.45066e-05	1.67048	1.67048
3616	1557383_PM_a_at	---	---	---	---	0.000487619	1.67406	1.67406
13560	204105_PM_s_at	4897	NRCAM	neuronal cell adhesion molecule	NM_001037132 /// NM_001193582 /// NM_001193583 /// NM_001193584 /// NM_005010	5.0642e-05	1.68035	1.68035
39797	230535_PM_s_at	514	ATP5E	ATP synthase, H+ transporting, mitochondrial F1 complex, epsilon subunit	NM_001001977 /// NM_006886	0.00102267	1.70055	1.70055
9744	1570255_PM_s_at	375010 /// 441425 /// 441430 /// 728747 /// 729171 /// 84210	ANKRD20A1 /// ANKRD20A2 /// ANKRD20A3 /// ANKRD20A4 /// ANKRD20B /// LOC375010	ankyrin repeat domain 20 family, member A1 /// ankyrin repeat domain 20 family, member	NM_001012419 /// NM_001012421 /// NM_001098805 /// NM_032250 /// NR_003366 /// XR_11079	0.000412526	1.70528	1.70528
39345	230083_PM_at	54532	USP53	ubiquitin specific peptidase 53	NM_019050	0.00151751	1.71406	1.71406
22778	213469_PM_at	80055	PGAP1	post-GPI attachment to proteins 1	NM_024989	0.000269094	1.71458	1.71458
28015	218723_PM_s_at	28984	C13orf15	chromosome 13 open reading frame 15	NM_014059	2.57907e-08	1.7215	1.7215
39741	230479_PM_at	---	---	---	---	0.000272679	1.72295	1.72295
14390	204935_PM_at	5771	PTPN2	protein tyrosine phosphatase, non-receptor type 2	NM_002828 /// NM_080422 /// NM_080423	3.7844e-08	1.72861	1.72861
13982	204527_PM_at	4644	MYO5A	myosin VA (heavy chain 12, myoxin)	NM_000259 /// NM_001142495	9.78438e-06	1.73523	1.73523
11605	202149_PM_at	4739	NEDD9	neural precursor cell expressed, developmentally down-regulated 9	NM_001142393 /// NM_006403 /// NM_182966	2.01889e-06	1.73684	1.73684
41402	232140_PM_at	---	---	---	---	0.000481566	1.73989	1.73989
51120	241863_PM_x_at	---	---	---	---	8.78675e-06	1.74112	1.74112
14097	204642_PM_at	1901	S1PR1	sphingosine-1-phosphate receptor 1	NM_001400	0.000960759	1.74983	1.74983
39641	230379_PM_x_at	55471	C2orf56	chromosome 2 open reading frame 56	NM_001083946 /// NM_144736	0.000279444	1.75462	1.75462
29264	219972_PM_s_at	64430	C14orf135	chromosome 14 open reading frame 135	NM_022495	0.000402475	1.75604	1.75604
40036	230774_PM_at	145482	PTGR2	prostaglandin reductase 2	NM_001146154 /// NM_001146155 /// NM_152444	4.96109e-07	1.75633	1.75633
37447	228185_PM_at	219749	ZNF25	zinc finger protein 25	NM_145011	0.00014014	1.75754	1.75754
47953	238696_PM_at	144983	HNRNPA1L2	Heterogeneous nuclear ribonucleoprotein A1-like 2	NM_001011724 /// NM_001011725	5.02026e-06	1.76315	1.76315
41171	231909_PM_x_at	57489	ODF2L	outer dense fiber of sperm tails 2-like	NM_001007022 /// NM_001184765 /// NM_001184766 /// NM_020729	0.000656855	1.77718	1.77718
34293	225028_PM_at	550643	LOC550643	hypothetical LOC550643	NR_015367	0.000294832	1.77835	1.77835
47750	238493_PM_at	440515	ZNF506	zinc finger protein 506	NM_001099269 /// NM_001145404	0.00129429	1.78	1.78
20581	211213_PM_at	5001	ORC5	origin recognition complex, subunit 5	NM_001197292 /// NM_002553 /// NM_181747	6.70973e-07	1.78413	1.78413
44460	235203_PM_at	---	---	---	---	5.62862e-05	1.78594	1.78594
29415	220123_PM_at	80255	SLC35F5	solute carrier family 35, member F5	NM_025181	0.000129565	1.79303	1.79303
44565	235308_PM_at	26137	ZBTB20	zinc finger and BTB domain containing 20	NM_001164342 /// NM_001164343 /// NM_001164344 /// NM_001164345 /// NM_001164346 /// NM	0.000179623	1.79768	1.79768
54001	244743_PM_x_at	7697	ZNF138	zinc finger protein 138	NM_001160183 /// NM_006524 /// NR_027660 /// NR_027661	8.24841e-05	1.81301	1.81301
51058	241801_PM_at	80055	PGAP1	post-GPI attachment to proteins 1	NM_024989	0.000117017	1.8249	1.8249
51588	242331_PM_x_at	642236	LOC642236	Similar to FRG1 protein (FSHD region gene 1 protein)	NR_033907	1.13142e-06	1.83931	1.83931
47959	238702_PM_at	165679	C3orf57	chromosome 3 open reading frame 57	NM_001040100	2.3173e-05	1.84764	1.84764
54152	31799_PM_at	---	---	---	---	6.87449e-05	1.86258	1.86258
38289	229027_PM_at	5494	PPM1A	protein phosphatase, Mg2+/Mn2+ dependent, 1A	NM_021003 /// NM_177951 /// NM_177952	4.6839e-06	1.92165	1.92165
16994	207545_PM_s_at	8650	NUMB	numb homolog (Drosophila)	NM_001005743 /// NM_001005744 /// NM_001005745 /// NM_003744	2.19846e-06	1.92432	1.92432
40136	230874_PM_at	---	---	---	---	9.04534e-05	1.98096	1.98096
53919	244661_PM_at	6646	SOAT1	sterol O-acyltransferase 1	NM_003101	0.000171617	2.0574	2.0574
1587	1554455_PM_at	55180	LINS	lines homolog (Drosophila)	NM_001040616	1.81781e-09	2.0733	2.0733
19235	209821_PM_at	90865	IL33	interleukin 33	NM_033439	4.13519e-06	2.0766	2.0766
16991	207542_PM_s_at	358	AQP1	aquaporin 1 (Colton blood group)	NM_001185060 /// NM_001185061 /// NM_001185062 /// NM_198098	1.13088e-05	2.16369	2.16369
1487	1554314_PM_at	135398	C6orf141	chromosome 6 open reading frame 141	NM_001145652	6.16522e-06	2.3361	2.3361
27521	218228_PM_s_at	80351	TNKS2	tankyrase, TRF1-interacting ankyrin-related ADP-ribose polymerase 2	NM_025235	0.00145067	3.42162	3.42162

## Sheet: HPAFII_TPCA v HPAFII_untreated
Supplemental Table S4. All genes with at least a 1.5-fold difference in expression between drug treated and untreated cells.
This sheet compares TPCA-1-treated HPAF-II versus HPAF-II untreated
Column #	Probeset ID	Entrez Gene	Gene Symbol	Gene Title	RefSeq Transcript ID	p-value(cell line 2 - treatment 1 vs. cell line 2 - untreated)	Ratio(cell line 2 - treatment 1 vs. cell line 2 - untreated)	Fold-Change
12609	203153_PM_at	3434	IFIT1	interferon-induced protein with tetratricopeptide repeats 1	NM_001548	4.77046e-13	0.15508	-6.44829
6724	1562640_PM_at	285943	LOC285943	hypothetical LOC285943	XR_108755 /// XR_110657 /// XR_112991 /// XR_114007	4.42454e-12	0.157866	-6.3345
14931	205476_PM_at	6364	CCL20	chemokine (C-C motif) ligand 20	NM_001130046 /// NM_004591	1.07815e-10	0.182081	-5.49206
20841	211506_PM_s_at	3576	IL8	interleukin 8	NM_000584	9.36855e-11	0.241146	-4.14687
13478	204023_PM_at	5984	RFC4	replication factor C (activator 1) 4, 37kDa	NM_002916 /// NM_181573	1.11127e-16	0.24633	-4.0596
19698	210290_PM_at	7727	ZNF174	zinc finger protein 174	NM_001032292 /// NM_003450	1.37766e-09	0.246663	-4.05412
12315	202859_PM_x_at	3576	IL8	interleukin 8	NM_000584	1.47617e-10	0.249752	-4.00397
38712	229450_PM_at	3437	IFIT3	interferon-induced protein with tetratricopeptide repeats 3	NM_001031683 /// NM_001549	8.18446e-14	0.254614	-3.92751
51882	242625_PM_at	91543	RSAD2	radical S-adenosyl methionine domain containing 2	NM_080657	4.23742e-10	0.257423	-3.88466
14449	204994_PM_at	4600	MX2	myxovirus (influenza virus) resistance 2 (mouse)	NM_002463	1.95739e-09	0.258892	-3.86261
19090	209674_PM_at	1407	CRY1	cryptochrome 1 (photolyase-like)	NM_004075	1.02038e-14	0.271366	-3.68506
30520	221229_PM_s_at	55006	TRMT61B	tRNA methyltransferase 61 homolog B (S. cerevisiae)	NM_017910	1.44836e-11	0.273842	-3.65175
9315	1569582_PM_at	201651	LOC201651	similar to arylacetamide deacetylase (AADAC)	NR_026915	3.73966e-10	0.274505	-3.64292
23366	214059_PM_at	10561	IFI44	Interferon-induced protein 44	NM_006417	1.54724e-08	0.277763	-3.60019
19190	209774_PM_x_at	2920	CXCL2	chemokine (C-X-C motif) ligand 2	NM_002089	3.56454e-09	0.289275	-3.45692
23105	213797_PM_at	91543	RSAD2	radical S-adenosyl methionine domain containing 2	NM_080657	1.58769e-10	0.298756	-3.34722
35965	226702_PM_at	129607	CMPK2	cytidine monophosphate (UMP-CMP) kinase 2, mitochondrial	NM_207315	2.0383e-09	0.302381	-3.30709
18687	209265_PM_s_at	56339	METTL3	methyltransferase like 3	NM_019852	1.31499e-18	0.303316	-3.29689
23213	213906_PM_at	4603	MYBL1	v-myb myeloblastosis viral oncogene homolog (avian)-like 1	NM_001080416 /// NM_001144755	3.4456e-12	0.309079	-3.23542
39675	230413_PM_s_at	8905	AP1S2	Adaptor-related protein complex 1, sigma 2 subunit	NM_003916	2.34753e-05	0.309724	-3.22868
14427	204972_PM_at	4939	OAS2	2'-5'-oligoadenylate synthetase 2, 69/71kDa	NM_001032731 /// NM_002535 /// NM_016817	1.40259e-08	0.310066	-3.22512
28503	219211_PM_at	11274	USP18	ubiquitin specific peptidase 18	NM_017414	1.29345e-08	0.317688	-3.14774
13038	203583_PM_at	25972	UNC50	unc-50 homolog (C. elegans)	NM_014044	6.09912e-15	0.320144	-3.12359
35593	226329_PM_s_at	129531	MITD1	MIT, microtubule interacting and transport, domain containing 1	NM_138798	3.46807e-12	0.321101	-3.11429
45746	236489_PM_at	266977	GPR110	G protein-coupled receptor 110	NM_025048 /// NM_153840	6.30091e-08	0.324378	-3.08283
2771	1556061_PM_at	10556	RPP30	ribonuclease P/MRP 30kDa subunit	NM_001104546 /// NM_006413	1.63489e-08	0.331186	-3.01945
28976	219684_PM_at	64108	RTP4	receptor (chemosensory) transporter protein 4	NM_022147	4.08157e-11	0.333676	-2.99692
13894	204439_PM_at	10964	IFI44L	interferon-induced protein 44-like	NM_006820	6.40809e-10	0.334023	-2.99381
11542	202086_PM_at	4599	MX1	myxovirus (influenza virus) resistance 1, interferon-inducible protein p78 (mouse)	NM_001144925 /// NM_001178046 /// NM_002462	9.06294e-09	0.34	-2.94118
27690	218397_PM_at	55120	FANCL	Fanconi anemia, complementation group L	NM_001114636 /// NM_018062	1.53826e-14	0.344161	-2.90562
28439	219147_PM_s_at	54981	C9orf95	chromosome 9 open reading frame 95	NM_001127603 /// NM_017881 /// NR_023352	1.69628e-11	0.346958	-2.8822
11893	202437_PM_s_at	1545	CYP1B1	cytochrome P450, family 1, subfamily B, polypeptide 1	NM_000104	7.22152e-11	0.351209	-2.84731
37869	228607_PM_at	4939	OAS2	2'-5'-oligoadenylate synthetase 2, 69/71kDa	NM_001032731 /// NM_002535 /// NM_016817	4.64814e-10	0.357041	-2.8008
39526	230264_PM_s_at	8905	AP1S2	adaptor-related protein complex 1, sigma 2 subunit	NM_003916	6.1064e-15	0.359313	-2.78309
14202	204747_PM_at	3437	IFIT3	interferon-induced protein with tetratricopeptide repeats 3	NM_001031683 /// NM_001549	4.55786e-10	0.360841	-2.7713
54496	53720_PM_at	55337	C19orf66	chromosome 19 open reading frame 66	NM_018381	9.13008e-13	0.361584	-2.76561
39696	230434_PM_at	493911	PHOSPHO2	phosphatase, orphan 2	NM_001008489	5.01129e-10	0.363683	-2.74965
13875	204420_PM_at	8061	FOSL1	FOS-like antigen 1	NM_005438	1.17626e-10	0.363781	-2.74891
18707	209285_PM_s_at	23272	C3orf63	chromosome 3 open reading frame 63	NM_001112736 /// NM_015224	3.58093e-12	0.365117	-2.73885
51262	242005_PM_at	100506377	LOC100506377	hypothetical LOC100506377	XR_108458 /// XR_112526 /// XR_113568	1.5215e-08	0.36729	-2.72264
40028	230766_PM_at	2618	GART	phosphoribosylglycinamide formyltransferase, phosphoribosylglycinamide synthetase, phos	NM_000819 /// NM_001136005 /// NM_001136006 /// NM_175085	2.83969e-09	0.368227	-2.71571
1281	1554020_PM_at	636	BICD1	bicaudal D homolog 1 (Drosophila)	NM_001003398 /// NM_001714	6.9266e-08	0.371047	-2.69508
36020	226757_PM_at	3433	IFIT2	interferon-induced protein with tetratricopeptide repeats 2	NM_001547	3.01792e-12	0.373725	-2.67577
765	1553313_PM_s_at	6526	SLC5A3	solute carrier family 5 (sodium/myo-inositol cotransporter), member 3	NM_006933	7.49536e-10	0.379119	-2.63769
47946	238689_PM_at	266977	GPR110	G protein-coupled receptor 110	NM_025048 /// NM_153840	5.99512e-10	0.379632	-2.63413
19627	210218_PM_s_at	6672	SP100	SP100 nuclear antigen	NM_001080391 /// NM_003113	3.09462e-10	0.381587	-2.62064
17605	208170_PM_s_at	11074	TRIM31	tripartite motif-containing 31	NM_007028	3.29059e-07	0.386154	-2.58964
44900	235643_PM_at	219285	SAMD9L	sterile alpha motif domain containing 9-like	NM_152703	6.5949e-08	0.386608	-2.5866
32506	223220_PM_s_at	83666	PARP9	poly (ADP-ribose) polymerase family, member 9	NM_001146102 /// NM_001146103 /// NM_001146104 /// NM_001146105 /// NM_001146106 /// NM	2.47311e-12	0.387235	-2.58241
15587	206133_PM_at	54739	XAF1	XIAP associated factor 1	NM_017523 /// NM_199139	2.80029e-08	0.387727	-2.57913
44414	235157_PM_at	---	---	---	---	1.51739e-09	0.390586	-2.56025
44264	235007_PM_at	55212	BBS7	Bardet-Biedl syndrome 7	NM_018190 /// NM_176824	1.79815e-08	0.390597	-2.56019
45245	235988_PM_at	266977	GPR110	G protein-coupled receptor 110	NM_025048 /// NM_153840	1.30077e-10	0.390711	-2.55944
3554	1557285_PM_at	727738	AREGB	Amphiregulin B	XM_001125684	3.63848e-07	0.390989	-2.55762
14715	205260_PM_s_at	97	ACYP1	acylphosphatase 1, erythrocyte (common) type	NM_001107 /// NM_203488	2.70719e-14	0.395129	-2.53082
10225	200769_PM_s_at	4144	MAT2A	methionine adenosyltransferase II, alpha	NM_005911	7.17748e-10	0.395607	-2.52776
24796	215495_PM_s_at	23034	SAMD4A	sterile alpha motif domain containing 4A	NM_001161576 /// NM_001161577 /// NM_015589	1.76464e-08	0.397979	-2.51269
50643	241386_PM_at	100506691	LOC100506691	hypothetical LOC100506691	XR_109143	1.39038e-09	0.400891	-2.49445
20185	210797_PM_s_at	8638	OASL	2'-5'-oligoadenylate synthetase-like	NM_003733 /// NM_198213	1.4347e-11	0.401535	-2.49044
1501	1554333_PM_at	55466	DNAJA4	DnaJ (Hsp40) homolog, subfamily A, member 4	NM_001130182 /// NM_001130183 /// NM_018602	1.44681e-08	0.402412	-2.48501
39818	230556_PM_at	196294	IMMP1L	IMP1 inner mitochondrial membrane peptidase-like (S. cerevisiae)	NM_144981	2.95305e-08	0.40817	-2.44996
44606	235349_PM_at	151393	FAM82A1	family with sequence similarity 82, member A1	NM_001170791 /// NM_001170792 /// NM_001170793 /// NM_144713	2.83087e-09	0.409068	-2.44458
28418	219126_PM_at	55274	PHF10	PHD finger protein 10	NM_018288 /// NM_133325	5.06595e-12	0.413214	-2.42005
9299	1569555_PM_at	9615	GDA	guanine deaminase	NM_004293	3.32733e-07	0.41491	-2.41016
13925	204470_PM_at	2919	CXCL1	chemokine (C-X-C motif) ligand 1 (melanoma growth stimulating activity, alpha)	NM_001511	1.70981e-07	0.415389	-2.40738
38518	229256_PM_at	283209	PGM2L1	phosphoglucomutase 2-like 1	NM_173582	1.72487e-10	0.416032	-2.40366
13581	204126_PM_s_at	8318	CDC45	cell division cycle 45 homolog (S. cerevisiae)	NM_001178010 /// NM_001178011 /// NM_003504	3.48865e-14	0.416799	-2.39924
27388	218095_PM_s_at	55858	TMEM165	transmembrane protein 165	NM_018475	4.37415e-14	0.419958	-2.38119
48051	238794_PM_at	119392	C10orf78	chromosome 10 open reading frame 78	NM_001002759 /// NM_145247	6.20722e-06	0.420397	-2.37871
11108	201652_PM_at	10987	COPS5	COP9 constitutive photomorphogenic homolog subunit 5 (Arabidopsis)	NM_006837	1.27267e-14	0.421581	-2.37202
34331	225066_PM_at	55844	PPP2R2D	protein phosphatase 2, regulatory subunit B, delta	NM_018461 /// NR_033191	3.8077e-10	0.422357	-2.36767
41855	232593_PM_at	93082	NEURL3	neuralized homolog 3 (Drosophila) pseudogene	NR_026875	9.0285e-08	0.422492	-2.36691
17297	207850_PM_at	2921	CXCL3	chemokine (C-X-C motif) ligand 3	NM_002090	4.08372e-07	0.423539	-2.36106
22171	212858_PM_at	124222	PAQR4	progestin and adipoQ receptor family member IV	NM_152341	2.60359e-09	0.423983	-2.35859
32165	222878_PM_s_at	78990	OTUB2	OTU domain, ubiquitin aldehyde binding 2	NM_023112	1.36876e-10	0.424594	-2.35519
14547	205092_PM_x_at	22890	ZBTB1	zinc finger and BTB domain containing 1	NM_001123329 /// NM_014950	2.02233e-09	0.424763	-2.35425
39323	230061_PM_at	116441	TM4SF18	transmembrane 4 L six family member 18	NM_001184723 /// NM_138786	1.13691e-12	0.425958	-2.34765
12128	202672_PM_s_at	467	ATF3	activating transcription factor 3	NM_001030287 /// NM_001040619 /// NM_001674	9.61809e-10	0.428559	-2.3334
28810	219518_PM_s_at	619189 /// 80237	ELL3 /// SERINC4	elongation factor RNA polymerase II-like 3 /// serine incorporator 4	NM_001033517 /// NM_025165	9.79641e-09	0.428781	-2.33219
44464	235207_PM_at	100506761	LOC100506761	hypothetical LOC100506761	XR_109460 /// XR_111689 /// XR_115083	3.20502e-08	0.429133	-2.33028
17863	208436_PM_s_at	3665	IRF7	interferon regulatory factor 7	NM_001572 /// NM_004029 /// NM_004031	7.49511e-11	0.429303	-2.32936
32135	222848_PM_at	64105	CENPK	centromere protein K	NM_022145	4.82974e-11	0.430365	-2.32361
33262	223980_PM_s_at	3431	SP110	SP110 nuclear body protein	NM_001185015 /// NM_004509 /// NM_004510 /// NM_080424	5.59546e-08	0.430382	-2.32352
45284	236027_PM_at	119392	C10orf78	chromosome 10 open reading frame 78	NM_001002759 /// NM_145247	2.73787e-12	0.430466	-2.32306
35627	226363_PM_at	10057	ABCC5	ATP-binding cassette, sub-family C (CFTR/MRP), member 5	NM_001023587 /// NM_005688	3.53326e-08	0.431674	-2.31656
53504	244246_PM_at	145282	MIPOL1	mirror-image polydactyly 1	NM_001195296 /// NM_001195297 /// NM_138731	1.4424e-08	0.431682	-2.31652
47698	238441_PM_at	5563	PRKAA2	protein kinase, AMP-activated, alpha 2 catalytic subunit	NM_006252	1.26896e-07	0.431688	-2.31649
41637	232375_PM_at	---	---	---	---	2.03417e-08	0.436881	-2.28895
12069	202613_PM_at	1503	CTPS	CTP synthase	NM_001905	9.75884e-13	0.436997	-2.28835
41142	231880_PM_at	57464	FAM40B	family with sequence similarity 40, member B	NM_001134336 /// NM_020704	0.00133704	0.437175	-2.28741
22602	213293_PM_s_at	10346	TRIM22	tripartite motif-containing 22	NM_006074	1.97249e-06	0.4372	-2.28728
20095	210705_PM_s_at	85363	TRIM5	tripartite motif-containing 5	NM_033034 /// NM_033092 /// NM_033093	4.84914e-08	0.437604	-2.28517
13415	203960_PM_s_at	51668	HSPB11	heat shock protein family B (small), member 11	NM_016126	1.5721e-08	0.43773	-2.28451
10500	201044_PM_x_at	1843	DUSP1	dual specificity phosphatase 1	NM_004417	3.40907e-06	0.438194	-2.28209
29931	220639_PM_at	79853	TM4SF20	transmembrane 4 L six family member 20	NM_024795	1.48511e-06	0.43832	-2.28144
14628	205173_PM_x_at	965	CD58	CD58 molecule	NM_001144822 /// NM_001779 /// NR_026665	5.96539e-15	0.438563	-2.28017
18842	209421_PM_at	4436	MSH2	mutS homolog 2, colon cancer, nonpolyposis type 1 (E. coli)	NM_000251	9.02308e-12	0.439727	-2.27414
23760	214453_PM_s_at	10561	IFI44	interferon-induced protein 44	NM_006417	3.0926e-11	0.44088	-2.26819
51270	242013_PM_at	440603	BCL2L15	BCL2-like 15	NM_001010922	6.15135e-07	0.442329	-2.26076
38199	228937_PM_at	144811	C13orf31	chromosome 13 open reading frame 31	NM_001128303 /// NM_153218	1.93497e-09	0.44323	-2.25617
28278	218986_PM_s_at	55601	DDX60	DEAD (Asp-Glu-Ala-Asp) box polypeptide 60	NM_017631	1.43832e-09	0.443461	-2.25499
15115	205660_PM_at	8638	OASL	2'-5'-oligoadenylate synthetase-like	NM_003733 /// NM_198213	1.16084e-10	0.44436	-2.25043
39439	230177_PM_at	653238	GTF2H2B	general transcription factor IIH, polypeptide 2B	NR_033417	1.0818e-08	0.444471	-2.24987
37553	228291_PM_s_at	55857	PLK1S1	polo-like kinase 1 substrate 1	NM_001163022 /// NM_001163023 /// NM_018474	3.22288e-08	0.444785	-2.24828
35328	226064_PM_s_at	84649	DGAT2	diacylglycerol O-acyltransferase 2	NM_032564	5.69944e-07	0.445773	-2.24329
12614	203158_PM_s_at	2744	GLS	glutaminase	NM_014905	2.59446e-10	0.446319	-2.24055
12099	202643_PM_s_at	7128	TNFAIP3	tumor necrosis factor, alpha-induced protein 3	NM_006290	4.99863e-07	0.446452	-2.23988
35196	225931_PM_s_at	57674	RNF213	ring finger protein 213	NM_020914 /// NM_020954	3.73708e-06	0.446464	-2.23982
41111	231849_PM_at	144501	KRT80	keratin 80	NM_001081492 /// NM_182507	1.22676e-09	0.447055	-2.23686
24746	215444_PM_s_at	11074	TRIM31	tripartite motif-containing 31	NM_007028	1.24628e-09	0.447572	-2.23428
34953	225688_PM_s_at	90102	PHLDB2	pleckstrin homology-like domain, family B, member 2	NM_001134437 /// NM_001134438 /// NM_001134439 /// NM_145753	3.90518e-10	0.447667	-2.2338
35866	226603_PM_at	219285	SAMD9L	sterile alpha motif domain containing 9-like	NM_152703	5.20886e-11	0.448308	-2.23061
2171	1555231_PM_a_at	114041	C21orf88	chromosome 21 open reading frame 88	NR_026542 /// NR_026543	2.71405e-05	0.448745	-2.22843
39835	230573_PM_at	10110	SGK2	Serum/glucocorticoid regulated kinase 2	NM_016276 /// NM_170693	1.41357e-06	0.449133	-2.22651
28983	219691_PM_at	54809	SAMD9	sterile alpha motif domain containing 9	NM_001193307 /// NM_017654	1.06456e-08	0.451519	-2.21474
32001	222714_PM_s_at	51110	LACTB2	lactamase, beta 2	NM_016027	2.07677e-13	0.451838	-2.21318
38071	228809_PM_at	541578 /// 91966	CXorf40A /// CXorf40B	chromosome X open reading frame 40A /// chromosome X open reading frame 40B	NM_001013845 /// NM_001171907 /// NM_001171908 /// NM_001171909 /// NM_178124	3.65335e-09	0.453052	-2.20725
13902	204447_PM_at	9762	ProSAPiP1	ProSAPiP1 protein	NM_014731	3.03301e-07	0.453363	-2.20574
16007	206553_PM_at	4939	OAS2	2'-5'-oligoadenylate synthetase 2, 69/71kDa	NM_001032731 /// NM_002535 /// NM_016817	2.01634e-05	0.453484	-2.20515
53870	244612_PM_at	---	---	---	---	2.66178e-08	0.454808	-2.19873
2475	1555639_PM_a_at	10432	RBM14	RNA binding motif protein 14	NM_001198836 /// NM_001198837 /// NM_006328	0.00014615	0.455144	-2.19711
19177	209761_PM_s_at	3431	SP110	SP110 nuclear body protein	NM_001185015 /// NM_004509 /// NM_004510 /// NM_080424	5.78088e-09	0.456795	-2.18917
36605	227342_PM_s_at	26579	MYEOV	myeloma overexpressed (in a subset of t(11;14) positive multiple myelomas)	NM_138768	4.32894e-10	0.457652	-2.18507
26240	216942_PM_s_at	965	CD58	CD58 molecule	NM_001144822 /// NM_001779 /// NR_026665	1.49161e-11	0.458084	-2.18301
21072	211744_PM_s_at	965	CD58	CD58 molecule	NM_001144822 /// NM_001779 /// NR_026665	2.44472e-12	0.459079	-2.17828
13427	203972_PM_s_at	8504	PEX3	peroxisomal biogenesis factor 3	NM_003630	2.80293e-11	0.46064	-2.17089
39634	230372_PM_at	3037	HAS2	hyaluronan synthase 2	NM_005328	1.34688e-10	0.460878	-2.16977
47314	238057_PM_at	85015	USP45	ubiquitin specific peptidase 45	NM_001080481	1.15841e-07	0.461287	-2.16785
36101	226838_PM_at	130502	TTC32	tetratricopeptide repeat domain 32	NM_001008237	2.1605e-11	0.461978	-2.16461
28359	219067_PM_s_at	54780	NSMCE4A	non-SMC element 4 homolog A (S. cerevisiae)	NM_001167865 /// NM_017615	7.78456e-12	0.46269	-2.16127
37069	227807_PM_at	83666	PARP9	poly (ADP-ribose) polymerase family, member 9	NM_001146102 /// NM_001146103 /// NM_001146104 /// NM_001146105 /// NM_001146106 /// NM	1.2457e-07	0.462816	-2.16069
28501	219209_PM_at	64135	IFIH1	interferon induced with helicase C domain 1	NM_022168	4.32853e-10	0.462951	-2.16006
49606	240349_PM_at	5563	PRKAA2	protein kinase, AMP-activated, alpha 2 catalytic subunit	NM_006252	2.06269e-05	0.462957	-2.16003
37879	228617_PM_at	54739	XAF1	XIAP associated factor 1	NM_017523 /// NM_199139	1.74601e-07	0.465427	-2.14857
37793	228531_PM_at	54809	SAMD9	sterile alpha motif domain containing 9	NM_001193307 /// NM_017654	6.67564e-13	0.466809	-2.1422
37211	227949_PM_at	116154	PHACTR3	phosphatase and actin regulator 3	NM_080672 /// NM_183244 /// NM_183246	4.62933e-06	0.468113	-2.13623
53291	244033_PM_at	145508	C14orf145	chromosome 14 open reading frame 145	NM_152446	3.31665e-08	0.469474	-2.13004
17520	208083_PM_s_at	3694	ITGB6	integrin, beta 6	NM_000888	1.16062e-07	0.469861	-2.12829
9982	200033_PM_at	1655	DDX5	DEAD (Asp-Glu-Ala-Asp) box polypeptide 5	NM_004396	3.95721e-12	0.469973	-2.12778
52147	242890_PM_at	---	---	---	---	8.92312e-07	0.470111	-2.12716
11554	202098_PM_s_at	3275	PRMT2	protein arginine methyltransferase 2	NM_001535 /// NM_206962	5.09562e-07	0.470322	-2.1262
27784	218491_PM_s_at	29087	THYN1	thymocyte nuclear protein 1	NM_001037304 /// NM_001037305 /// NM_014174 /// NM_199297 /// NM_199298	7.52523e-12	0.470881	-2.12368
10566	201110_PM_s_at	7057	THBS1	thrombospondin 1	NM_003246	5.1984e-10	0.472142	-2.11801
32509	223223_PM_at	64801	ARV1	ARV1 homolog (S. cerevisiae)	NM_022786	5.35786e-11	0.472318	-2.11722
15824	206370_PM_at	5294	PIK3CG	phosphoinositide-3-kinase, catalytic, gamma polypeptide	NM_002649	3.77605e-05	0.472693	-2.11554
37984	228722_PM_at	3275	PRMT2	protein arginine methyltransferase 2	NM_001535 /// NM_206962	8.16566e-10	0.472744	-2.11531
19571	210159_PM_s_at	11074	TRIM31	tripartite motif-containing 31	NM_007028	9.65018e-08	0.473201	-2.11327
37316	228054_PM_at	93109	TMEM44	transmembrane protein 44	NM_001011655 /// NM_001166305 /// NM_001166306 /// NM_138399	1.23325e-07	0.473256	-2.11302
51487	242230_PM_at	6310	ATXN1	ataxin 1	NM_000332 /// NM_001128164	1.21096e-07	0.473312	-2.11277
53662	244404_PM_at	252983	STXBP4	syntaxin binding protein 4	NM_178509	7.43507e-07	0.473521	-2.11184
39165	229903_PM_x_at	55599	RNPC3	RNA-binding region (RNP1, RRM) containing 3	NM_017619	9.10062e-09	0.473662	-2.11121
15330	205875_PM_s_at	11277	TREX1	three prime repair exonuclease 1	NM_016381 /// NM_033629	6.09885e-08	0.473804	-2.11058
44700	235443_PM_at	100131067	LOC100131067	hypothetical LOC100131067	NR_034121 /// NR_034122 /// NR_034123	1.05881e-06	0.474006	-2.10968
12420	202963_PM_at	5993	RFX5	regulatory factor X, 5 (influences HLA class II expression)	NM_000449 /// NM_001025603	3.03597e-08	0.474442	-2.10774
29751	220459_PM_at	114044	MCM3AP-AS	MCM3AP antisense RNA (non-protein coding)	NR_002776	3.69536e-07	0.475082	-2.1049
30232	220940_PM_at	57730	ANKRD36B	ankyrin repeat domain 36B	NM_025190	1.66599e-08	0.476679	-2.09785
39062	229800_PM_at	9201	DCLK1	doublecortin-like kinase 1	NM_001195415 /// NM_001195416 /// NM_001195430 /// NM_004734	2.29748e-10	0.476942	-2.09669
34555	225290_PM_at	55500	ETNK1	ethanolamine kinase 1	NM_001039481 /// NM_018638	8.46926e-11	0.477125	-2.09589
27600	218307_PM_at	55316	RSAD1	radical S-adenosyl methionine domain containing 1	NM_018346	4.61717e-11	0.477591	-2.09384
8112	1565951_PM_s_at	1122	CHML	choroideremia-like (Rab escort protein 2)	NM_001821	3.13193e-08	0.478161	-2.09135
31777	222490_PM_at	55718	POLR3E	polymerase (RNA) III (DNA directed) polypeptide E (80kD)	NM_018119	1.77013e-07	0.478234	-2.09103
45332	236075_PM_s_at	100506676	LOC100506676	hypothetical LOC100506676	XR_109352 /// XR_109353 /// XR_109354 /// XR_111659 /// XR_111660 /// XR_111661 /// XR_	5.44611e-09	0.478783	-2.08863
12615	203159_PM_at	2744	GLS	glutaminase	NM_014905	1.62288e-14	0.481272	-2.07783
48951	239694_PM_at	81786	TRIM7	tripartite motif-containing 7	NM_033342 /// NM_203293 /// NM_203294 /// NM_203295 /// NM_203296 /// NM_203297	2.46319e-07	0.481811	-2.0755
36535	227272_PM_at	388115	C15orf52	chromosome 15 open reading frame 52	NM_207380	5.56234e-07	0.484548	-2.06378
36667	227404_PM_s_at	1958	EGR1	Early growth response 1	NM_001964	6.49227e-06	0.484978	-2.06195
35614	226350_PM_at	1122	CHML	choroideremia-like (Rab escort protein 2)	NM_001821	9.6216e-12	0.485568	-2.05944
22158	212845_PM_at	23034	SAMD4A	sterile alpha motif domain containing 4A	NM_001161576 /// NM_001161577 /// NM_015589	9.60358e-08	0.485692	-2.05892
32586	223301_PM_s_at	79780	CCDC82	coiled-coil domain containing 82	NM_024725	9.05885e-09	0.485833	-2.05832
44462	235205_PM_at	346887	LOC346887	similar to solute carrier family 16 (monocarboxylic acid transporters), member 14	XM_294450 /// XM_943533	1.0414e-09	0.486957	-2.05357
51326	242069_PM_at	23468	CBX5	chromobox homolog 5	NM_001127321 /// NM_001127322 /// NM_012117	1.4174e-05	0.487288	-2.05218
22976	213668_PM_s_at	6659	SOX4	SRY (sex determining region Y)-box 4	NM_003107	0.000157522	0.487407	-2.05167
37299	228037_PM_at	---	---	---	---	2.78127e-06	0.487576	-2.05096
19934	210538_PM_s_at	330	BIRC3	baculoviral IAP repeat-containing 3	NM_001165 /// NM_182962	1.62142e-06	0.487593	-2.05089
2267	1555351_PM_s_at	51535	PPHLN1	periphilin 1	NM_001143787 /// NM_001143788 /// NM_001143789 /// NM_016488 /// NM_201438 /// NM_20143	3.5649e-08	0.488083	-2.04883
44572	235315_PM_at	8848	TSC22D1	TSC22 domain family, member 1	NM_006022 /// NM_183422	2.56117e-06	0.489247	-2.04396
40573	231311_PM_at	---	---	---	---	2.93128e-05	0.489457	-2.04308
25284	215984_PM_s_at	10139	ARFRP1	ADP-ribosylation factor related protein 1	NM_001134758 /// NM_003224	4.41415e-10	0.490253	-2.03976
34853	225588_PM_s_at	92305	TMEM129	transmembrane protein 129	NM_001127266 /// NM_138385	1.0495e-10	0.490707	-2.03788
3141	1556643_PM_at	93343	FAM125A	Family with sequence similarity 125, member A	NM_138401	7.26597e-08	0.490874	-2.03718
46963	237706_PM_at	252983	STXBP4	syntaxin binding protein 4	NM_178509	1.02115e-06	0.492584	-2.03011
12828	203373_PM_at	8835	SOCS2	suppressor of cytokine signaling 2	NM_003877	3.77826e-05	0.493075	-2.02809
35209	225945_PM_at	79027	ZNF655	zinc finger protein 655	NM_001009958 /// NM_001009960 /// NM_001083956 /// NM_001085366 /// NM_001085367 /// NM	6.1587e-11	0.493842	-2.02494
52807	243550_PM_at	340481	ZDHHC21	zinc finger, DHHC-type containing 21	NM_178566	1.09976e-08	0.495105	-2.01977
19178	209762_PM_x_at	3431	SP110	SP110 nuclear body protein	NM_001185015 /// NM_004509 /// NM_004510 /// NM_080424	2.69873e-07	0.495287	-2.01903
12613	203157_PM_s_at	2744	GLS	glutaminase	NM_014905	2.95762e-07	0.497179	-2.01135
11892	202436_PM_s_at	1545	CYP1B1	cytochrome P450, family 1, subfamily B, polypeptide 1	NM_000104	2.85293e-09	0.497588	-2.0097
15886	206432_PM_at	3037	HAS2	hyaluronan synthase 2	NM_005328	5.52713e-09	0.498376	-2.00652
39294	230032_PM_at	64172	OSGEPL1	O-sialoglycoprotein endopeptidase-like 1	NM_022353	7.58844e-11	0.498688	-2.00526
37960	228698_PM_at	83595	SOX7	SRY (sex determining region Y)-box 7	NM_031439	1.75963e-09	0.498821	-2.00473
13217	203762_PM_s_at	51626	DYNC2LI1	dynein, cytoplasmic 2, light intermediate chain 1	NM_001193464 /// NM_015522 /// NM_016008	1.13053e-06	0.499297	-2.00281
36408	227145_PM_at	84171	LOXL4	lysyl oxidase-like 4	NM_032211	9.03629e-10	0.499681	-2.00128
19834	210428_PM_s_at	9146	HGS	hepatocyte growth factor-regulated tyrosine kinase substrate	NM_004712	3.32099e-07	0.500041	-1.99984
10104	200648_PM_s_at	2752	GLUL	glutamate-ammonia ligase	NM_001033044 /// NM_001033056 /// NM_002065	4.75924e-10	0.500227	-1.99909
38693	229431_PM_at	5994	RFXAP	regulatory factor X-associated protein	NM_000538	9.74862e-06	0.500595	-1.99762
26795	217502_PM_at	3433	IFIT2	interferon-induced protein with tetratricopeptide repeats 2	NM_001547	1.34643e-08	0.503282	-1.98696
36420	227157_PM_at	201973	CCDC111	coiled-coil domain containing 111	NM_152683	2.42603e-08	0.503407	-1.98646
7242	1563498_PM_s_at	283130	SLC25A45	solute carrier family 25, member 45	NM_001077241 /// NM_182556	6.5976e-08	0.503506	-1.98607
19136	209720_PM_s_at	6317	SERPINB3	serpin peptidase inhibitor, clade B (ovalbumin), member 3	NM_006919	3.85204e-06	0.503817	-1.98485
14990	205535_PM_s_at	5099	PCDH7	protocadherin 7	NM_001173523 /// NM_002589 /// NM_032456 /// NM_032457	5.71722e-08	0.503991	-1.98416
31438	222150_PM_s_at	54103	PION	pigeon homolog (Drosophila)	NM_017439	1.47073e-06	0.504364	-1.9827
20720	211376_PM_s_at	54780	NSMCE4A	non-SMC element 4 homolog A (S. cerevisiae)	NM_001167865 /// NM_017615	7.74252e-12	0.50462	-1.98169
13530	204075_PM_s_at	9731	KIAA0562	KIAA0562	NM_014704	3.23517e-06	0.505115	-1.97975
33370	224088_PM_at	56923	NMUR2	neuromedin U receptor 2	NM_020167	4.476e-07	0.505158	-1.97958
47689	238432_PM_at	649446	FLJ35776	hypothetical LOC649446	NR_024101	1.54576e-07	0.507183	-1.97168
10877	201421_PM_s_at	79084	WDR77	WD repeat domain 77	NM_024102	6.31038e-09	0.507618	-1.96998
10565	201109_PM_s_at	7057	THBS1	thrombospondin 1	NM_003246	8.09801e-06	0.507703	-1.96966
229	1552572_PM_a_at	145282	MIPOL1	mirror-image polydactyly 1	NM_001195296 /// NM_001195297 /// NM_138731	3.20809e-09	0.507936	-1.96875
40213	230951_PM_at	57669	EPB41L5	erythrocyte membrane protein band 4.1 like 5	NM_001184937 /// NM_001184938 /// NM_001184939 /// NM_020909	4.6852e-09	0.508587	-1.96623
36871	227609_PM_at	94240	EPSTI1	epithelial stromal interaction 1 (breast)	NM_001002264 /// NM_033255	7.19237e-06	0.508653	-1.96598
36616	227353_PM_at	147138	TMC8	transmembrane channel-like 8	NM_152468	9.45694e-05	0.508703	-1.96578
13166	203711_PM_s_at	26275	HIBCH	3-hydroxyisobutyryl-CoA hydrolase	NM_014362 /// NM_198047	6.43562e-11	0.508853	-1.9652
19719	210312_PM_s_at	90410	IFT20	intraflagellar transport 20 homolog (Chlamydomonas)	NM_174887	1.41271e-11	0.508861	-1.96517
15477	206022_PM_at	4693	NDP	Norrie disease (pseudoglioma)	NM_000266	5.99563e-10	0.50909	-1.96429
41367	232105_PM_at	100506918	LOC100506918	hypothetical LOC100506918	XR_108337 /// XR_111968 /// XR_114972	1.02172e-05	0.509178	-1.96395
230	1552573_PM_s_at	145282	MIPOL1	mirror-image polydactyly 1	NM_001195296 /// NM_001195297 /// NM_138731	1.82452e-06	0.509387	-1.96314
16311	206857_PM_s_at	2281	FKBP1B	FK506 binding protein 1B, 12.6 kDa	NM_004116 /// NM_054033	1.00098e-07	0.509567	-1.96245
12754	203299_PM_s_at	8905	AP1S2	adaptor-related protein complex 1, sigma 2 subunit	NM_003916	0.00094543	0.509827	-1.96145
2567	1555772_PM_a_at	993	CDC25A	cell division cycle 25 homolog A (S. pombe)	NM_001789 /// NM_201567	2.94744e-08	0.509945	-1.96099
19684	210276_PM_s_at	11078 /// 79159	NOL12 /// TRIOBP	nucleolar protein 12 /// TRIO and F-actin binding protein	NM_001039141 /// NM_007032 /// NM_024313 /// NM_138632	3.69629e-10	0.509976	-1.96088
28130	218838_PM_s_at	64427	TTC31	tetratricopeptide repeat domain 31	NM_022492 /// NR_027749	2.79798e-09	0.510068	-1.96052
49153	239896_PM_at	100289098	LOC100289098	hypothetical LOC100289098	XR_108824 /// XR_108825 /// XR_110688 /// XR_110689 /// XR_113020 /// XR_113021 /// XR_	8.04763e-06	0.510097	-1.96041
27341	218048_PM_at	23412	COMMD3	COMM domain containing 3	NM_012071	7.65294e-11	0.510297	-1.95964
37868	228606_PM_at	255758	TCTEX1D2	Tctex1 domain containing 2	NM_152773	3.82188e-08	0.51162	-1.95458
11149	201693_PM_s_at	1958	EGR1	early growth response 1	NM_001964	3.04474e-06	0.511699	-1.95427
16919	207469_PM_s_at	8544	PIR	pirin (iron-binding nuclear protein)	NM_001018109 /// NM_003662	3.52305e-07	0.512239	-1.95221
14633	205178_PM_s_at	5930	RBBP6	retinoblastoma binding protein 6	NM_006910 /// NM_018703 /// NM_032626	1.69218e-09	0.51226	-1.95213
15958	206504_PM_at	1591	CYP24A1	cytochrome P450, family 24, subfamily A, polypeptide 1	NM_000782 /// NM_001128915	1.36771e-08	0.512443	-1.95144
39188	229926_PM_at	---	---	---	---	6.54463e-09	0.512532	-1.9511
29128	219836_PM_at	79413	ZBED2	zinc finger, BED-type containing 2	NM_024508	7.67035e-07	0.512622	-1.95076
36721	227458_PM_at	29126	CD274	CD274 molecule	NM_014143	1.21755e-07	0.512869	-1.94981
34901	225636_PM_at	6773	STAT2	signal transducer and activator of transcription 2, 113kDa	NM_005419 /// NM_198332	7.29006e-11	0.512892	-1.94973
23680	214373_PM_at	---	---	---	---	1.25137e-06	0.513407	-1.94777
51090	241833_PM_at	51555	PEX5L	peroxisomal biogenesis factor 5-like	NM_016559	6.49524e-07	0.51386	-1.94605
16483	207029_PM_at	4254	KITLG	KIT ligand	NM_000899 /// NM_003994	5.48887e-06	0.514086	-1.9452
28021	218729_PM_at	56925	LXN	latexin	NM_020169	3.92761e-08	0.515077	-1.94146
17449	208012_PM_x_at	3431	SP110	SP110 nuclear body protein	NM_001185015 /// NM_004509 /// NM_004510 /// NM_080424	2.80706e-09	0.515287	-1.94067
11935	202479_PM_s_at	28951	TRIB2	tribbles homolog 2 (Drosophila)	NM_021643 /// NR_027303	3.76431e-09	0.515409	-1.94021
37988	228726_PM_at	1992	SERPINB1	serpin peptidase inhibitor, clade B (ovalbumin), member 1	NM_030666	1.08239e-08	0.515462	-1.94001
39661	230399_PM_at	---	---	---	---	5.57821e-08	0.516335	-1.93673
15114	205659_PM_at	9734	HDAC9	histone deacetylase 9	NM_014707 /// NM_058176 /// NM_178423 /// NM_178425	4.81447e-08	0.516902	-1.9346
34772	225507_PM_at	25957	SFRS18	splicing factor, arginine/serine-rich 18	NM_015491 /// NM_032870	1.93579e-08	0.51704	-1.93409
36502	227239_PM_at	84668	FAM126A	family with sequence similarity 126, member A	NM_032581	2.68295e-07	0.51758	-1.93207
35368	226104_PM_at	81790	RNF170	ring finger protein 170	NM_001160223 /// NM_001160224 /// NM_001160225 /// NM_030954 /// NR_027668 /// NR_02766	1.38647e-09	0.517887	-1.93092
54273	37117_PM_at	23779 /// 553158	ARHGAP8 /// PRR5-ARHGAP8	Rho GTPase activating protein 8 /// PRR5-ARHGAP8 readthrough	NM_001017526 /// NM_001198726 /// NM_181334 /// NM_181335	1.82619e-08	0.518512	-1.9286
35928	226665_PM_at	130872	AHSA2	AHA1, activator of heat shock 90kDa protein ATPase homolog 2 (yeast)	NM_152392	1.81231e-08	0.518511	-1.9286
30942	221653_PM_x_at	23780	APOL2	apolipoprotein L, 2	NM_030882 /// NM_145637	2.53385e-07	0.51899	-1.92682
37492	228230_PM_at	85441	PRIC285	peroxisomal proliferator-activated receptor A interacting complex 285	NM_001037335 /// NM_033405	6.48164e-07	0.519362	-1.92544
18918	209497_PM_s_at	83759	RBM4B	RNA binding motif protein 4B	NM_031492	4.79609e-11	0.519629	-1.92445
44374	235117_PM_at	494143	CHAC2	ChaC, cation transport regulator homolog 2 (E. coli)	NM_001008708	3.27684e-10	0.519683	-1.92425
36088	226825_PM_s_at	55858	TMEM165	transmembrane protein 165	NM_018475	1.48256e-08	0.519881	-1.92352
13218	203763_PM_at	51626	DYNC2LI1	dynein, cytoplasmic 2, light intermediate chain 1	NM_001193464 /// NM_015522 /// NM_016008	6.08571e-07	0.519921	-1.92337
11966	202510_PM_s_at	7127	TNFAIP2	tumor necrosis factor, alpha-induced protein 2	NM_006291	1.37773e-05	0.520024	-1.92299
32092	222805_PM_at	79694	MANEA	mannosidase, endo-alpha	NM_024641	9.81254e-11	0.521436	-1.91778
36238	226975_PM_at	55599	RNPC3	RNA-binding region (RNP1, RRM) containing 3	NM_017619	3.85541e-06	0.521656	-1.91697
37542	228280_PM_at	92092	ZC3HAV1L	zinc finger CCCH-type, antiviral 1-like	NM_080660	3.93884e-08	0.52169	-1.91685
14694	205239_PM_at	374	AREG	amphiregulin	NM_001657	2.16536e-05	0.522545	-1.91371
39983	230721_PM_at	100509359 /// 730094	C16orf52 /// LOC100509359	chromosome 16 open reading frame 52 /// hypothetical LOC100509359	NM_001164579 /// XR_111650 /// XR_114981	1.73489e-07	0.523355	-1.91075
49071	239814_PM_at	100506860	LOC100506860	hypothetical LOC100506860	XR_108813 /// XR_108814 /// XR_110749 /// XR_110750 /// XR_113050 /// XR_113051 /// XR_	1.07401e-06	0.523565	-1.90998
15007	205552_PM_s_at	4938	OAS1	2',5'-oligoadenylate synthetase 1, 40/46kDa	NM_001032409 /// NM_002534 /// NM_016816	4.43125e-10	0.523765	-1.90925
35632	226368_PM_at	50515	CHST11	carbohydrate (chondroitin 4) sulfotransferase 11	NM_001173982 /// NM_018413	0.00188843	0.523766	-1.90925
34206	224940_PM_s_at	5069	PAPPA	pregnancy-associated plasma protein A, pappalysin 1	NM_002581	5.40031e-06	0.52401	-1.90836
38679	229417_PM_at	---	---	---	---	5.75108e-05	0.524081	-1.9081
24027	214723_PM_x_at	375248	ANKRD36	ankyrin repeat domain 36	NM_001164315	6.50455e-06	0.524185	-1.90772
45188	235931_PM_at	151194	FAM119A	family with sequence similarity 119, member A	NM_001127395 /// NM_145280	3.89611e-06	0.524271	-1.90741
30277	220985_PM_s_at	81790	RNF170	ring finger protein 170	NM_001160223 /// NM_001160224 /// NM_001160225 /// NM_030954 /// NR_027668 /// NR_02766	4.52101e-11	0.524367	-1.90706
38287	229025_PM_s_at	196294	IMMP1L	IMP1 inner mitochondrial membrane peptidase-like (S. cerevisiae)	NM_144981	1.48437e-10	0.524621	-1.90614
28616	219324_PM_at	79159	NOL12	nucleolar protein 12	NM_024313	1.76398e-09	0.524645	-1.90605
22738	213429_PM_at	80114	BICC1	bicaudal C homolog 1 (Drosophila)	NM_001080512	1.08956e-05	0.52477	-1.9056
22898	213590_PM_at	9121	SLC16A5	solute carrier family 16, member 5 (monocarboxylic acid transporter 6)	NM_004695	6.22706e-08	0.52479	-1.90552
36610	227347_PM_x_at	57801	HES4	hairy and enhancer of split 4 (Drosophila)	NM_001142467 /// NM_021170	8.78675e-07	0.525138	-1.90426
50692	241435_PM_at	---	---	---	---	1.01254e-09	0.525226	-1.90394
18611	209189_PM_at	2353	FOS	FBJ murine osteosarcoma viral oncogene homolog	NM_005252	4.85954e-09	0.525404	-1.9033
22376	213065_PM_at	196441	ZFC3H1	zinc finger, C3H1-type containing	NM_144982	3.22087e-11	0.52564	-1.90244
39298	230036_PM_at	219285	SAMD9L	sterile alpha motif domain containing 9-like	NM_152703	1.58616e-06	0.525763	-1.902
24992	215691_PM_x_at	51668	HSPB11	heat shock protein family B (small), member 11	NM_016126	1.94734e-09	0.526098	-1.90079
16881	207431_PM_s_at	8560	DEGS1	degenerative spermatocyte homolog 1, lipid desaturase (Drosophila)	NM_003676	1.27786e-06	0.526428	-1.89959
28661	219369_PM_s_at	78990	OTUB2	OTU domain, ubiquitin aldehyde binding 2	NM_023112	2.00191e-06	0.526584	-1.89903
34786	225521_PM_at	51434	ANAPC7	anaphase promoting complex subunit 7	NM_001137664 /// NM_016238	3.6824e-07	0.526719	-1.89855
24270	214967_PM_at	---	---	---	---	1.27327e-06	0.526854	-1.89806
12755	203300_PM_x_at	8905	AP1S2	adaptor-related protein complex 1, sigma 2 subunit	NM_003916	2.46801e-09	0.526933	-1.89778
22496	213186_PM_at	9666	DZIP3	DAZ interacting protein 3, zinc finger	NM_014648	1.22771e-10	0.527317	-1.89639
11150	201694_PM_s_at	1958	EGR1	early growth response 1	NM_001964	2.68601e-07	0.527844	-1.8945
33068	223784_PM_at	57393	TMEM27	transmembrane protein 27	NM_020665	0.00148646	0.528025	-1.89385
51817	242560_PM_at	2177	FANCD2	Fanconi anemia, complementation group D2	NM_001018115 /// NM_033084	1.23183e-07	0.52806	-1.89373
33642	224368_PM_s_at	57446	NDRG3	NDRG family member 3	NM_022477 /// NM_032013	0.000705699	0.529062	-1.89014
37368	228106_PM_at	54876	DCAF16	DDB1 and CUL4 associated factor 16	NM_017741	2.24282e-10	0.530511	-1.88498
28664	219372_PM_at	28981	IFT81	intraflagellar transport 81 homolog (Chlamydomonas)	NM_001143779 /// NM_014055 /// NM_031473	6.41975e-07	0.530669	-1.88441
28235	218943_PM_s_at	23586	DDX58	DEAD (Asp-Glu-Ala-Asp) box polypeptide 58	NM_014314	2.12731e-07	0.531002	-1.88323
22647	213338_PM_at	25907	TMEM158	transmembrane protein 158 (gene/pseudogene)	NM_015444	7.38629e-08	0.531409	-1.88179
18909	209488_PM_s_at	11030	RBPMS	RNA binding protein with multiple splicing	NM_001008710 /// NM_001008711 /// NM_001008712 /// NM_006867	7.014e-08	0.531624	-1.88103
30581	221290_PM_s_at	84939	MUM1	melanoma associated antigen (mutated) 1	NM_032853 /// NR_024247	2.09717e-06	0.531745	-1.8806
14533	205078_PM_at	5281	PIGF	phosphatidylinositol glycan anchor biosynthesis, class F	NM_002643 /// NM_173074	1.39142e-09	0.53185	-1.88023
14997	205542_PM_at	26872	STEAP1	six transmembrane epithelial antigen of the prostate 1	NM_012449	9.52463e-12	0.532063	-1.87948
37979	228717_PM_at	---	---	---	---	3.00611e-05	0.532165	-1.87912
15364	205909_PM_at	5427	POLE2	polymerase (DNA directed), epsilon 2 (p59 subunit)	NM_001197330 /// NM_001197331 /// NM_002692	1.29342e-09	0.532288	-1.87868
13986	204531_PM_s_at	672	BRCA1	breast cancer 1, early onset	NM_007294 /// NM_007297 /// NM_007298 /// NM_007299 /// NM_007300 /// NR_027676	2.27019e-08	0.535152	-1.86863
11925	202469_PM_s_at	11052	CPSF6	cleavage and polyadenylation specific factor 6, 68kDa	NM_007007	1.96137e-14	0.535265	-1.86823
34680	225415_PM_at	151636	DTX3L	deltex 3-like (Drosophila)	NM_138287	1.77094e-11	0.535387	-1.86781
48326	239069_PM_s_at	---	---	---	---	1.96626e-09	0.53577	-1.86647
11195	201739_PM_at	6446	SGK1	serum/glucocorticoid regulated kinase 1	NM_001143676 /// NM_001143677 /// NM_001143678 /// NM_005627	3.37544e-09	0.53681	-1.86286
19298	209884_PM_s_at	9497	SLC4A7	solute carrier family 4, sodium bicarbonate cotransporter, member 7	NM_003615	1.53965e-09	0.53685	-1.86272
18718	209296_PM_at	5495	PPM1B	protein phosphatase, Mg2+/Mn2+ dependent, 1B	NM_001033556 /// NM_001033557 /// NM_002706 /// NM_177968 /// NM_177969	1.27534e-11	0.537452	-1.86063
29760	220468_PM_at	80117	ARL14	ADP-ribosylation factor-like 14	NM_025047	4.10688e-08	0.537481	-1.86053
31098	221810_PM_at	376267	RAB15	RAB15, member RAS onocogene family	NM_198686	7.45935e-08	0.537591	-1.86015
45176	235919_PM_at	---	---	---	---	9.28261e-07	0.538522	-1.85693
34283	225017_PM_at	64770	CCDC14	coiled-coil domain containing 14	NM_022757	1.39538e-08	0.538588	-1.85671
54310	38037_PM_at	1839	HBEGF	heparin-binding EGF-like growth factor	NM_001945	5.29118e-08	0.538668	-1.85643
36111	226848_PM_at	---	---	---	---	5.03966e-09	0.538798	-1.85598
22681	213372_PM_at	152559	PAQR3	progestin and adipoQ receptor family member III	NM_001040202	1.60564e-13	0.539341	-1.85411
26348	217050_PM_at	10824	EPAG	early lymphoid activation protein	XM_926826 /// XM_938050	1.21335e-07	0.539565	-1.85334
45638	236381_PM_s_at	49856	WDR8	WD repeat domain 8	NM_017818	2.91818e-09	0.539822	-1.85246
34002	224735_PM_at	220002	CYBASC3	cytochrome b, ascorbate dependent 3	NM_001161452 /// NM_001161454 /// NM_153611	8.11113e-11	0.540113	-1.85147
32995	223711_PM_s_at	29087	THYN1	thymocyte nuclear protein 1	NM_001037304 /// NM_001037305 /// NM_014174 /// NM_199297 /// NM_199298	1.20476e-13	0.540613	-1.84975
38639	229377_PM_at	79774	GRTP1	growth hormone regulated TBC protein 1	NM_024719	5.08579e-08	0.540676	-1.84953
48954	239697_PM_x_at	200844	C3orf67	chromosome 3 open reading frame 67	NM_198463	3.50707e-07	0.541993	-1.84504
36889	227627_PM_at	23678	SGK3	serum/glucocorticoid regulated kinase family, member 3	NM_001033578 /// NM_013257 /// NM_170709	4.31228e-05	0.542359	-1.8438
18690	209268_PM_at	11311	VPS45	vacuolar protein sorting 45 homolog (S. cerevisiae)	NM_007259	2.03952e-11	0.542596	-1.84299
15570	206116_PM_s_at	7168	TPM1	tropomyosin 1 (alpha)	NM_000366 /// NM_001018004 /// NM_001018005 /// NM_001018006 /// NM_001018007 /// NM_00	7.5968e-09	0.542764	-1.84242
36162	226899_PM_at	219699	UNC5B	unc-5 homolog B (C. elegans)	NM_170744	0.00010034	0.542843	-1.84215
13050	203595_PM_s_at	24138	IFIT5	interferon-induced protein with tetratricopeptide repeats 5	NM_012420	1.92636e-08	0.543154	-1.8411
35598	226334_PM_s_at	130872	AHSA2	AHA1, activator of heat shock 90kDa protein ATPase homolog 2 (yeast)	NM_152392	4.07454e-10	0.543584	-1.83964
35091	225826_PM_at	326625	MMAB	methylmalonic aciduria (cobalamin deficiency) cblB type	NM_052845	3.29483e-07	0.544623	-1.83613
2645	1555872_PM_a_at	389741 /// 728903	LOC728903 /// MGC21881	hypothetical LOC728903 /// hypothetical locus MGC21881	NR_015363 /// XM_001128866 /// XM_001718591	3.30088e-05	0.544713	-1.83583
736	1553269_PM_at	---	---	---	---	4.73784e-06	0.544754	-1.83569
22571	213262_PM_at	26278	SACS	spastic ataxia of Charlevoix-Saguenay (sacsin)	NM_014363	2.52281e-08	0.544949	-1.83503
13029	203574_PM_at	4783	NFIL3	nuclear factor, interleukin 3 regulated	NM_005384	1.39667e-07	0.545008	-1.83483
37740	228478_PM_at	---	---	---	---	0.00072645	0.545188	-1.83423
39765	230503_PM_at	---	---	---	---	5.72104e-06	0.545375	-1.8336
1986	1554980_PM_a_at	467	ATF3	activating transcription factor 3	NM_001030287 /// NM_001040619 /// NM_001674	2.01984e-06	0.545387	-1.83356
33488	224209_PM_s_at	9615	GDA	guanine deaminase	NM_004293	4.8481e-07	0.545709	-1.83248
27440	218147_PM_s_at	55830	GLT8D1	glycosyltransferase 8 domain containing 1	NM_001010983 /// NM_018446 /// NM_152932	5.88494e-09	0.545848	-1.83201
15731	206277_PM_at	5029	P2RY2	purinergic receptor P2Y, G-protein coupled, 2	NM_002564 /// NM_176071 /// NM_176072	3.31796e-09	0.546244	-1.83068
10872	201416_PM_at	6659	SOX4	SRY (sex determining region Y)-box 4	NM_003107	6.18032e-09	0.546364	-1.83028
29253	219961_PM_s_at	55857	PLK1S1	polo-like kinase 1 substrate 1	NM_001163022 /// NM_001163023 /// NM_018474	1.50433e-06	0.546558	-1.82963
38628	229366_PM_at	---	---	---	---	3.81729e-08	0.546583	-1.82955
11724	202268_PM_s_at	8883	NAE1	NEDD8 activating enzyme E1 subunit 1	NM_001018159 /// NM_001018160 /// NM_003905	1.98284e-12	0.546928	-1.82839
37839	228577_PM_x_at	57489	ODF2L	outer dense fiber of sperm tails 2-like	NM_001007022 /// NM_001184765 /// NM_001184766 /// NM_020729	5.87685e-05	0.546985	-1.8282
18779	209358_PM_at	6882	TAF11	TAF11 RNA polymerase II, TATA box binding protein (TBP)-associated factor, 28kDa	NM_005643	1.12057e-09	0.547363	-1.82694
28550	219258_PM_at	54962	TIPIN	TIMELESS interacting protein	NM_017858	3.03627e-09	0.547736	-1.8257
3516	1557222_PM_at	---	---	---	---	1.19739e-06	0.54793	-1.82505
30336	221044_PM_s_at	445372 /// 53840	TRIM34 /// TRIM6-TRIM34	tripartite motif-containing 34 /// TRIM6-TRIM34 readthrough	NM_001003819 /// NM_001003827 /// NM_021616 /// NM_130389 /// NM_130390	8.00242e-07	0.547976	-1.8249
44769	235512_PM_at	---	---	---	---	9.773e-05	0.548397	-1.8235
18506	209084_PM_s_at	9364	RAB28	RAB28, member RAS oncogene family	NM_001017979 /// NM_001159601 /// NM_004249	3.98321e-07	0.549551	-1.81967
35867	226604_PM_at	160418	TMTC3	transmembrane and tetratricopeptide repeat containing 3	NM_181783	2.28809e-11	0.549552	-1.81966
12086	202630_PM_at	10513	APPBP2	amyloid beta precursor protein (cytoplasmic tail) binding protein 2	NM_006380	7.02111e-07	0.550065	-1.81797
38239	228977_PM_at	729680	LOC729680	hypothetical protein LOC729680	XR_040503	2.73448e-06	0.550205	-1.81751
33968	224701_PM_at	54625	PARP14	poly (ADP-ribose) polymerase family, member 14	NM_017554	1.15081e-07	0.550366	-1.81697
13641	204186_PM_s_at	5481	PPID	peptidylprolyl isomerase D	NM_005038	8.57357e-06	0.551888	-1.81196
14101	204646_PM_at	1806	DPYD	dihydropyrimidine dehydrogenase	NM_000110 /// NM_001160301	6.71423e-06	0.552023	-1.81152
39598	230336_PM_at	---	---	---	---	1.22193e-06	0.552973	-1.80841
34684	225419_PM_at	136647	C7orf11	chromosome 7 open reading frame 11	NM_138701	4.33646e-11	0.553498	-1.80669
29935	220643_PM_s_at	55179	FAIM	Fas apoptotic inhibitory molecule	NM_001033030 /// NM_001033031 /// NM_001033032 /// NM_018147	1.03838e-06	0.553539	-1.80656
13546	204091_PM_at	5147	PDE6D	phosphodiesterase 6D, cGMP-specific, rod, delta	NM_002601	4.66399e-09	0.553598	-1.80636
34774	225509_PM_at	79685	SAP30L	SAP30-like	NM_001131062 /// NM_001131063 /// NM_024632 /// NR_024084	3.70021e-07	0.553655	-1.80618
37642	228380_PM_at	59343	SENP2	SUMO1/sentrin/SMT3 specific peptidase 2	NM_021627	6.50335e-05	0.553738	-1.80591
1975	1554966_PM_a_at	11259	FILIP1L	filamin A interacting protein 1-like	NM_001042459 /// NM_014890 /// NM_182909	0.000169103	0.554193	-1.80443
22094	212781_PM_at	5930	RBBP6	retinoblastoma binding protein 6	NM_006910 /// NM_018703 /// NM_032626	2.67293e-11	0.554301	-1.80407
8773	1568623_PM_a_at	339665	SLC35E4	solute carrier family 35, member E4	NM_001001479	7.9581e-07	0.554974	-1.80189
33962	224695_PM_at	55571	C2orf29	chromosome 2 open reading frame 29	NM_017546	3.45255e-13	0.555012	-1.80176
27993	218701_PM_at	51110	LACTB2	lactamase, beta 2	NM_016027	9.76928e-12	0.555508	-1.80015
28421	219129_PM_s_at	79685	SAP30L	SAP30-like	NM_001131062 /// NM_001131063 /// NM_024632 /// NR_024084	7.90521e-10	0.555772	-1.7993
41427	232165_PM_at	83481	EPPK1	epiplakin 1	NM_031308	9.27239e-05	0.556027	-1.79847
20496	211124_PM_s_at	4254	KITLG	KIT ligand	NM_000899 /// NM_003994	2.19591e-07	0.556267	-1.7977
31090	221802_PM_s_at	57698	KIAA1598	KIAA1598	NM_001127211 /// NM_018330	2.3842e-07	0.556319	-1.79753
51479	242222_PM_at	440894	LOC440894	hypothetical protein LOC440894	---	1.06064e-07	0.556334	-1.79748
21482	212168_PM_at	10137	RBM12	RNA binding motif protein 12	NM_001198838 /// NM_006047 /// NM_152838	2.2775e-10	0.556498	-1.79695
14745	205290_PM_s_at	650	BMP2	bone morphogenetic protein 2	NM_001200	1.90812e-05	0.556836	-1.79586
48410	239153_PM_at	100124700	HOTAIR	hox transcript antisense RNA (non-protein coding)	NR_003716	1.35893e-06	0.557612	-1.79336
28809	219517_PM_at	619189 /// 80237	ELL3 /// SERINC4	elongation factor RNA polymerase II-like 3 /// serine incorporator 4	NM_001033517 /// NM_025165	4.08445e-08	0.557788	-1.7928
44484	235227_PM_at	---	---	---	---	7.46353e-07	0.557895	-1.79245
22882	213573_PM_at	---	---	---	---	3.37241e-05	0.557973	-1.7922
32633	223348_PM_x_at	84939	MUM1	melanoma associated antigen (mutated) 1	NM_032853 /// NR_024247	3.19901e-07	0.558275	-1.79123
29048	219756_PM_s_at	79983	POF1B	premature ovarian failure, 1B	NM_024921	0.00196227	0.559665	-1.78678
7911	1565616_PM_at	---	---	---	---	1.04906e-07	0.559951	-1.78587
11934	202478_PM_at	28951	TRIB2	tribbles homolog 2 (Drosophila)	NM_021643 /// NR_027303	1.22979e-10	0.560162	-1.7852
29279	219987_PM_at	100288413	LOC100288413	Similar to Uncharacterized protein LP9056	XM_002342451 /// XM_003119926 /// XM_003120436	4.17648e-07	0.560382	-1.7845
12056	202600_PM_s_at	8204	NRIP1	nuclear receptor interacting protein 1	NM_003489	1.82991e-05	0.560676	-1.78356
13590	204135_PM_at	11259	FILIP1L	filamin A interacting protein 1-like	NM_001042459 /// NM_014890 /// NM_182909	2.31143e-05	0.560756	-1.78331
13276	203821_PM_at	1839	HBEGF	heparin-binding EGF-like growth factor	NM_001945	2.58509e-10	0.560841	-1.78304
28814	219522_PM_at	24147	FJX1	four jointed box 1 (Drosophila)	NM_014344	6.99711e-07	0.561206	-1.78188
38061	228799_PM_at	100507239	LOC100507239	hypothetical LOC100507239	XR_108491 /// XR_108492 /// XR_108493 /// XR_112582 /// XR_112583 /// XR_112584 /// XR_	7.99882e-10	0.56146	-1.78107
44487	235230_PM_at	257068	PLCXD2	phosphatidylinositol-specific phospholipase C, X domain containing 2	NM_001185106 /// NM_153268	1.10615e-09	0.561532	-1.78084
22530	213220_PM_at	100130175 /// 92482	LOC100130175 /// NCRNA00081	hypothetical protein LOC100130175 /// non-protein coding RNA 81	NM_001195304 /// NM_001195305 /// NM_001195306 /// NM_001195307 /// NR_024141 /// XM_00	1.05959e-10	0.56155	-1.78078
13796	204341_PM_at	10626	TRIM16	tripartite motif-containing 16	NM_006470	0.000968501	0.561716	-1.78026
39917	230655_PM_at	---	---	---	---	4.17477e-07	0.562023	-1.77929
31795	222508_PM_s_at	55082	ARGLU1	arginine and glutamate rich 1	NM_018011	3.26975e-07	0.562096	-1.77906
25348	216048_PM_s_at	22836	RHOBTB3	Rho-related BTB domain containing 3	NM_014899	2.33067e-05	0.56277	-1.77692
3892	1557779_PM_at	---	---	---	---	0.000368902	0.562903	-1.7765
37414	228152_PM_s_at	91351	DDX60L	DEAD (Asp-Glu-Ala-Asp) box polypeptide 60-like	NM_001012967	1.1719e-08	0.563137	-1.77577
31038	221750_PM_at	3157	HMGCS1	3-hydroxy-3-methylglutaryl-CoA synthase 1 (soluble)	NM_001098272 /// NM_002130	1.56725e-09	0.563155	-1.77571
14998	205543_PM_at	22824	HSPA4L	heat shock 70kDa protein 4-like	NM_014278	7.89808e-10	0.563863	-1.77348
38490	229228_PM_at	9586	CREB5	cAMP responsive element binding protein 5	NM_001011666 /// NM_004904 /// NM_182898 /// NM_182899	1.71424e-05	0.563891	-1.77339
32498	223212_PM_at	84287	ZDHHC16	zinc finger, DHHC-type containing 16	NM_032327 /// NM_198043 /// NM_198044 /// NM_198045 /// NM_198046	2.13841e-12	0.564188	-1.77246
44811	235554_PM_x_at	133015	PACRGL	PARK2 co-regulated-like	NM_001130727 /// NM_145048	4.57873e-06	0.56421	-1.77239
10874	201418_PM_s_at	6659	SOX4	SRY (sex determining region Y)-box 4	NM_003107	1.33453e-08	0.564219	-1.77236
23011	213703_PM_at	150759	LOC150759	hypothetical LOC150759	XR_109915 /// XR_112352	1.2782e-08	0.564319	-1.77205
54472	51146_PM_at	55650	PIGV	phosphatidylinositol glycan anchor biosynthesis, class V	NM_017837	2.89732e-09	0.564624	-1.77109
12325	202869_PM_at	4938	OAS1	2',5'-oligoadenylate synthetase 1, 40/46kDa	NM_001032409 /// NM_002534 /// NM_016816	1.03832e-07	0.564699	-1.77086
38753	229491_PM_at	133308	NHEDC2	Na+/H+ exchanger domain containing 2	NM_178833	3.76191e-07	0.56483	-1.77045
2714	1555976_PM_s_at	---	---	---	---	1.36813e-05	0.565944	-1.76696
18733	209311_PM_at	599	BCL2L2	BCL2-like 2	NM_004050	1.63573e-10	0.565973	-1.76687
33235	223952_PM_x_at	10170	DHRS9	dehydrogenase/reductase (SDR family) member 9	NM_001142270 /// NM_001142271 /// NM_005771 /// NM_199204	4.21929e-05	0.56648	-1.76529
38292	229030_PM_at	388743	CAPN8	calpain 8	NM_001143962	0.000186537	0.566965	-1.76378
24133	214830_PM_at	145389	SLC38A6	solute carrier family 38, member 6	NM_001172702 /// NM_153811 /// NR_033344	1.22013e-07	0.567247	-1.7629
33256	223974_PM_at	84777	MGC11082	hypothetical LOC84777	XR_109464 /// XR_111762 /// XR_115163	3.22402e-07	0.567448	-1.76228
9087	1569190_PM_at	132320	SCLT1	sodium channel and clathrin linker 1	NM_144643	2.15259e-07	0.567844	-1.76105
39427	230165_PM_at	151246	SGOL2	shugoshin-like 2 (S. pombe)	NM_001160033 /// NM_001160046 /// NM_152524	3.72935e-09	0.567927	-1.76079
20872	211538_PM_s_at	3306	HSPA2	heat shock 70kDa protein 2	NM_021979	1.86002e-09	0.567971	-1.76065
34611	225346_PM_at	80298	MTERFD3	MTERF domain containing 3	NM_001033050 /// NM_025198	6.73126e-08	0.568193	-1.75997
29641	220349_PM_s_at	64772	ENGASE	endo-beta-N-acetylglucosaminidase	NM_001042573	1.91689e-06	0.568264	-1.75974
28739	219447_PM_s_at	51006	SLC35C2	solute carrier family 35, member C2	NM_015945 /// NM_173073 /// NM_173179	6.91584e-06	0.568391	-1.75935
10497	201041_PM_s_at	1843	DUSP1	dual specificity phosphatase 1	NM_004417	1.5212e-09	0.568558	-1.75884
9064	1569144_PM_a_at	375791	C9orf169	chromosome 9 open reading frame 169	NM_199001	9.42382e-07	0.568608	-1.75868
38624	229362_PM_at	150962	PUS10	pseudouridylate synthase 10	NM_144709	5.10899e-06	0.569102	-1.75715
15624	206170_PM_at	154	ADRB2	adrenergic, beta-2-, receptor, surface	NM_000024	9.4794e-08	0.569341	-1.75642
22453	213142_PM_x_at	54103	PION	pigeon homolog (Drosophila)	NM_017439	9.98232e-08	0.569404	-1.75622
24108	214804_PM_at	2491	CENPI	centromere protein I	NM_006733	3.42266e-05	0.569601	-1.75562
14532	205077_PM_s_at	5281	PIGF	phosphatidylinositol glycan anchor biosynthesis, class F	NM_002643 /// NM_173074	2.6543e-09	0.569671	-1.7554
2646	1555874_PM_x_at	389741	MGC21881	hypothetical locus MGC21881	NR_015363	3.67961e-08	0.570096	-1.75409
12604	203148_PM_s_at	9830	TRIM14	tripartite motif-containing 14	NM_014788 /// NM_033219 /// NM_033220	4.1535e-09	0.570152	-1.75392
48551	239294_PM_at	---	---	---	---	4.35302e-07	0.570267	-1.75356
14358	204903_PM_x_at	23192	ATG4B	ATG4 autophagy related 4 homolog B (S. cerevisiae)	NM_013325 /// NM_178326	8.23224e-11	0.570856	-1.75176
32994	223710_PM_at	10344	CCL26	chemokine (C-C motif) ligand 26	NM_006072	5.70925e-06	0.571351	-1.75024
20190	210802_PM_s_at	27292	DIMT1L	DIM1 dimethyladenosine transferase 1-like (S. cerevisiae)	NM_014473	2.81022e-08	0.571826	-1.74878
24950	215649_PM_s_at	4598	MVK	mevalonate kinase	NM_000431 /// NM_001114185	0.000132126	0.572066	-1.74805
32048	222761_PM_at	54841	BIVM	basic, immunoglobulin-like variable motif containing	NM_001159596 /// NM_017693	4.26569e-08	0.572116	-1.7479
32585	223300_PM_s_at	79780	CCDC82	coiled-coil domain containing 82	NM_024725	2.89212e-10	0.572173	-1.74772
29009	219717_PM_at	54876	DCAF16	DDB1 and CUL4 associated factor 16	NM_017741	0.00796633	0.572244	-1.74751
37840	228578_PM_at	129831	RBM45	RNA binding motif protein 45	NM_152945	8.92752e-09	0.573216	-1.74454
32399	223113_PM_at	51524	TMEM138	transmembrane protein 138	NM_016464 /// NR_028473	5.69198e-11	0.573246	-1.74445
36288	227025_PM_at	51535	PPHLN1	periphilin 1	NM_001143787 /// NM_001143788 /// NM_001143789 /// NM_016488 /// NM_201438 /// NM_20143	3.36195e-08	0.573252	-1.74443
44244	234987_PM_at	25939	SAMHD1	SAM domain and HD domain 1	NM_015474	0.000811548	0.573514	-1.74364
23961	214657_PM_s_at	283131	NEAT1	nuclear paraspeckle assembly transcript 1 (non-protein coding)	NR_028272	0.00199206	0.573639	-1.74326
27423	218130_PM_at	79415	C17orf62	chromosome 17 open reading frame 62	NM_001033046 /// NM_001100407 /// NM_001100408 /// NM_001193653 /// NM_001193654 /// NM	1.46568e-08	0.573938	-1.74235
35137	225872_PM_at	80255	SLC35F5	solute carrier family 35, member F5	NM_025181	2.59333e-11	0.574331	-1.74116
14648	205193_PM_at	23764	MAFF	v-maf musculoaponeurotic fibrosarcoma oncogene homolog F (avian)	NM_001161572 /// NM_001161573 /// NM_001161574 /// NM_012323	2.07245e-10	0.574381	-1.74101
25510	216210_PM_x_at	11078	TRIOBP	TRIO and F-actin binding protein	NM_001039141 /// NM_007032 /// NM_138632	3.16182e-13	0.574652	-1.74018
35696	226432_PM_at	55500	ETNK1	ethanolamine kinase 1	NM_001039481 /// NM_018638	5.82528e-08	0.575066	-1.73893
30387	221096_PM_s_at	55374	TMCO6	transmembrane and coiled-coil domains 6	NM_018502	8.05441e-07	0.575154	-1.73867
32814	223530_PM_at	11022	TDRKH	tudor and KH domain containing	NM_001083963 /// NM_001083964 /// NM_001083965 /// NM_006862	4.66671e-06	0.57518	-1.73859
27722	218429_PM_s_at	55337	C19orf66	chromosome 19 open reading frame 66	NM_018381	4.75837e-08	0.57519	-1.73856
13585	204130_PM_at	3291	HSD11B2	hydroxysteroid (11-beta) dehydrogenase 2	NM_000196	0.00152837	0.57547	-1.73771
36737	227474_PM_at	654433	LOC654433	hypothetical LOC654433	NR_015377	5.10031e-05	0.575478	-1.73769
34770	225505_PM_s_at	64773	FAM113A	family with sequence similarity 113, member A	NM_022760	5.7021e-09	0.575494	-1.73764
15749	206295_PM_at	3606	IL18	interleukin 18 (interferon-gamma-inducing factor)	NM_001562	1.1525e-06	0.575901	-1.73641
51714	242457_PM_at	---	---	---	---	1.23021e-07	0.575934	-1.73631
23399	214092_PM_x_at	10147	SUGP2	SURP and G patch domain containing 2	NM_001017392 /// NM_014884	6.98045e-11	0.576077	-1.73588
47324	238067_PM_at	54885	TBC1D8B	TBC1 domain family, member 8B (with GRAM domain)	NM_017752 /// NM_198881	1.3039e-06	0.576308	-1.73518
14744	205289_PM_at	650	BMP2	bone morphogenetic protein 2	NM_001200	5.55333e-09	0.576371	-1.73499
13485	204030_PM_s_at	100505385 /// 29970	IQCJ-SCHIP1 /// SCHIP1	IQ motif containing J-schwannomin interacting protein 1 read-through transcript /// sch	NM_001197107 /// NM_001197108 /// NM_001197109 /// NM_001197113 /// NM_001197114 /// NM	1.08242e-08	0.57656	-1.73443
36084	226821_PM_at	---	---	---	---	2.1574e-07	0.576674	-1.73408
34046	224780_PM_at	84991	RBM17	RNA binding motif protein 17	NM_001145547 /// NM_032905	1.74017e-06	0.576867	-1.7335
36114	226851_PM_at	127018	LYPLAL1	lysophospholipase-like 1	NM_138794	8.24341e-12	0.576925	-1.73333
13976	204521_PM_at	29902	C12orf24	chromosome 12 open reading frame 24	NM_013300	9.33419e-09	0.577076	-1.73287
37390	228128_PM_x_at	5069	PAPPA	pregnancy-associated plasma protein A, pappalysin 1	NM_002581	6.11953e-07	0.577484	-1.73165
18383	208960_PM_s_at	1316	KLF6	Kruppel-like factor 6	NM_001160124 /// NM_001160125 /// NM_001300 /// NR_027653	1.5516e-08	0.577494	-1.73162
45032	235775_PM_at	160335	TMTC2	transmembrane and tetratricopeptide repeat containing 2	NM_152588	2.70936e-06	0.57779	-1.73073
52975	243718_PM_at	---	---	---	---	3.52845e-06	0.577952	-1.73025
12055	202599_PM_s_at	8204	NRIP1	nuclear receptor interacting protein 1	NM_003489	9.99883e-12	0.578653	-1.72815
46722	237465_PM_at	54532	USP53	ubiquitin specific peptidase 53	NM_019050	8.90106e-06	0.578903	-1.7274
32536	223251_PM_s_at	55608	ANKRD10	ankyrin repeat domain 10	NM_017664	5.20236e-08	0.579034	-1.72701
18827	209406_PM_at	9532	BAG2	BCL2-associated athanogene 2	NM_004282	3.26359e-11	0.57905	-1.72697
28275	218983_PM_at	51279	C1RL	complement component 1, r subcomponent-like	NM_016546	5.08872e-08	0.579144	-1.72669
38320	229058_PM_at	54522	ANKRD16	ankyrin repeat domain 16	NM_001009941 /// NM_001009943 /// NM_019046	9.17929e-06	0.579337	-1.72611
17373	207929_PM_at	2925	GRPR	gastrin-releasing peptide receptor	NM_005314	2.9706e-06	0.579395	-1.72594
12860	203405_PM_at	8624	PSMG1	proteasome (prosome, macropain) assembly chaperone 1	NM_003720 /// NM_203433	3.5366e-11	0.579435	-1.72582
35489	226225_PM_at	4163	MCC	mutated in colorectal cancers	NM_001085377 /// NM_002387	5.74251e-06	0.579529	-1.72554
51613	242356_PM_at	143187	VTI1A	Vesicle transport through interaction with t-SNAREs homolog 1A (yeast)	NM_145206	7.50944e-06	0.579851	-1.72458
50185	240928_PM_at	51077	FCF1	FCF1 small subunit (SSU) processome component homolog (S. cerevisiae)	NM_015962	7.99937e-05	0.579915	-1.72439
32134	222847_PM_s_at	112399	EGLN3	egl nine homolog 3 (C. elegans)	NM_022073	3.57541e-05	0.579945	-1.7243
35332	226068_PM_at	6850	SYK	spleen tyrosine kinase	NM_001135052 /// NM_001174167 /// NM_001174168 /// NM_003177	3.5082e-06	0.58019	-1.72357
13654	204199_PM_at	9649	RALGPS1	Ral GEF with PH domain and SH3 binding motif 1	NM_001190728 /// NM_001190729 /// NM_001190730 /// NM_014636	2.83366e-05	0.580531	-1.72256
17039	207590_PM_s_at	2491	CENPI	centromere protein I	NM_006733	1.72699e-06	0.581193	-1.7206
19139	209723_PM_at	5272	SERPINB9	serpin peptidase inhibitor, clade B (ovalbumin), member 9	NM_004155	1.34097e-08	0.581335	-1.72018
32984	223700_PM_at	84057	MND1	meiotic nuclear divisions 1 homolog (S. cerevisiae)	NM_032117	3.14527e-07	0.581374	-1.72006
34766	225501_PM_at	84295	PHF6	PHD finger protein 6	NM_001015877 /// NM_032335 /// NM_032458	8.96131e-11	0.581436	-1.71988
10252	200796_PM_s_at	4170	MCL1	myeloid cell leukemia sequence 1 (BCL2-related)	NM_001197320 /// NM_021960 /// NM_182763	2.03654e-05	0.581755	-1.71894
21490	212176_PM_at	25957	SFRS18	splicing factor, arginine/serine-rich 18	NM_015491 /// NM_032870	2.64253e-08	0.581812	-1.71877
36299	227036_PM_at	9462	RASAL2	RAS protein activator like 2	NM_004841 /// NM_170692	1.30526e-06	0.58182	-1.71874
13534	204079_PM_at	8459	TPST2	tyrosylprotein sulfotransferase 2	NM_001008566 /// NM_003595	4.37819e-10	0.581992	-1.71824
54640	AFFX-HUMISGF3A/M97935_5_at	6772	STAT1	signal transducer and activator of transcription 1, 91kDa	NM_007315 /// NM_139266	6.96282e-07	0.582103	-1.71791
14279	204824_PM_at	2021	ENDOG	endonuclease G	NM_004435	4.75127e-10	0.582289	-1.71736
28634	219342_PM_at	64921	CASD1	CAS1 domain containing 1	NM_022900	9.6463e-09	0.582843	-1.71573
15003	205548_PM_s_at	10950	BTG3	BTG family, member 3	NM_001130914 /// NM_006806	3.94446e-08	0.583024	-1.7152
18998	209580_PM_s_at	8930	MBD4	methyl-CpG binding domain protein 4	NM_003925	1.19334e-09	0.583518	-1.71374
38336	229074_PM_at	30844	EHD4	EH-domain containing 4	NM_139265	9.91774e-10	0.583776	-1.71299
51165	241908_PM_at	148362	C1orf58	Chromosome 1 open reading frame 58	NM_144695	5.50529e-05	0.583828	-1.71283
34568	225303_PM_at	55243	KIRREL	kin of IRRE like (Drosophila)	NM_018240	3.10938e-06	0.583847	-1.71278
12251	202795_PM_x_at	11078	TRIOBP	TRIO and F-actin binding protein	NM_001039141 /// NM_007032 /// NM_138632	4.82725e-09	0.583998	-1.71233
32681	223396_PM_at	85025	TMEM60	transmembrane protein 60	NM_032936	9.31535e-11	0.58402	-1.71227
44435	235178_PM_x_at	157570	ESCO2	establishment of cohesion 1 homolog 2 (S. cerevisiae)	NM_001017420	8.8356e-07	0.584363	-1.71126
32154	222867_PM_s_at	51003	MED31	mediator complex subunit 31	NM_016060	4.32549e-09	0.58451	-1.71084
13425	203970_PM_s_at	8504	PEX3	peroxisomal biogenesis factor 3	NM_003630	4.04299e-10	0.584531	-1.71077
45023	235766_PM_x_at	5873	RAB27A	RAB27A, member RAS oncogene family	NM_004580 /// NM_183234 /// NM_183235 /// NM_183236	6.52888e-05	0.584659	-1.7104
32812	223528_PM_s_at	64745	METT11D1	methyltransferase 11 domain containing 1	NM_001029991 /// NM_022734	1.6405e-08	0.585366	-1.70833
37183	227921_PM_at	645561	LOC645561	Similar to OS-4 protein	---	5.05244e-08	0.586277	-1.70568
35136	225871_PM_at	261729	STEAP2	six transmembrane epithelial antigen of the prostate 2	NM_001040665 /// NM_001040666 /// NM_152999	3.64124e-07	0.586309	-1.70559
12347	202891_PM_at	4817	NIT1	nitrilase 1	NM_001185092 /// NM_001185093 /// NM_001185094 /// NM_005600	9.07561e-09	0.586437	-1.70521
34099	224833_PM_at	2113	ETS1	v-ets erythroblastosis virus E26 oncogene homolog 1 (avian)	NM_001143820 /// NM_001162422 /// NM_005238	2.59271e-10	0.586647	-1.7046
15024	205569_PM_at	27074	LAMP3	lysosomal-associated membrane protein 3	NM_014398	1.56031e-09	0.586809	-1.70413
33158	223874_PM_at	653857	ACTR3C	ARP3 actin-related protein 3 homolog C (yeast)	NM_001164458 /// NM_001164459	0.000264897	0.586886	-1.70391
36595	227332_PM_at	100506649	LOC100506649	hypothetical LOC100506649	XR_109139 /// XR_109140 /// XR_111345 /// XR_111346 /// XR_114621 /// XR_114622	2.031e-05	0.587081	-1.70334
44517	235260_PM_s_at	133015	PACRGL	PARK2 co-regulated-like	NM_001130727 /// NM_145048	1.35862e-10	0.587194	-1.70301
29738	220446_PM_s_at	10164	CHST4	carbohydrate (N-acetylglucosamine 6-O) sulfotransferase 4	NM_001166395 /// NM_005769	4.23873e-06	0.587224	-1.70293
22080	212767_PM_at	92170	MTG1	mitochondrial GTPase 1 homolog (S. cerevisiae)	NM_138384	7.0479e-10	0.587284	-1.70275
21413	212099_PM_at	388	RHOB	ras homolog gene family, member B	NM_004040	4.51346e-06	0.587329	-1.70262
40554	231292_PM_at	493861	EID3	EP300 interacting inhibitor of differentiation 3	NM_001008394	4.15137e-06	0.587506	-1.70211
40027	230765_PM_at	57495	KIAA1239	KIAA1239	NM_001144990	2.65528e-06	0.587575	-1.70191
2270	1555355_PM_a_at	2113	ETS1	v-ets erythroblastosis virus E26 oncogene homolog 1 (avian)	NM_001143820 /// NM_001162422 /// NM_005238	3.81718e-05	0.587647	-1.7017
22096	212783_PM_at	5930	RBBP6	retinoblastoma binding protein 6	NM_006910 /// NM_018703 /// NM_032626	7.3745e-11	0.587757	-1.70138
18698	209276_PM_s_at	2745	GLRX	glutaredoxin (thioltransferase)	NM_001118890 /// NM_002064	2.52129e-09	0.58805	-1.70054
39342	230080_PM_at	285943	LOC285943	Hypothetical protein LOC285943	XR_108755 /// XR_110657 /// XR_112991 /// XR_114007	5.55352e-05	0.588103	-1.70038
27836	218543_PM_s_at	64761	PARP12	poly (ADP-ribose) polymerase family, member 12	NM_022750	6.66749e-07	0.588159	-1.70022
31286	221998_PM_s_at	51231	VRK3	vaccinia related kinase 3	NM_001025778 /// NM_016440	5.79138e-08	0.588504	-1.69922
39558	230296_PM_at	730094	C16orf52	chromosome 16 open reading frame 52	NM_001164579	3.31325e-10	0.588686	-1.6987
44845	235588_PM_at	157570	ESCO2	establishment of cohesion 1 homolog 2 (S. cerevisiae)	NM_001017420	3.98218e-07	0.588763	-1.69848
10224	200768_PM_s_at	4144	MAT2A	methionine adenosyltransferase II, alpha	NM_005911	1.13119e-11	0.588853	-1.69822
48925	239668_PM_at	---	---	---	---	8.84398e-06	0.589001	-1.69779
47717	238460_PM_at	84985	FAM83A	family with sequence similarity 83, member A	NM_032899 /// NM_207006	2.02674e-05	0.589143	-1.69738
15386	205931_PM_s_at	9586	CREB5	cAMP responsive element binding protein 5	NM_001011666 /// NM_004904 /// NM_182898 /// NM_182899	2.65797e-06	0.589323	-1.69686
4557	1559026_PM_at	---	---	---	---	1.7453e-05	0.589381	-1.6967
33075	223791_PM_at	100132948 /// 100133121 /// 548321	FAM27A /// FAM27B /// FAM27C	family with sequence similarity 27, member A /// family with sequence similarity 27, me	NR_024060 /// NR_027421 /// NR_027422	1.00392e-07	0.589412	-1.69661
32778	223493_PM_at	26272	FBXO4	F-box protein 4	NM_012176 /// NM_033484	6.38776e-09	0.589499	-1.69636
29282	219990_PM_at	79733	E2F8	E2F transcription factor 8	NM_024680	8.69719e-06	0.589512	-1.69632
47982	238725_PM_at	3659	IRF1	interferon regulatory factor 1	NM_002198	7.79851e-06	0.589629	-1.69598
40838	231576_PM_at	55500	ETNK1	Ethanolamine kinase 1	NM_001039481 /// NM_018638	0.000130583	0.589948	-1.69506
15823	206369_PM_s_at	5294	PIK3CG	phosphoinositide-3-kinase, catalytic, gamma polypeptide	NM_002649	1.87327e-08	0.590067	-1.69472
45686	236429_PM_at	55769	ZNF83	zinc finger protein 83	NM_001105549 /// NM_001105550 /// NM_001105551 /// NM_001105552 /// NM_001105553 /// NM	7.98587e-07	0.590169	-1.69443
44498	235241_PM_at	153129	SLC38A9	solute carrier family 38, member 9	NM_173514	5.26856e-06	0.5902	-1.69434
22871	213562_PM_s_at	6713	SQLE	squalene epoxidase	NM_003129	4.43842e-07	0.590207	-1.69432
44786	235529_PM_x_at	25939	SAMHD1	SAM domain and HD domain 1	NM_015474	1.27587e-05	0.59024	-1.69423
19093	209677_PM_at	5584	PRKCI	protein kinase C, iota	NM_002740	1.85582e-06	0.590562	-1.6933
54256	36711_PM_at	23764	MAFF	v-maf musculoaponeurotic fibrosarcoma oncogene homolog F (avian)	NM_001161572 /// NM_001161573 /// NM_001161574 /// NM_012323	6.46128e-12	0.590654	-1.69304
37968	228706_PM_s_at	137075	CLDN23	claudin 23	NM_194284	6.49319e-05	0.591325	-1.69112
32303	223016_PM_x_at	9406	ZRANB2	zinc finger, RAN-binding domain containing 2	NM_005455 /// NM_203350	6.11955e-10	0.591345	-1.69106
34467	225202_PM_at	22836	RHOBTB3	Rho-related BTB domain containing 3	NM_014899	1.17898e-08	0.591401	-1.6909
13640	204185_PM_x_at	5481	PPID	peptidylprolyl isomerase D	NM_005038	4.80175e-06	0.591414	-1.69086
42175	232914_PM_s_at	54843	SYTL2	synaptotagmin-like 2	NM_001162951 /// NM_001162952 /// NM_001162953 /// NM_032379 /// NM_032943 /// NM_20692	4.78794e-08	0.591499	-1.69062
36965	227703_PM_s_at	94121	SYTL4	synaptotagmin-like 4	NM_001129896 /// NM_001174068 /// NM_080737	3.20194e-10	0.591838	-1.68965
14363	204908_PM_s_at	602	BCL3	B-cell CLL/lymphoma 3	NM_005178	4.24355e-08	0.591904	-1.68946
36063	226800_PM_at	84455	EFCAB7	EF-hand calcium binding domain 7	NM_032437	4.13396e-06	0.592111	-1.68887
2853	1556194_PM_a_at	100507455	LOC100507455	hypothetical LOC100507455	XR_109831 /// XR_109832 /// XR_112669 /// XR_112670 /// XR_113670 /// XR_113671	9.07478e-06	0.592513	-1.68773
19196	209780_PM_at	57157	PHTF2	putative homeodomain transcription factor 2	NM_001127357 /// NM_001127358 /// NM_001127359 /// NM_001127360 /// NM_020432	2.12632e-10	0.592882	-1.68668
50317	241060_PM_x_at	---	---	---	---	0.000401943	0.592965	-1.68644
35083	225818_PM_s_at	84897	TBRG1	transforming growth factor beta regulator 1	NM_032811 /// NR_016021	6.10976e-05	0.59304	-1.68623
33291	224009_PM_x_at	10170	DHRS9	dehydrogenase/reductase (SDR family) member 9	NM_001142270 /// NM_001142271 /// NM_005771 /// NM_199204	1.56507e-06	0.593121	-1.686
1251	1553978_PM_at	729991	LOC729991	hypothetical protein LOC729991	NM_001145783 /// NM_001145784	1.4946e-07	0.593163	-1.68588
44308	235051_PM_at	152137	CCDC50	coiled-coil domain containing 50	NM_174908 /// NM_178335	4.90949e-07	0.593427	-1.68513
1766	1554696_PM_s_at	7298	TYMS	thymidylate synthetase	NM_001071	1.66699e-06	0.593553	-1.68477
54544	59697_PM_at	376267	RAB15	RAB15, member RAS onocogene family	NM_198686	4.07478e-07	0.5938	-1.68407
18672	209250_PM_at	8560	DEGS1	degenerative spermatocyte homolog 1, lipid desaturase (Drosophila)	NM_003676	2.45588e-08	0.59386	-1.6839
32146	222859_PM_s_at	27071	DAPP1	dual adaptor of phosphotyrosine and 3-phosphoinositides	NM_014395	0.000164014	0.593981	-1.68355
33706	224436_PM_s_at	25934	NIPSNAP3A	nipsnap homolog 3A (C. elegans)	NM_015469	6.35159e-08	0.594116	-1.68317
29299	220007_PM_at	79828	METTL8	methyltransferase like 8	NM_024770	1.92217e-07	0.594446	-1.68224
22662	213353_PM_at	23461	ABCA5	ATP-binding cassette, sub-family A (ABC1), member 5	NM_018672 /// NM_172232	1.76266e-06	0.594906	-1.68094
13996	204541_PM_at	23541	SEC14L2	SEC14-like 2 (S. cerevisiae)	NM_012429 /// NM_033382	9.87375e-08	0.595086	-1.68043
27558	218265_PM_at	79048	SECISBP2	SECIS binding protein 2	NM_024077	1.19144e-07	0.595698	-1.6787
33528	224250_PM_s_at	79048	SECISBP2	SECIS binding protein 2	NM_024077	7.1137e-08	0.595841	-1.6783
14653	205198_PM_s_at	538	ATP7A	ATPase, Cu++ transporting, alpha polypeptide	NM_000052	4.88326e-06	0.59588	-1.67819
42802	233543_PM_s_at	84142	FAM175A	family with sequence similarity 175, member A	NM_139076	2.92074e-07	0.596018	-1.6778
20361	210986_PM_s_at	7168	TPM1	tropomyosin 1 (alpha)	NM_000366 /// NM_001018004 /// NM_001018005 /// NM_001018006 /// NM_001018007 /// NM_00	9.31757e-08	0.596069	-1.67766
47289	238032_PM_at	---	---	---	---	6.08736e-05	0.596104	-1.67756
35868	226605_PM_at	1609	DGKQ	diacylglycerol kinase, theta 110kDa	NM_001347	2.7204e-08	0.596149	-1.67743
35121	225856_PM_at	---	---	---	---	9.86655e-08	0.596254	-1.67714
26771	217478_PM_s_at	3108	HLA-DMA	major histocompatibility complex, class II, DM alpha	NM_006120	1.54413e-05	0.596271	-1.67709
7888	1565579_PM_at	---	---	---	---	6.07942e-06	0.596636	-1.67606
32032	222745_PM_s_at	79768	C15orf29	chromosome 15 open reading frame 29	NM_024713	1.49641e-07	0.597011	-1.67501
53310	244052_PM_at	84869	CBR4	carbonyl reductase 4	NM_032783	7.1679e-09	0.597118	-1.67471
36132	226869_PM_at	1953	MEGF6	multiple EGF-like-domains 6	NM_001409	1.65756e-05	0.597773	-1.67288
10873	201417_PM_at	6659	SOX4	SRY (sex determining region Y)-box 4	NM_003107	1.27081e-08	0.597945	-1.67239
18682	209260_PM_at	2810	SFN	stratifin	NM_006142	4.50975e-06	0.598153	-1.67181
32512	223227_PM_at	583	BBS2	Bardet-Biedl syndrome 2	NM_031885	1.16708e-09	0.598185	-1.67172
35931	226668_PM_at	151525	WDSUB1	WD repeat, sterile alpha motif and U-box domain containing 1	NM_001128212 /// NM_001128213 /// NM_152528	8.10247e-07	0.598453	-1.67097
47861	238604_PM_at	---	---	---	---	2.81529e-06	0.598604	-1.67055
31683	222396_PM_at	51155	HN1	hematological and neurological expressed 1	NM_001002032 /// NM_001002033 /// NM_016185	2.27954e-10	0.598616	-1.67052
30373	221082_PM_s_at	57446	NDRG3	NDRG family member 3	NM_022477 /// NM_032013	0.000494769	0.598874	-1.6698
32347	223060_PM_at	55017	C14orf119	chromosome 14 open reading frame 119	NM_017924	1.84038e-11	0.599316	-1.66857
29271	219979_PM_s_at	51501	C11orf73	chromosome 11 open reading frame 73	NM_016401 /// NR_024596 /// NR_024597 /// NR_024598	1.83618e-07	0.599372	-1.66841
12788	203333_PM_at	22920	KIFAP3	kinesin-associated protein 3	NM_014970	1.12073e-11	0.600129	-1.66631
19694	210286_PM_s_at	9497	SLC4A7	solute carrier family 4, sodium bicarbonate cotransporter, member 7	NM_003615	8.26858e-07	0.600141	-1.66628
11788	202332_PM_at	1454	CSNK1E	casein kinase 1, epsilon	NM_001894 /// NM_152221	2.79228e-07	0.600356	-1.66568
47279	238022_PM_at	643911	CRNDE	colorectal neoplasia differentially expressed (non-protein coding)	NR_034105 /// NR_034106	3.62263e-07	0.6004	-1.66556
13051	203596_PM_s_at	24138	IFIT5	interferon-induced protein with tetratricopeptide repeats 5	NM_012420	1.31098e-07	0.600578	-1.66506
46291	237034_PM_at	---	---	---	---	9.18594e-06	0.600607	-1.66498
25266	215966_PM_x_at	2713	GK3P	glycerol kinase 3 pseudogene	NR_026575	7.47842e-06	0.600622	-1.66494
39360	230098_PM_at	51105	PHF20L1	PHD finger protein 20-like 1	NM_016018 /// NM_032205 /// NM_198513	2.98666e-05	0.601017	-1.66385
41180	231918_PM_s_at	84340	GFM2	G elongation factor, mitochondrial 2	NM_032380 /// NM_170681 /// NM_170691	1.02099e-06	0.601311	-1.66303
22833	213524_PM_s_at	50486	G0S2	G0/G1switch 2	NM_015714	3.31928e-05	0.601443	-1.66267
54534	58780_PM_s_at	55701	ARHGEF40	Rho guanine nucleotide exchange factor (GEF) 40	NM_018071	0.000273933	0.601636	-1.66213
46120	236863_PM_at	339210	C17orf67	chromosome 17 open reading frame 67	NM_001085430	4.3687e-08	0.601769	-1.66177
24000	214696_PM_at	84981	C17orf91	chromosome 17 open reading frame 91	NR_028502 /// NR_028503 /// NR_028504 /// NR_028505	2.73574e-08	0.601774	-1.66175
54641	AFFX-HUMISGF3A/M97935_MA_at	6772	STAT1	signal transducer and activator of transcription 1, 91kDa	NM_007315 /// NM_139266	4.90425e-06	0.601993	-1.66115
11508	202052_PM_s_at	26064	RAI14	retinoic acid induced 14	NM_001145520 /// NM_001145521 /// NM_001145522 /// NM_001145523 /// NM_001145525 /// NM	1.38727e-06	0.602666	-1.65929
39153	229891_PM_x_at	100507773	LOC100507773	hypothetical LOC100507773	XR_111382	3.48351e-05	0.603039	-1.65827
26153	216855_PM_s_at	3192	HNRNPU	heterogeneous nuclear ribonucleoprotein U (scaffold attachment factor A)	NM_004501 /// NM_031844	3.06929e-05	0.603534	-1.65691
32587	223302_PM_s_at	79027	ZNF655	zinc finger protein 655	NM_001009958 /// NM_001009960 /// NM_001083956 /// NM_001085366 /// NM_001085367 /// NM	4.84354e-09	0.603763	-1.65628
35636	226372_PM_at	50515	CHST11	carbohydrate (chondroitin 4) sulfotransferase 11	NM_001173982 /// NM_018413	6.33308e-06	0.603787	-1.65621
11656	202200_PM_s_at	6732	SRPK1	SRSF protein kinase 1	NM_003137 /// NR_034069	2.38271e-12	0.603923	-1.65584
26160	216862_PM_s_at	100272147	MTCP1NB	mature T-cell proliferation 1 neighbor	NM_001018024	3.90647e-08	0.604167	-1.65517
54642	AFFX-HUMISGF3A/M97935_MB_at	6772	STAT1	signal transducer and activator of transcription 1, 91kDa	NM_007315 /// NM_139266	4.75785e-07	0.604178	-1.65514
10876	201420_PM_s_at	79084	WDR77	WD repeat domain 77	NM_024102	3.60818e-08	0.604413	-1.6545
22814	213505_PM_s_at	10147	SUGP2	SURP and G patch domain containing 2	NM_001017392 /// NM_014884	9.56406e-09	0.604524	-1.65419
37923	228661_PM_s_at	---	---	---	---	6.22868e-08	0.604994	-1.65291
20201	210813_PM_s_at	7518	XRCC4	X-ray repair complementing defective repair in Chinese hamster cells 4	NM_003401 /// NM_022406 /// NM_022550	9.6736e-06	0.605021	-1.65283
22381	213070_PM_at	5286	PIK3C2A	phosphoinositide-3-kinase, class 2, alpha polypeptide	NM_002645	2.21467e-11	0.605803	-1.6507
37621	228359_PM_at	84959	UBASH3B	ubiquitin associated and SH3 domain containing B	NM_032873	0.000777307	0.605881	-1.65049
13965	204510_PM_at	8317	CDC7	cell division cycle 7 homolog (S. cerevisiae)	NM_001134419 /// NM_001134420 /// NM_003503	2.32962e-08	0.605883	-1.65048
19383	209969_PM_s_at	6772	STAT1	signal transducer and activator of transcription 1, 91kDa	NM_007315 /// NM_139266	1.74745e-06	0.606023	-1.6501
12636	203180_PM_at	220	ALDH1A3	aldehyde dehydrogenase 1 family, member A3	NM_000693	7.33754e-13	0.606094	-1.64991
285	1552649_PM_a_at	117584	RFFL	ring finger and FYVE-like domain containing 1	NM_001017368 /// NM_057178	1.2096e-05	0.606327	-1.64928
12432	202975_PM_s_at	22836	RHOBTB3	Rho-related BTB domain containing 3	NM_014899	2.01885e-06	0.606344	-1.64923
22147	212834_PM_at	11056	DDX52	DEAD (Asp-Glu-Ala-Asp) box polypeptide 52	NM_007010 /// NM_152300	7.61629e-07	0.606356	-1.6492
44820	235563_PM_at	---	---	---	---	3.94061e-06	0.606772	-1.64807
11777	202321_PM_at	9453	GGPS1	geranylgeranyl diphosphate synthase 1	NM_001037277 /// NM_004837 /// NR_036605	5.6226e-07	0.606788	-1.64802
50804	241547_PM_at	---	---	---	---	6.98477e-07	0.607043	-1.64733
48530	239273_PM_s_at	79148	MMP28	matrix metallopeptidase 28	NM_001032278 /// NM_024302	9.46265e-09	0.607243	-1.64679
18437	209015_PM_s_at	10049	DNAJB6	DnaJ (Hsp40) homolog, subfamily B, member 6	NM_005494 /// NM_058246	1.69511e-10	0.607344	-1.64651
49560	240303_PM_at	79838	TMC5	transmembrane channel-like 5	NM_001105248 /// NM_001105249 /// NM_024780	2.59933e-05	0.607388	-1.64639
11891	202435_PM_s_at	1545	CYP1B1	cytochrome P450, family 1, subfamily B, polypeptide 1	NM_000104	6.61672e-07	0.607429	-1.64628
44724	235467_PM_s_at	3749	KCNC4	potassium voltage-gated channel, Shaw-related subfamily, member 4	NM_001039574 /// NM_004978 /// NR_036437	4.61839e-06	0.607451	-1.64622
37420	228158_PM_at	645166	LOC645166	lymphocyte-specific protein 1 pseudogene	NR_027354 /// NR_027355 /// NR_027356	2.37662e-08	0.607649	-1.64569
17876	208450_PM_at	3957	LGALS2	lectin, galactoside-binding, soluble, 2	NM_006498	6.37691e-06	0.60777	-1.64536
35168	225903_PM_at	128869	PIGU	phosphatidylinositol glycan anchor biosynthesis, class U	NM_080476	2.81086e-10	0.607916	-1.64496
19322	209908_PM_s_at	7042	TGFB2	transforming growth factor, beta 2	NM_001135599 /// NM_003238	4.35995e-05	0.608106	-1.64445
35253	225989_PM_at	26091	HERC4	hect domain and RLD 4	NM_015601 /// NM_022079	2.05232e-07	0.608313	-1.64389
52796	243539_PM_at	84542	KIAA1841	KIAA1841	NM_001129993 /// NM_032506	1.30142e-05	0.608728	-1.64277
23111	213803_PM_at	3837	KPNB1	Karyopherin (importin) beta 1	NM_002265	2.89651e-08	0.60892	-1.64225
2643	1555870_PM_at	388591	RNF207	ring finger protein 207	NM_207396	6.59678e-06	0.608938	-1.6422
36961	227699_PM_at	112849	C14orf149	chromosome 14 open reading frame 149	NM_144581	1.2703e-10	0.609552	-1.64055
39660	230398_PM_at	84951	TNS4	tensin 4	NM_032865	1.14798e-06	0.609606	-1.6404
29336	220044_PM_x_at	51747	LUC7L3	LUC7-like 3 (S. cerevisiae)	NM_006107 /// NM_016424	9.40809e-12	0.609696	-1.64016
47811	238554_PM_at	80777	CYB5B	cytochrome b5 type B (outer mitochondrial membrane)	NM_030579	2.16803e-07	0.609705	-1.64014
35494	226230_PM_at	57223	SMEK2	SMEK homolog 2, suppressor of mek1 (Dictyostelium)	NM_001122964 /// NM_020463	6.02569e-08	0.609962	-1.63945
36294	227031_PM_at	23161	SNX13	sorting nexin 13	NM_015132	1.44051e-09	0.61028	-1.63859
576	1553055_PM_a_at	162394	SLFN5	schlafen family member 5	NM_144975	1.50273e-05	0.610436	-1.63817
35590	226326_PM_at	84333	PCGF5	polycomb group ring finger 5	NM_032373	1.65574e-08	0.610469	-1.63809
16015	206561_PM_s_at	57016	AKR1B10	aldo-keto reductase family 1, member B10 (aldose reductase)	NM_020299	0.00288186	0.610489	-1.63803
46657	237400_PM_at	27109	ATP5S	ATP synthase, H+ transporting, mitochondrial F0 complex, subunit s (factor B)	NM_001003803 /// NM_001003805 /// NM_015684 /// NR_033761	0.000475022	0.611182	-1.63617
18812	209391_PM_at	8818	DPM2	dolichyl-phosphate mannosyltransferase polypeptide 2, regulatory subunit	NM_003863	4.04313e-07	0.611418	-1.63554
35012	225747_PM_at	93058	COQ10A	coenzyme Q10 homolog A (S. cerevisiae)	NM_001099337 /// NM_144576	6.97907e-08	0.611448	-1.63546
10350	200894_PM_s_at	2288	FKBP4	FK506 binding protein 4, 59kDa	NM_002014	2.47904e-07	0.611479	-1.63538
34878	225613_PM_at	375449	MAST4	microtubule associated serine/threonine kinase family member 4	NM_001164664 /// NM_015183 /// NM_198828	1.30736e-05	0.611482	-1.63537
37154	227892_PM_at	5563	PRKAA2	protein kinase, AMP-activated, alpha 2 catalytic subunit	NM_006252	0.000111382	0.611586	-1.63509
6656	1562527_PM_at	283027	LOC283027	hypothetical protein LOC283027	---	0.00105452	0.611592	-1.63508
36173	226910_PM_at	51122	COMMD2	COMM domain containing 2	NM_016094	2.42436e-06	0.611655	-1.63491
49066	239809_PM_at	---	---	---	---	0.000944728	0.61172	-1.63473
27819	218526_PM_s_at	29098	RANGRF	RAN guanine nucleotide release factor	NM_001177801 /// NM_001177802 /// NM_016492	9.36385e-12	0.612041	-1.63388
34451	225186_PM_at	65059	RAPH1	Ras association (RalGDS/AF-6) and pleckstrin homology domains 1	NM_203365 /// NM_213589	3.45311e-05	0.612169	-1.63353
13957	204502_PM_at	25939	SAMHD1	SAM domain and HD domain 1	NM_015474	4.57104e-05	0.612498	-1.63266
30860	221569_PM_at	54806	AHI1	Abelson helper integration site 1	NM_001134830 /// NM_001134831 /// NM_001134832 /// NM_017651	2.0152e-06	0.612536	-1.63256
20015	210622_PM_x_at	8558	CDK10	cyclin-dependent kinase 10	NM_001098533 /// NM_001160367 /// NM_052987 /// NM_052988 /// NR_027702 /// NR_027703	0.000224618	0.612535	-1.63256
33899	224632_PM_at	54865	GPATCH4	G patch domain containing 4	NM_015590 /// NM_182679	1.85837e-07	0.612605	-1.63237
36795	227533_PM_at	---	---	---	---	2.24276e-07	0.613118	-1.63101
53161	243904_PM_at	---	---	---	---	5.11118e-07	0.613309	-1.6305
15184	205729_PM_at	9180	OSMR	oncostatin M receptor	NM_001168355 /// NM_003999	0.00147864	0.61336	-1.63036
12433	202976_PM_s_at	22836	RHOBTB3	Rho-related BTB domain containing 3	NM_014899	1.97492e-06	0.613953	-1.62879
14469	205014_PM_at	9982	FGFBP1	fibroblast growth factor binding protein 1	NM_005130	1.06611e-10	0.61396	-1.62877
38972	229710_PM_at	---	---	---	---	1.95615e-07	0.614089	-1.62843
29758	220466_PM_at	80071	CCDC15	coiled-coil domain containing 15	NM_025004	1.58656e-06	0.614151	-1.62826
28862	219570_PM_at	55614	KIF16B	kinesin family member 16B	NM_024704	9.69366e-07	0.614233	-1.62805
35371	226107_PM_at	56913	C1GALT1	core 1 synthase, glycoprotein-N-acetylgalactosamine 3-beta-galactosyltransferase, 1	NM_020156	5.60181e-05	0.614368	-1.62769
22203	212890_PM_at	124565	SLC38A10	solute carrier family 38, member 10	NM_001037984 /// NM_138570	7.26834e-07	0.614368	-1.62769
37917	228655_PM_at	---	---	---	---	0.00114449	0.614765	-1.62664
11000	201544_PM_x_at	8106	PABPN1	poly(A) binding protein, nuclear 1	NM_004643	1.38085e-09	0.614834	-1.62646
36266	227003_PM_at	9364	RAB28	RAB28, member RAS oncogene family	NM_001017979 /// NM_001159601 /// NM_004249	5.46694e-07	0.615046	-1.62589
39440	230178_PM_s_at	55250	ELP2	elongation protein 2 homolog (S. cerevisiae)	NM_018255	0.00251684	0.615156	-1.62561
22832	213523_PM_at	898	CCNE1	cyclin E1	NM_001238 /// NM_057182	2.36867e-06	0.615247	-1.62536
34207	224941_PM_at	5069	PAPPA	pregnancy-associated plasma protein A, pappalysin 1	NM_002581	1.20215e-05	0.615262	-1.62532
33270	223988_PM_x_at	64745	METT11D1	methyltransferase 11 domain containing 1	NM_001029991 /// NM_022734	1.18902e-10	0.615386	-1.625
15808	206354_PM_at	28234	SLCO1B3	solute carrier organic anion transporter family, member 1B3	NM_019844	4.76358e-08	0.615646	-1.62431
34761	225496_PM_s_at	54843	SYTL2	synaptotagmin-like 2	NM_001162951 /// NM_001162952 /// NM_001162953 /// NM_032379 /// NM_032943 /// NM_20692	0.000243215	0.615821	-1.62385
11001	201545_PM_s_at	8106	PABPN1	poly(A) binding protein, nuclear 1	NM_004643	1.94493e-06	0.615974	-1.62344
12100	202644_PM_s_at	7128	TNFAIP3	tumor necrosis factor, alpha-induced protein 3	NM_006290	2.0542e-06	0.616035	-1.62329
39214	229952_PM_at	---	---	---	---	2.30766e-06	0.61638	-1.62238
34606	225341_PM_at	80298	MTERFD3	MTERF domain containing 3	NM_001033050 /// NM_025198	6.43622e-05	0.61689	-1.62103
26073	216775_PM_at	54532	USP53	ubiquitin specific peptidase 53	NM_019050	2.27569e-05	0.617852	-1.61851
19927	210531_PM_at	7181	NR2C1	nuclear receptor subfamily 2, group C, member 1	NM_001032287 /// NM_001127362 /// NM_003297	7.1423e-07	0.618122	-1.6178
16601	207147_PM_at	1746	DLX2	distal-less homeobox 2	NM_004405	6.32533e-07	0.618151	-1.61773
18762	209341_PM_s_at	3551	IKBKB	inhibitor of kappa light polypeptide gene enhancer in B-cells, kinase beta	NM_001190720 /// NM_001190721 /// NM_001190722 /// NM_001556 /// NR_033818 /// NR_03381	1.91361e-06	0.618462	-1.61691
41226	231964_PM_at	---	---	---	---	0.000101481	0.618573	-1.61662
19050	209632_PM_at	5523	PPP2R3A	protein phosphatase 2, regulatory subunit B'', alpha	NM_001190447 /// NM_002718 /// NM_181897	2.45059e-05	0.618689	-1.61632
36793	227531_PM_at	---	---	---	---	9.10178e-09	0.618752	-1.61616
18258	208835_PM_s_at	51747	LUC7L3	LUC7-like 3 (S. cerevisiae)	NM_006107 /// NM_016424	2.16548e-10	0.618783	-1.61607
32197	222910_PM_s_at	51555	PEX5L	peroxisomal biogenesis factor 5-like	NM_016559	1.94574e-05	0.618807	-1.61601
13047	203592_PM_s_at	10272	FSTL3	follistatin-like 3 (secreted glycoprotein)	NM_005860	5.66359e-08	0.618878	-1.61583
27659	218366_PM_x_at	64745	METT11D1	methyltransferase 11 domain containing 1	NM_001029991 /// NM_022734	3.67192e-11	0.61897	-1.61559
24660	215358_PM_x_at	100129482	ZNF37BP	zinc finger protein 37B, pseudogene	NR_026777	0.000165823	0.61929	-1.61475
36931	227669_PM_at	25874	BRP44	brain protein 44	NM_001143674 /// NM_015415 /// NR_026550	1.41568e-05	0.619819	-1.61338
41322	232060_PM_at	4919	ROR1	receptor tyrosine kinase-like orphan receptor 1	NM_001083592 /// NM_005012	3.25177e-06	0.619847	-1.6133
45340	236083_PM_at	440603	BCL2L15	BCL2-like 15	NM_001010922	0.00118409	0.620104	-1.61263
28614	219322_PM_s_at	49856	WDR8	WD repeat domain 8	NM_017818	3.20198e-08	0.620736	-1.61099
2266	1555350_PM_at	51535	PPHLN1	periphilin 1	NM_001143787 /// NM_001143788 /// NM_001143789 /// NM_016488 /// NM_201438 /// NM_20143	8.48101e-08	0.620748	-1.61096
24098	214794_PM_at	5036	PA2G4	proliferation-associated 2G4, 38kDa	NM_006191	0.000389226	0.620865	-1.61066
14278	204823_PM_at	89795	NAV3	neuron navigator 3	NM_014903	2.61614e-05	0.622072	-1.60753
24201	214898_PM_x_at	57876	MUC3B	mucin 3B, cell surface associated	XM_001125753	0.00159239	0.622289	-1.60697
35785	226521_PM_s_at	84142	FAM175A	family with sequence similarity 175, member A	NM_139076	9.0754e-07	0.622316	-1.6069
20251	210868_PM_s_at	79071	ELOVL6	ELOVL family member 6, elongation of long chain fatty acids (FEN1/Elo2, SUR4/Elo3-like,	NM_001130721 /// NM_024090	0.000910811	0.622741	-1.60581
32193	222906_PM_at	28982	FLVCR1	feline leukemia virus subgroup C cellular receptor 1	NM_014053	2.67859e-06	0.622812	-1.60562
28075	218783_PM_at	25896	INTS7	integrator complex subunit 7	NM_015434	5.5481e-07	0.622879	-1.60545
12634	203178_PM_at	2628	GATM	glycine amidinotransferase (L-arginine:glycine amidinotransferase)	NM_001482	6.34997e-05	0.622991	-1.60516
18348	208925_PM_at	56650	CLDND1	claudin domain containing 1	NM_001040181 /// NM_001040182 /// NM_001040183 /// NM_001040199 /// NM_001040200 /// NM	2.16346e-08	0.62312	-1.60483
14989	205534_PM_at	5099	PCDH7	protocadherin 7	NM_001173523 /// NM_002589 /// NM_032456 /// NM_032457	3.7919e-09	0.623349	-1.60424
39262	230000_PM_at	57674	RNF213	ring finger protein 213	NM_020914 /// NM_020954	1.45108e-05	0.623423	-1.60405
30226	220934_PM_s_at	79064	TMEM223	transmembrane protein 223	NM_001080501	3.53381e-13	0.623484	-1.60389
14526	205071_PM_x_at	7518	XRCC4	X-ray repair complementing defective repair in Chinese hamster cells 4	NM_003401 /// NM_022406 /// NM_022550	3.72198e-06	0.623882	-1.60287
44901	235644_PM_at	165055	CCDC138	coiled-coil domain containing 138	NM_144978	2.81375e-06	0.623924	-1.60276
13583	204128_PM_s_at	5983	RFC3	replication factor C (activator 1) 3, 38kDa	NM_002915 /// NM_181558	9.52642e-08	0.624008	-1.60254
42824	233565_PM_s_at	27111	SDCBP2	syndecan binding protein (syntenin) 2	NM_015685 /// NM_080489	0.000215751	0.62418	-1.6021
3547	1557275_PM_a_at	727910	TLCD2	TLC domain containing 2	NM_001164407	0.000796573	0.624224	-1.60199
34624	225359_PM_at	131118	DNAJC19	DnaJ (Hsp40) homolog, subfamily C, member 19	NM_001190233 /// NM_145261 /// NR_033721 /// NR_033722 /// NR_033723 /// NR_033724 ///	2.7622e-09	0.624658	-1.60088
37353	228091_PM_at	55014	STX17	syntaxin 17	NM_017919	5.4436e-05	0.624829	-1.60044
38515	229253_PM_at	117145	THEM4	thioesterase superfamily member 4	NM_053055	1.08505e-05	0.624907	-1.60024
34326	225061_PM_at	55466	DNAJA4	DnaJ (Hsp40) homolog, subfamily A, member 4	NM_001130182 /// NM_001130183 /// NM_018602	1.67026e-09	0.625162	-1.59959
30829	221538_PM_s_at	5361	PLXNA1	plexin A1	NM_032242	1.45741e-11	0.625247	-1.59937
35689	226425_PM_at	79745	CLIP4	CAP-GLY domain containing linker protein family, member 4	NM_024692	1.60218e-07	0.62532	-1.59918
49075	239818_PM_x_at	10221	TRIB1	tribbles homolog 1 (Drosophila)	NM_025195	0.00108942	0.625424	-1.59892
29155	219863_PM_at	51191	HERC5	hect domain and RLD 5	NM_016323	3.01711e-07	0.625445	-1.59886
23673	214366_PM_s_at	240	ALOX5	arachidonate 5-lipoxygenase	NM_000698	0.00103857	0.62568	-1.59826
13862	204407_PM_at	8458	TTF2	transcription termination factor, RNA polymerase II	NM_003594	1.26984e-08	0.625739	-1.59811
39047	229785_PM_at	889	KRIT1	KRIT1, ankyrin repeat containing	NM_001013406 /// NM_004912 /// NM_194454 /// NM_194455 /// NM_194456	1.23172e-06	0.625812	-1.59792
13253	203798_PM_s_at	7447	VSNL1	visinin-like 1	NM_003385	3.69222e-05	0.626173	-1.597
38203	228941_PM_at	144245	ALG10B	asparagine-linked glycosylation 10, alpha-1,2-glucosyltransferase homolog B (yeast)	NM_001013620	2.1342e-06	0.626305	-1.59667
38815	229553_PM_at	283209	PGM2L1	phosphoglucomutase 2-like 1	NM_173582	7.29095e-11	0.626406	-1.59641
12021	202565_PM_s_at	6840	SVIL	supervillin	NM_003174 /// NM_021738	1.08253e-08	0.626721	-1.59561
51530	242273_PM_at	---	---	---	---	0.000928077	0.626735	-1.59557
10343	200887_PM_s_at	6772	STAT1	signal transducer and activator of transcription 1, 91kDa	NM_007315 /// NM_139266	9.32787e-09	0.626741	-1.59556
36011	226748_PM_at	256586	LYSMD2	LysM, putative peptidoglycan-binding, domain containing 2	NM_001143917 /// NM_153374	3.68242e-11	0.626915	-1.59511
31043	221755_PM_at	254102	EHBP1L1	EH domain binding protein 1-like 1	NM_001099409	2.60772e-09	0.627039	-1.5948
52209	242952_PM_at	---	---	---	---	2.35942e-06	0.627168	-1.59447
48529	239272_PM_at	79148	MMP28	matrix metallopeptidase 28	NM_001032278 /// NM_024302	0.00408749	0.627208	-1.59437
30991	221703_PM_at	83990	BRIP1	BRCA1 interacting protein C-terminal helicase 1	NM_032043	9.06826e-07	0.627222	-1.59433
5126	1560019_PM_at	84777	MGC11082	hypothetical LOC84777	XR_109464 /// XR_111762 /// XR_115163	0.0003897	0.627237	-1.59429
1502	1554334_PM_a_at	55466	DNAJA4	DnaJ (Hsp40) homolog, subfamily A, member 4	NM_001130182 /// NM_001130183 /// NM_018602	5.93306e-08	0.627349	-1.59401
40295	231033_PM_at	---	---	---	---	0.000157171	0.627498	-1.59363
20267	210885_PM_s_at	89870	TRIM15	tripartite motif-containing 15	NM_033229	0.00128746	0.627537	-1.59353
32718	223433_PM_at	57002	C7orf36	chromosome 7 open reading frame 36	NM_020192	1.18158e-08	0.627614	-1.59334
14594	205139_PM_s_at	10090	UST	uronyl-2-sulfotransferase	NM_005715	1.55855e-05	0.627867	-1.59269
31287	221999_PM_at	51231	VRK3	vaccinia related kinase 3	NM_001025778 /// NM_016440	3.62123e-08	0.627951	-1.59248
17521	208084_PM_at	3694	ITGB6	integrin, beta 6	NM_000888	0.00032262	0.628039	-1.59226
15299	205844_PM_at	8876	VNN1	vanin 1	NM_004666	0.000172989	0.628372	-1.59141
52157	242900_PM_at	144245	ALG10B	asparagine-linked glycosylation 10, alpha-1,2-glucosyltransferase homolog B (yeast)	NM_001013620	0.000188944	0.628405	-1.59133
38927	229665_PM_at	1479	CSTF3	cleavage stimulation factor, 3' pre-RNA, subunit 3, 77kDa	NM_001033505 /// NM_001033506 /// NM_001326	7.03152e-05	0.628444	-1.59123
21991	212678_PM_at	4763	NF1	neurofibromin 1	NM_000267 /// NM_001042492 /// NM_001128147	0.000109997	0.628636	-1.59075
22637	213328_PM_at	4750	NEK1	NIMA (never in mitosis gene a)-related kinase 1	NM_012224	6.17768e-06	0.628662	-1.59068
11605	202149_PM_at	4739	NEDD9	neural precursor cell expressed, developmentally down-regulated 9	NM_001142393 /// NM_006403 /// NM_182966	6.743e-06	0.628727	-1.59051
28995	219703_PM_at	55329	MNS1	meiosis-specific nuclear structural 1	NM_018365	2.73504e-05	0.628905	-1.59007
27693	218400_PM_at	4940	OAS3	2'-5'-oligoadenylate synthetase 3, 100kDa	NM_006187	0.000114731	0.629146	-1.58946
40839	231577_PM_s_at	2633	GBP1	guanylate binding protein 1, interferon-inducible, 67kDa	NM_002053	2.35168e-06	0.629221	-1.58927
46088	236831_PM_at	152137	CCDC50	coiled-coil domain containing 50	NM_174908 /// NM_178335	2.11856e-09	0.629246	-1.5892
27756	218463_PM_s_at	80198	MUS81	MUS81 endonuclease homolog (S. cerevisiae)	NM_025128	1.01303e-06	0.62954	-1.58846
32191	222904_PM_s_at	79838	TMC5	transmembrane channel-like 5	NM_001105248 /// NM_001105249 /// NM_024780	0.000130698	0.629751	-1.58793
21652	212339_PM_at	2036	EPB41L1	erythrocyte membrane protein band 4.1-like 1	NM_012156 /// NM_177996	3.68832e-05	0.629967	-1.58739
4075	1558136_PM_s_at	6882	TAF11	TAF11 RNA polymerase II, TATA box binding protein (TBP)-associated factor, 28kDa	NM_005643	0.00513555	0.630263	-1.58664
26497	217202_PM_s_at	2752	GLUL	glutamate-ammonia ligase	NM_001033044 /// NM_001033056 /// NM_002065	1.41589e-05	0.630266	-1.58663
25277	215977_PM_x_at	2710	GK	glycerol kinase	NM_000167 /// NM_001128127 /// NM_203391	0.000289375	0.630568	-1.58587
11809	202353_PM_s_at	5718	PSMD12	proteasome (prosome, macropain) 26S subunit, non-ATPase, 12	NM_002816 /// NM_174871	8.33557e-13	0.630692	-1.58556
38906	229644_PM_at	5550	PREP	prolyl endopeptidase	NM_002726	2.87853e-06	0.631362	-1.58388
37969	228707_PM_at	137075	CLDN23	claudin 23	NM_194284	5.28587e-06	0.631473	-1.5836
34802	225537_PM_at	122553	TRAPPC6B	trafficking protein particle complex 6B	NM_001079537 /// NM_177452	2.67426e-09	0.631831	-1.5827
54163	32042_PM_at	10495	ENOX2	ecto-NOX disulfide-thiol exchanger 2	NM_006375 /// NM_182314	3.86216e-07	0.631952	-1.5824
26419	217124_PM_at	23288	IQCE	IQ motif containing E	NM_001100390 /// NM_152558	6.03325e-05	0.63203	-1.5822
16008	206554_PM_x_at	6419	SETMAR	SET domain and mariner transposase fusion gene	NM_006515 /// NR_024022	1.07969e-06	0.632297	-1.58154
16989	207540_PM_s_at	6850	SYK	spleen tyrosine kinase	NM_001135052 /// NM_001174167 /// NM_001174168 /// NM_003177	0.000802883	0.632575	-1.58084
29377	220085_PM_at	3070	HELLS	helicase, lymphoid-specific	NM_018063	0.000456296	0.632703	-1.58052
3415	1557053_PM_s_at	7327	UBE2G2	ubiquitin-conjugating enzyme E2G 2 (UBC7 homolog, yeast)	NM_003343 /// NM_182688	2.11457e-08	0.63271	-1.5805
25893	216595_PM_at	121006	FAM186A	family with sequence similarity 186, member A	NM_001145475	7.75578e-05	0.632762	-1.58037
1676	1554572_PM_a_at	79723	SUV39H2	suppressor of variegation 3-9 homolog 2 (Drosophila)	NM_001193424 /// NM_001193425 /// NM_001193426 /// NM_001193427 /// NM_024670 /// NR_03	4.44651e-07	0.632913	-1.58
37102	227840_PM_at	130355	C2orf76	chromosome 2 open reading frame 76	NM_001017927	4.47272e-05	0.633087	-1.57956
32473	223187_PM_s_at	94101	ORMDL1	ORM1-like 1 (S. cerevisiae)	NM_001128150 /// NM_016467	1.79726e-10	0.633196	-1.57929
20020	210627_PM_s_at	7841	MOGS	mannosyl-oligosaccharide glucosidase	NM_001146158 /// NM_006302	1.7355e-08	0.633352	-1.5789
38217	228955_PM_at	---	---	---	---	1.47186e-05	0.633556	-1.57839
13342	203887_PM_s_at	7056	THBD	thrombomodulin	NM_000361	1.06705e-11	0.63368	-1.57808
36614	227351_PM_at	730094	C16orf52	chromosome 16 open reading frame 52	NM_001164579	4.51623e-06	0.633727	-1.57797
37615	228353_PM_x_at	84959	UBASH3B	ubiquitin associated and SH3 domain containing B	NM_032873	0.000683398	0.633861	-1.57763
23571	214264_PM_s_at	90141	C14orf143	chromosome 14 open reading frame 143	NM_145231	3.13119e-10	0.63434	-1.57644
13062	203607_PM_at	22876	INPP5F	inositol polyphosphate-5-phosphatase F	NM_014937 /// NR_003251 /// NR_003252	3.81593e-08	0.634371	-1.57636
22033	212720_PM_at	10914	PAPOLA	poly(A) polymerase alpha	NM_032632	8.09944e-05	0.634421	-1.57624
38800	229538_PM_s_at	128239	IQGAP3	IQ motif containing GTPase activating protein 3	NM_178229	1.72562e-05	0.634476	-1.5761
26178	216880_PM_at	5890	RAD51L1	RAD51-like 1 (S. cerevisiae)	NM_002877 /// NM_133509 /// NM_133510	2.79307e-06	0.634634	-1.57571
54513	55872_PM_at	57473	ZNF512B	zinc finger protein 512B	NM_020713	4.97734e-07	0.634644	-1.57569
19628	210219_PM_at	6672	SP100	SP100 nuclear antigen	NM_001080391 /// NM_003113	9.10253e-05	0.634789	-1.57533
37194	227932_PM_at	10425	ARIH2	ariadne homolog 2 (Drosophila)	NM_006321	4.1493e-05	0.634845	-1.57519
30825	221534_PM_at	83638	C11orf68	chromosome 11 open reading frame 68	NM_001135635 /// NM_031450	1.97225e-07	0.634901	-1.57505
1914	1554885_PM_a_at	5558	PRIM2	primase, DNA, polypeptide 2 (58kDa)	NM_000947	9.03266e-05	0.634925	-1.57499
18926	209505_PM_at	7025	NR2F1	nuclear receptor subfamily 2, group F, member 1	NM_005654	1.07721e-06	0.635131	-1.57448
24332	215030_PM_at	2926	GRSF1	G-rich RNA sequence binding factor 1	NM_001098477 /// NM_002092	1.56367e-06	0.635147	-1.57444
40685	231423_PM_s_at	54522	ANKRD16	ankyrin repeat domain 16	NM_001009941 /// NM_001009943 /// NM_019046	5.3214e-05	0.635286	-1.57409
37295	228033_PM_at	144455	E2F7	E2F transcription factor 7	NM_203394	2.09186e-10	0.63534	-1.57396
22997	213689_PM_x_at	388650	FAM69A	family with sequence similarity 69, member A	NM_001006605	2.74567e-06	0.635358	-1.57392
44723	235466_PM_s_at	---	---	---	---	3.41236e-08	0.635639	-1.57322
36810	227548_PM_at	94101	ORMDL1	ORM1-like 1 (S. cerevisiae)	NM_001128150 /// NM_016467	2.33963e-05	0.635726	-1.57301
36264	227001_PM_at	79815	NIPAL2	NIPA-like domain containing 2	NM_024759	9.19821e-10	0.63588	-1.57262
23377	214070_PM_s_at	23120	ATP10B	ATPase, class V, type 10B	NM_025153	4.25212e-05	0.636026	-1.57226
36036	226773_PM_at	---	---	---	---	1.0605e-06	0.636071	-1.57215
36944	227682_PM_at	---	---	---	---	1.67797e-09	0.636107	-1.57206
14262	204807_PM_at	10329	TMEM5	transmembrane protein 5	NM_014254	0.000212518	0.636319	-1.57154
20362	210987_PM_x_at	7168	TPM1	tropomyosin 1 (alpha)	NM_000366 /// NM_001018004 /// NM_001018005 /// NM_001018006 /// NM_001018007 /// NM_00	3.57467e-10	0.6364	-1.57134
13343	203888_PM_at	7056	THBD	thrombomodulin	NM_000361	3.06174e-08	0.636422	-1.57129
16107	206653_PM_at	10622	POLR3G	polymerase (RNA) III (DNA directed) polypeptide G (32kD)	NM_006467	1.34253e-07	0.63657	-1.57092
14527	205072_PM_s_at	7518	XRCC4	X-ray repair complementing defective repair in Chinese hamster cells 4	NM_003401 /// NM_022406 /// NM_022550	1.4038e-08	0.636667	-1.57068
38234	228972_PM_at	100306951	LOC100306951	hypothetical LOC100306951	NR_028514	2.80218e-05	0.636779	-1.5704
28549	219257_PM_s_at	8877	SPHK1	sphingosine kinase 1	NM_001142601 /// NM_001142602 /// NM_021972 /// NM_182965	7.18174e-07	0.636791	-1.57037
21491	212177_PM_at	25957	SFRS18	splicing factor, arginine/serine-rich 18	NM_015491 /// NM_032870	7.56291e-06	0.636907	-1.57009
36613	227350_PM_at	3070	HELLS	helicase, lymphoid-specific	NM_018063	9.09221e-07	0.637037	-1.56977
38485	229223_PM_at	80004	ESRP2	epithelial splicing regulatory protein 2	NM_024939	0.000589381	0.637136	-1.56952
37504	228242_PM_at	55728	N4BP2	NEDD4 binding protein 2	NM_018177	1.83676e-05	0.637265	-1.56921
54639	AFFX-HUMISGF3A/M97935_3_at	6772	STAT1	signal transducer and activator of transcription 1, 91kDa	NM_007315 /// NM_139266	2.67368e-08	0.637289	-1.56915
28644	219352_PM_at	55008	HERC6	hect domain and RLD 6	NM_001165136 /// NM_017912	1.4908e-06	0.637474	-1.56869
16506	207052_PM_at	26762	HAVCR1	hepatitis A virus cellular receptor 1	NM_001099414 /// NM_001173393 /// NM_012206	2.81325e-05	0.637504	-1.56862
32883	223599_PM_at	117854	TRIM6	tripartite motif-containing 6	NM_001003818 /// NM_001198644 /// NM_001198645 /// NM_058166	0.000535295	0.637766	-1.56797
44680	235423_PM_at	4999	ORC2	origin recognition complex, subunit 2	NM_006190 /// NR_033915	2.6769e-06	0.637969	-1.56747
1054	1553690_PM_at	151648	SGOL1	shugoshin-like 1 (S. pombe)	NM_001012409 /// NM_001012410 /// NM_001012411 /// NM_001012412 /// NM_001012413 /// NM	0.000465859	0.638031	-1.56732
44472	235215_PM_at	2072	ERCC4	excision repair cross-complementing rodent repair deficiency, complementation group 4	NM_005236	8.83597e-05	0.638084	-1.56719
10670	201214_PM_s_at	5510	PPP1R7	protein phosphatase 1, regulatory (inhibitor) subunit 7	NM_002712	1.13482e-09	0.638291	-1.56668
27687	218394_PM_at	79641	ROGDI	rogdi homolog (Drosophila)	NM_024589	5.14468e-09	0.638753	-1.56555
37836	228574_PM_at	160335	TMTC2	Transmembrane and tetratricopeptide repeat containing 2	NM_152588	6.47998e-05	0.638759	-1.56554
38796	229534_PM_at	122970	ACOT4	acyl-CoA thioesterase 4	NM_152331	0.00017626	0.639255	-1.56432
27869	218576_PM_s_at	11266	DUSP12	dual specificity phosphatase 12	NM_007240	1.74838e-09	0.639355	-1.56408
52253	242996_PM_at	9617	MTRF1	mitochondrial translational release factor 1	NM_004294	0.000133004	0.63959	-1.5635
36232	226969_PM_at	4548	MTR	5-methyltetrahydrofolate-homocysteine methyltransferase	NM_000254	4.67963e-06	0.639601	-1.56348
36712	227449_PM_at	2043	EPHA4	EPH receptor A4	NM_004438	5.658e-05	0.639659	-1.56333
18622	209200_PM_at	4208	MEF2C	myocyte enhancer factor 2C	NM_001131005 /// NM_001193347 /// NM_001193348 /// NM_001193349 /// NM_001193350 /// NM	6.0871e-07	0.63987	-1.56282
28580	219288_PM_at	57415	C3orf14	chromosome 3 open reading frame 14	NM_020685	5.83807e-11	0.640078	-1.56231
44549	235292_PM_at	643977	FLJ32255	hypothetical LOC643977	XR_108575 /// XR_112730 /// XR_113737	0.000140531	0.640555	-1.56115
11726	202270_PM_at	2633	GBP1	guanylate binding protein 1, interferon-inducible, 67kDa	NM_002053	3.39508e-06	0.640918	-1.56026
28975	219683_PM_at	7976	FZD3	frizzled homolog 3 (Drosophila)	NM_017412	0.000671262	0.640937	-1.56022
31104	221816_PM_s_at	51131	PHF11	PHD finger protein 11	NM_001040443 /// NM_001040444	2.88529e-08	0.641053	-1.55993
52918	243661_PM_at	10793	ZNF273	zinc finger protein 273	NM_021148 /// NR_003099	1.86413e-05	0.641053	-1.55993
35034	225769_PM_at	57511	COG6	component of oligomeric golgi complex 6	NM_001145079 /// NM_020751 /// NR_026745	6.6028e-09	0.641481	-1.55889
22445	213134_PM_x_at	10950	BTG3	BTG family, member 3	NM_001130914 /// NM_006806	4.7117e-10	0.641677	-1.55842
14552	205097_PM_at	1836	SLC26A2	solute carrier family 26 (sulfate transporter), member 2	NM_000112	0.000204683	0.642033	-1.55755
13633	204178_PM_s_at	10432	RBM14	RNA binding motif protein 14	NM_001198836 /// NM_001198837 /// NM_006328	3.19133e-07	0.642059	-1.55749
11455	201999_PM_s_at	6993	DYNLT1	dynein, light chain, Tctex-type 1	NM_006519	2.0262e-11	0.642189	-1.55717
19122	209706_PM_at	4824	NKX3-1	NK3 homeobox 1	NM_006167	1.55971e-05	0.642265	-1.55699
22918	213610_PM_s_at	151230	KLHL23	kelch-like 23 (Drosophila)	NM_144711	5.06678e-07	0.642314	-1.55687
18384	208961_PM_s_at	1316	KLF6	Kruppel-like factor 6	NM_001160124 /// NM_001160125 /// NM_001300 /// NR_027653	5.66035e-08	0.642487	-1.55645
33432	224150_PM_s_at	80321	CEP70	centrosomal protein 70kDa	NM_024491	1.73624e-07	0.64254	-1.55632
36840	227578_PM_at	100128191	LOC100128191	hypothetical LOC100128191	NR_027157	4.73285e-07	0.64254	-1.55632
54537	58994_PM_at	54862	CC2D1A	coiled-coil and C2 domain containing 1A	NM_017721	0.000246374	0.642618	-1.55613
35799	226535_PM_at	3694	ITGB6	integrin, beta 6	NM_000888	0.000576011	0.642652	-1.55605
40959	231697_PM_s_at	---	---	---	---	0.00491176	0.642726	-1.55587
20689	211343_PM_s_at	1305	COL13A1	collagen, type XIII, alpha 1	NM_001130103 /// NM_080798 /// NM_080800 /// NM_080801 /// NM_080802 /// NM_080805	3.51582e-07	0.64298	-1.55526
2294	1555383_PM_a_at	79983	POF1B	premature ovarian failure, 1B	NM_024921	0.000218636	0.643169	-1.5548
38594	229332_PM_at	84842	HPDL	4-hydroxyphenylpyruvate dioxygenase-like	NM_032756	1.28994e-05	0.643204	-1.55472
13880	204425_PM_at	393	ARHGAP4	Rho GTPase activating protein 4	NM_001164741 /// NM_001666	0.00236919	0.643326	-1.55442
22960	213652_PM_at	5125	PCSK5	proprotein convertase subtilisin/kexin type 5	NM_001190482 /// NM_006200	0.000307748	0.643553	-1.55387
52436	243179_PM_at	100130360	LOC100130360	Hypothetical LOC100130360	---	0.000209801	0.643596	-1.55377
28328	219036_PM_at	80321	CEP70	centrosomal protein 70kDa	NM_024491	7.1508e-05	0.643652	-1.55363
48510	239253_PM_at	---	---	---	---	0.00238541	0.643844	-1.55317
37876	228614_PM_at	205251	NCRNA00116	non-protein coding RNA 116	NR_027063	3.5444e-10	0.643854	-1.55315
21674	212361_PM_s_at	488	ATP2A2	ATPase, Ca++ transporting, cardiac muscle, slow twitch 2	NM_001135765 /// NM_001681 /// NM_170665	7.1636e-07	0.643927	-1.55297
34842	225577_PM_at	414777	HCG18	HLA complex group 18	NR_024052 /// NR_024053	1.54309e-06	0.644096	-1.55256
11380	201924_PM_at	4299	AFF1	AF4/FMR2 family, member 1	NM_001166693 /// NM_005935	7.56316e-07	0.644125	-1.55249
11470	202014_PM_at	23645	PPP1R15A	protein phosphatase 1, regulatory (inhibitor) subunit 15A	NM_014330	0.000191225	0.644296	-1.55208
44243	234986_PM_at	2730	GCLM	glutamate-cysteine ligase, modifier subunit	NM_002061	0.00019138	0.644456	-1.5517
37230	227968_PM_at	347862	PDDC1	Parkinson disease 7 domain containing 1	NM_182612	4.71804e-07	0.644593	-1.55137
2777	1556067_PM_a_at	23135	KDM6B	lysine (K)-specific demethylase 6B	NM_001080424	0.00367981	0.644592	-1.55137
21531	212217_PM_at	9581	PREPL	prolyl endopeptidase-like	NM_001042385 /// NM_001042386 /// NM_001171603 /// NM_001171606 /// NM_001171613 /// NM	1.58758e-06	0.644619	-1.5513
37483	228221_PM_at	126969	SLC44A3	solute carrier family 44, member 3	NM_001114106 /// NM_152369	2.61081e-07	0.644623	-1.55129
54503	54632_PM_at	63892	THADA	thyroid adenoma associated	NM_001083953 /// NM_022065	3.52948e-08	0.644998	-1.55039
29228	219936_PM_s_at	53836	GPR87	G protein-coupled receptor 87	NM_023915	1.32771e-05	0.64532	-1.54962
31261	221973_PM_at	100506076 /// 100506123	LOC100506076 /// LOC100506123	hypothetical LOC100506076 /// hypothetical LOC100506123	XR_109917 /// XR_109918 /// XR_109919 /// XR_109920 /// XR_109921 /// XR_109922 /// XR_	0.000287123	0.645342	-1.54957
22477	213167_PM_s_at	6526	SLC5A3	solute carrier family 5 (sodium/myo-inositol cotransporter), member 3	NM_006933	5.16887e-05	0.645345	-1.54956
19407	209993_PM_at	5243	ABCB1	ATP-binding cassette, sub-family B (MDR/TAP), member 1	NM_000927	1.55078e-05	0.645629	-1.54888
17163	207714_PM_s_at	871	SERPINH1	serpin peptidase inhibitor, clade H (heat shock protein 47), member 1, (collagen bindin	NM_001235	3.54105e-08	0.645628	-1.54888
21602	212288_PM_at	23048	FNBP1	formin binding protein 1	NM_015033	1.39536e-06	0.645659	-1.5488
32068	222781_PM_s_at	55071	C9orf40	chromosome 9 open reading frame 40	NM_017998	7.40374e-08	0.645904	-1.54822
19264	209850_PM_s_at	10435	CDC42EP2	CDC42 effector protein (Rho GTPase binding) 2	NM_006779	5.49859e-05	0.645921	-1.54818
17821	208392_PM_x_at	3431	SP110	SP110 nuclear body protein	NM_001185015 /// NM_004509 /// NM_004510 /// NM_080424	2.98431e-06	0.64598	-1.54803
10625	201169_PM_s_at	8553	BHLHE40	basic helix-loop-helix family, member e40	NM_003670	0.000222819	0.646018	-1.54794
22099	212786_PM_at	23274	CLEC16A	C-type lectin domain family 16, member A	NM_015226	7.02621e-05	0.646038	-1.5479
1812	1554757_PM_a_at	3632	INPP5A	inositol polyphosphate-5-phosphatase, 40kDa	NM_005539	0.000116811	0.646118	-1.5477
37453	228191_PM_at	28982	FLVCR1	feline leukemia virus subgroup C cellular receptor 1	NM_014053	8.41476e-09	0.646204	-1.5475
32097	222810_PM_s_at	9462	RASAL2	RAS protein activator like 2	NM_004841 /// NM_170692	7.32026e-05	0.64635	-1.54715
12045	202589_PM_at	7298	TYMS	thymidylate synthetase	NM_001071	1.40447e-11	0.646604	-1.54654
22667	213358_PM_at	23255	KIAA0802	KIAA0802	NM_015210	2.04962e-09	0.646655	-1.54642
22365	213054_PM_at	23354	HAUS5	HAUS augmin-like complex, subunit 5	NM_015302	2.1983e-06	0.647183	-1.54516
37874	228612_PM_at	---	---	---	---	7.92243e-08	0.647235	-1.54503
11701	202245_PM_at	4047	LSS	lanosterol synthase (2,3-oxidosqualene-lanosterol cyclase)	NM_001001438 /// NM_001145436 /// NM_001145437 /// NM_002340	1.92149e-08	0.647267	-1.54496
2805	1556123_PM_a_at	---	---	---	---	7.42999e-06	0.647329	-1.54481
44276	235019_PM_at	1368	CPM	carboxypeptidase M	NM_001005502 /// NM_001874 /// NM_198320	0.00127926	0.64756	-1.54426
28291	218999_PM_at	55281	TMEM140	transmembrane protein 140	NM_018295	3.86861e-07	0.647775	-1.54375
37028	227766_PM_at	3981	LIG4	ligase IV, DNA, ATP-dependent	NM_001098268 /// NM_002312 /// NM_206937	5.49452e-07	0.647789	-1.54371
18908	209487_PM_at	11030	RBPMS	RNA binding protein with multiple splicing	NM_001008710 /// NM_001008711 /// NM_001008712 /// NM_006867	1.94315e-05	0.648098	-1.54298
13537	204082_PM_at	5090	PBX3	pre-B-cell leukemia homeobox 3	NM_001134778 /// NM_006195 /// NR_024122 /// NR_024123	6.57904e-09	0.64813	-1.5429
44970	235713_PM_at	91801	ALKBH8	alkB, alkylation repair homolog 8 (E. coli)	NM_138775	1.16964e-05	0.648167	-1.54281
28072	218780_PM_at	29911	HOOK2	hook homolog 2 (Drosophila)	NM_001100176 /// NM_013312	5.89638e-05	0.648218	-1.54269
39163	229901_PM_at	118738	ZNF488	zinc finger protein 488	NM_153034	4.88115e-05	0.648447	-1.54214
34625	225360_PM_at	80305	TRABD	TraB domain containing	NM_025204	1.24992e-05	0.648457	-1.54212
38612	229350_PM_x_at	84875	PARP10	poly (ADP-ribose) polymerase family, member 10	NM_032789	0.000480508	0.648487	-1.54205
37179	227917_PM_at	---	FAM85A /// FAM85B	family with sequence similarity 85, member A /// family with sequence similarity 85, me	---	0.000122389	0.648572	-1.54185
45221	235964_PM_x_at	25939	SAMHD1	SAM domain and HD domain 1	NM_015474	3.0478e-08	0.648653	-1.54166
28087	218795_PM_at	51205	ACP6	acid phosphatase 6, lysophosphatidic	NM_016361	4.15392e-10	0.64869	-1.54157
28581	219289_PM_at	55027	HEATR3	HEAT repeat containing 3	NM_182922	1.71898e-06	0.648878	-1.54112
18640	209218_PM_at	6713	SQLE	squalene epoxidase	NM_003129	1.48105e-11	0.648997	-1.54084
20368	210993_PM_s_at	4086	SMAD1	SMAD family member 1	NM_001003688 /// NM_005900	0.000292809	0.649048	-1.54072
3432	1557078_PM_at	162394	SLFN5	schlafen family member 5	NM_144975	7.33908e-05	0.649423	-1.53983
21168	211844_PM_s_at	8828	NRP2	neuropilin 2	NM_003872 /// NM_018534 /// NM_201264 /// NM_201266 /// NM_201267 /// NM_201279	0.000175948	0.649448	-1.53977
12603	203147_PM_s_at	9830	TRIM14	tripartite motif-containing 14	NM_014788 /// NM_033219 /// NM_033220	8.699e-06	0.649467	-1.53972
36188	226925_PM_at	92370	ACPL2	acid phosphatase-like 2	NM_001037172 /// NM_152282	6.78939e-06	0.649614	-1.53937
20360	210985_PM_s_at	6672	SP100	SP100 nuclear antigen	NM_001080391 /// NM_003113	2.20605e-05	0.649802	-1.53893
2501	1555680_PM_a_at	54498	SMOX	spermine oxidase	NM_175839 /// NM_175840 /// NM_175841 /// NM_175842	0.000145249	0.649807	-1.53892
33023	223739_PM_at	29943	PADI1	peptidyl arginine deiminase, type I	NM_013358	0.000165654	0.649813	-1.5389
38117	228855_PM_at	283927	NUDT7	nudix (nucleoside diphosphate linked moiety X)-type motif 7	NM_001105663 /// NR_024154	1.82268e-05	0.649841	-1.53884
22907	213599_PM_at	11339	OIP5	Opa interacting protein 5	NM_007280	2.80126e-06	0.650103	-1.53822
26181	216883_PM_x_at	5147	PDE6D	phosphodiesterase 6D, cGMP-specific, rod, delta	NM_002601	9.97446e-07	0.650199	-1.53799
54452	48808_PM_at	1719	DHFR	dihydrofolate reductase	NM_000791	6.85581e-06	0.650338	-1.53766
22328	213017_PM_at	171586	ABHD3	abhydrolase domain containing 3	NM_138340	0.000225273	0.650505	-1.53727
14837	205382_PM_s_at	1675	CFD	complement factor D (adipsin)	NM_001928	6.62464e-09	0.650926	-1.53627
36684	227421_PM_at	54059	C21orf57	chromosome 21 open reading frame 57	NM_001006114 /// NM_058181	4.91423e-07	0.651052	-1.53598
27466	218173_PM_s_at	54904	WHSC1L1	Wolf-Hirschhorn syndrome candidate 1-like 1	NM_017778 /// NM_023034	1.8042e-06	0.651056	-1.53597
33358	224076_PM_s_at	54904	WHSC1L1	Wolf-Hirschhorn syndrome candidate 1-like 1	NM_017778 /// NM_023034	4.6854e-07	0.651219	-1.53558
47282	238025_PM_at	197259	MLKL	mixed lineage kinase domain-like	NM_001142497 /// NM_152649	5.63187e-09	0.651431	-1.53508
15346	205891_PM_at	136	ADORA2B	adenosine A2b receptor	NM_000676	7.37661e-10	0.651552	-1.5348
29091	219799_PM_s_at	10170	DHRS9	dehydrogenase/reductase (SDR family) member 9	NM_001142270 /// NM_001142271 /// NM_005771 /// NM_199204	2.45673e-05	0.651575	-1.53474
17754	208322_PM_s_at	6482	ST3GAL1	ST3 beta-galactoside alpha-2,3-sialyltransferase 1	NM_003033 /// NM_173344	2.20416e-06	0.651643	-1.53458
31622	222335_PM_at	---	---	---	---	0.000567783	0.651935	-1.53389
34999	225734_PM_at	26263	FBXO22	F-box protein 22	NM_012170 /// NM_147188	3.72657e-08	0.651941	-1.53388
15039	205584_PM_at	79868	ALG13	asparagine-linked glycosylation 13 homolog (S. cerevisiae)	NM_001039210 /// NM_001099922 /// NM_001168385 /// NM_018466 /// NR_033124 /// NR_03312	5.25059e-06	0.652109	-1.53349
27439	218146_PM_at	55830	GLT8D1	glycosyltransferase 8 domain containing 1	NM_001010983 /// NM_018446 /// NM_152932	3.48528e-10	0.652424	-1.53275
13582	204127_PM_at	5983	RFC3	replication factor C (activator 1) 3, 38kDa	NM_002915 /// NM_181558	3.48059e-10	0.65246	-1.53266
22683	213374_PM_x_at	26275	HIBCH	3-hydroxyisobutyryl-CoA hydrolase	NM_014362 /// NM_198047	1.56568e-09	0.652501	-1.53256
19016	209598_PM_at	10687	PNMA2	paraneoplastic antigen MA2	NM_007257	3.02921e-05	0.652755	-1.53197
15378	205923_PM_at	5649	RELN	reelin	NM_005045 /// NM_173054	8.14182e-07	0.65286	-1.53172
12761	203306_PM_s_at	10559	SLC35A1	solute carrier family 35 (CMP-sialic acid transporter), member A1	NM_001168398 /// NM_006416	3.83977e-09	0.65289	-1.53165
31720	222433_PM_at	55740	ENAH	enabled homolog (Drosophila)	NM_001008493 /// NM_018212	5.31678e-06	0.652941	-1.53153
14360	204905_PM_s_at	9521	EEF1E1	eukaryotic translation elongation factor 1 epsilon 1	NM_001135650 /// NM_004280	2.73924e-09	0.652956	-1.5315
36102	226839_PM_at	126382	NR2C2AP	nuclear receptor 2C2-associated protein	NM_176880	2.11888e-06	0.652991	-1.53142
36317	227054_PM_at	221143	N6AMT2	N-6 adenine-specific DNA methyltransferase 2 (putative)	NM_174928	3.04845e-06	0.652997	-1.5314
33901	224634_PM_at	54865	GPATCH4	G patch domain containing 4	NM_015590 /// NM_182679	2.13913e-08	0.653015	-1.53136
31488	222200_PM_s_at	55108	BSDC1	BSD domain containing 1	NM_001143888 /// NM_001143889 /// NM_001143890 /// NM_018045	1.07859e-05	0.653066	-1.53124
51675	242418_PM_at	---	---	---	---	1.62167e-06	0.653177	-1.53098
44307	235050_PM_at	154091	SLC2A12	solute carrier family 2 (facilitated glucose transporter), member 12	NM_145176	0.00111841	0.653247	-1.53082
5440	1560573_PM_at	387895	LOC387895	hypothetical LOC387895	NR_033878	4.68505e-05	0.653257	-1.53079
3618	1557385_PM_at	84140	FAM161A	family with sequence similarity 161, member A	NM_032180	4.3342e-05	0.653379	-1.5305
53368	244110_PM_at	4297	MLL	Myeloid/lymphoid or mixed-lineage leukemia (trithorax homolog, Drosophila)	NM_001197104 /// NM_005933	2.40127e-05	0.653627	-1.52993
20002	210609_PM_s_at	9540	TP53I3	tumor protein p53 inducible protein 3	NM_004881 /// NM_147184	2.89785e-08	0.653652	-1.52987
37619	228357_PM_at	85451	UNK	unkempt homolog (Drosophila)	NM_001080419	5.00843e-07	0.653653	-1.52986
22883	213574_PM_s_at	---	---	---	---	4.66877e-07	0.653712	-1.52973
34415	225150_PM_s_at	6242	RTKN	rhotekin	NM_001015055 /// NM_001015056 /// NM_033046	8.09539e-05	0.653938	-1.5292
19959	210563_PM_x_at	8837	CFLAR	CASP8 and FADD-like apoptosis regulator	NM_001127183 /// NM_001127184 /// NM_003879	2.58609e-07	0.653973	-1.52912
26402	217106_PM_x_at	27292	DIMT1L	DIM1 dimethyladenosine transferase 1-like (S. cerevisiae)	NM_014473	1.25056e-09	0.654	-1.52905
19051	209633_PM_at	5523	PPP2R3A	protein phosphatase 2, regulatory subunit B'', alpha	NM_001190447 /// NM_002718 /// NM_181897	6.12999e-05	0.654035	-1.52897
29274	219982_PM_s_at	728492 /// 8293	SERF1A /// SERF1B	small EDRK-rich factor 1A (telomeric) /// small EDRK-rich factor 1B (centromeric)	NM_001178087 /// NM_021967 /// NM_022968 /// NM_022978	8.70198e-05	0.65426	-1.52844
50616	241359_PM_at	727910	TLCD2	TLC domain containing 2	NM_001164407	0.00079827	0.654276	-1.52841
36917	227655_PM_at	100113384 /// 100505806	LOC100505806 /// SNORD123	hypothetical LOC100505806 /// small nucleolar RNA, C/D box 123	NR_003689 /// XR_108562 /// XR_112721	0.000143765	0.654312	-1.52832
20326	210951_PM_x_at	5873	RAB27A	RAB27A, member RAS oncogene family	NM_004580 /// NM_183234 /// NM_183235 /// NM_183236	7.33467e-06	0.654339	-1.52826
31344	222056_PM_s_at	51011	FAHD2A	fumarylacetoacetate hydrolase domain containing 2A	NM_016044	1.23296e-07	0.654346	-1.52824
38242	228980_PM_at	117584	RFFL	ring finger and FYVE-like domain containing 1	NM_001017368 /// NM_057178	6.95986e-06	0.654397	-1.52812
21879	212566_PM_at	4134	MAP4	microtubule-associated protein 4	NM_001134364 /// NM_002375 /// NM_030885	1.39086e-10	0.654428	-1.52805
12877	203422_PM_at	5424	POLD1	polymerase (DNA directed), delta 1, catalytic subunit 125kDa	NM_002691	2.89537e-06	0.654483	-1.52792
44254	234997_PM_x_at	---	---	---	---	0.00018431	0.654642	-1.52755
35659	226395_PM_at	84376	HOOK3	hook homolog 3 (Drosophila)	NM_032410	4.78617e-06	0.654894	-1.52696
10120	200664_PM_s_at	3337	DNAJB1	DnaJ (Hsp40) homolog, subfamily B, member 1	NM_006145	0.00010535	0.655071	-1.52655
21594	212280_PM_x_at	23192	ATG4B	ATG4 autophagy related 4 homolog B (S. cerevisiae)	NM_013325 /// NM_178326	1.95251e-09	0.65524	-1.52616
42160	232899_PM_at	118433 /// 284593 /// 284942	FAM41C /// RPL23AP7 /// RPL23AP82	family with sequence similarity 41, member C /// ribosomal protein L23a pseudogene 7 //	NR_000029 /// NR_024528 /// NR_024529 /// NR_024530 /// NR_024531 /// NR_026981 /// NR_	8.59e-06	0.65525	-1.52613
28167	218875_PM_s_at	26271	FBXO5	F-box protein 5	NM_001142522 /// NM_012177	0.000211889	0.655296	-1.52603
41363	232101_PM_s_at	23556	PIGN	phosphatidylinositol glycan anchor biosynthesis, class N	NM_012327 /// NM_176787	9.40978e-06	0.655315	-1.52598
13860	204405_PM_x_at	27292	DIMT1L	DIM1 dimethyladenosine transferase 1-like (S. cerevisiae)	NM_014473	5.3958e-10	0.655528	-1.52549
35753	226489_PM_at	57458	TMCC3	transmembrane and coiled-coil domain family 3	NM_020698	1.70246e-05	0.655658	-1.52519
20001	210608_PM_s_at	2524	FUT2	fucosyltransferase 2 (secretor status included)	NM_000511 /// NM_001097638	0.000123736	0.656176	-1.52398
32164	222877_PM_at	---	---	---	---	0.000160844	0.656235	-1.52384
27842	218549_PM_s_at	51115	FAM82B	family with sequence similarity 82, member B	NM_016033	4.01106e-08	0.656384	-1.5235
12941	203486_PM_s_at	25852	ARMC8	armadillo repeat containing 8	NM_014154 /// NM_015396 /// NM_213654	2.73737e-06	0.656652	-1.52288
35151	225886_PM_at	1655	DDX5	DEAD (Asp-Glu-Ala-Asp) box polypeptide 5	NM_004396	0.000299631	0.656653	-1.52287
12281	202825_PM_at	291	SLC25A4	solute carrier family 25 (mitochondrial carrier; adenine nucleotide translocator), memb	NM_001151	2.77269e-08	0.656744	-1.52266
13458	204003_PM_s_at	11097	NUPL2	nucleoporin like 2	NM_007342	1.42232e-07	0.656947	-1.52219
33995	224728_PM_at	64756	ATPAF1	ATP synthase mitochondrial F1 complex assembly factor 1	NM_001042546 /// NM_022745	8.31056e-06	0.657021	-1.52202
26844	217551_PM_at	10819	OR7E14P	olfactory receptor, family 7, subfamily E, member 14 pseudogene	---	0.00781768	0.657248	-1.5215
16945	207495_PM_at	9364	RAB28	RAB28, member RAS oncogene family	NM_001017979 /// NM_001159601 /// NM_004249	5.5002e-07	0.657255	-1.52148
11606	202150_PM_s_at	4739	NEDD9	neural precursor cell expressed, developmentally down-regulated 9	NM_001142393 /// NM_006403 /// NM_182966	8.30398e-06	0.657345	-1.52127
13106	203651_PM_at	9765	ZFYVE16	zinc finger, FYVE domain containing 16	NM_001105251 /// NM_014733	1.20128e-07	0.657409	-1.52112
17931	208505_PM_s_at	2524	FUT2	fucosyltransferase 2 (secretor status included)	NM_000511 /// NM_001097638	1.05784e-05	0.657522	-1.52086
12155	202699_PM_s_at	9725	TMEM63A	transmembrane protein 63A	NM_014698	0.000166085	0.657799	-1.52022
12630	203174_PM_s_at	10139	ARFRP1	ADP-ribosylation factor related protein 1	NM_001134758 /// NM_003224	4.3701e-07	0.658038	-1.51967
11988	202532_PM_s_at	1719	DHFR	dihydrofolate reductase	NM_000791	4.69379e-05	0.658057	-1.51962
15083	205628_PM_at	5558	PRIM2	primase, DNA, polypeptide 2 (58kDa)	NM_000947	0.000374532	0.658081	-1.51957
24024	214720_PM_x_at	151011	2015-09-10	septin 10	NM_144710 /// NM_178584	3.52219e-06	0.658149	-1.51941
28583	219291_PM_at	56986	DTWD1	DTW domain containing 1	NM_001144955 /// NM_020234	7.94376e-06	0.658171	-1.51936
41881	232619_PM_at	170487	C20orf134	chromosome 20 open reading frame 134	NM_001024675	4.30337e-05	0.658249	-1.51918
21445	212131_PM_at	26065	LSM14A	LSM14A, SCD6 homolog A (S. cerevisiae)	NM_001114093 /// NM_015578	8.47767e-10	0.658256	-1.51917
35389	226125_PM_at	100288152	LOC100288152	hypothetical LOC100288152	XR_108569 /// XR_112710 /// XR_113715	1.33541e-06	0.65827	-1.51913
21529	212215_PM_at	9581	PREPL	prolyl endopeptidase-like	NM_001042385 /// NM_001042386 /// NM_001171603 /// NM_001171606 /// NM_001171613 /// NM	2.87665e-06	0.658485	-1.51864
31484	222196_PM_at	389906	LOC389906	hypothetical LOC389906	NR_034031	6.28421e-05	0.658505	-1.51859
212	1552546_PM_a_at	137994	LETM2	leucine zipper-EF-hand containing transmembrane protein 2	NM_144652	5.14737e-05	0.658528	-1.51854
44867	235610_PM_at	91801	ALKBH8	alkB, alkylation repair homolog 8 (E. coli)	NM_138775	0.00119058	0.658574	-1.51843
40674	231412_PM_at	441366	DKFZp686L14188	hypothetical LOC441366	---	1.36742e-07	0.658584	-1.51841
38549	229287_PM_at	22990	PCNX	pecanex homolog (Drosophila)	NM_014982	0.000736183	0.658626	-1.51831
44403	235146_PM_at	57458	TMCC3	transmembrane and coiled-coil domain family 3	NM_020698	0.000345245	0.658974	-1.51751
44434	235177_PM_at	151194	FAM119A	family with sequence similarity 119, member A	NM_001127395 /// NM_145280	5.40599e-07	0.659122	-1.51717
40137	230875_PM_s_at	23250	ATP11A	ATPase, class VI, type 11A	NM_015205 /// NM_032189	1.08564e-06	0.659397	-1.51654
32551	223266_PM_at	55437	STRADB	STE20-related kinase adaptor beta	NM_018571	7.68526e-08	0.659562	-1.51616
29172	219880_PM_at	100507619	LOC100507619	hypothetical LOC100507619	XR_110082 /// XR_112807 /// XR_113816	4.57929e-06	0.659593	-1.51609
27056	217763_PM_s_at	11031	RAB31	RAB31, member RAS oncogene family	NM_006868	4.73252e-11	0.659691	-1.51586
12875	203420_PM_at	51439	FAM8A1	family with sequence similarity 8, member A1	NM_016255	3.13001e-10	0.659702	-1.51584
36531	227268_PM_at	51136	RNFT1	ring finger protein, transmembrane 1	NM_016125	0.000149405	0.659851	-1.51549
25344	216044_PM_x_at	388650	FAM69A	family with sequence similarity 69, member A	NM_001006605	2.18755e-07	0.65986	-1.51547
37652	228390_PM_at	---	---	---	---	1.47877e-06	0.659917	-1.51534
32965	223681_PM_s_at	10207	INADL	InaD-like (Drosophila)	NM_176877	5.09327e-06	0.660063	-1.51501
38752	229490_PM_s_at	---	---	---	---	0.000167034	0.660203	-1.51469
33191	223907_PM_s_at	54984	PINX1	PIN2/TERF1 interacting, telomerase inhibitor 1	NM_017884	2.8021e-05	0.660928	-1.51302
3647	1557432_PM_at	9462	RASAL2	RAS protein activator like 2	NM_004841 /// NM_170692	4.80375e-06	0.661062	-1.51272
31197	221909_PM_at	84900	RNFT2	ring finger protein, transmembrane 2	NM_001109903 /// NM_032814	0.000134356	0.661267	-1.51225
32044	222757_PM_s_at	51776	ZAK	sterile alpha motif and leucine zipper containing kinase AZK	NM_016653 /// NM_133646	0.000102346	0.66143	-1.51188
7796	1564906_PM_at	724102	SNHG4	small nucleolar RNA host gene 4 (non-protein coding)	NR_003141 /// NR_036536	0.000853548	0.661791	-1.51105
12247	202791_PM_s_at	9701	PPP6R2	protein phosphatase 6, regulatory subunit 2	NM_014678	7.62261e-08	0.662097	-1.51035
44682	235425_PM_at	151246	SGOL2	shugoshin-like 2 (S. pombe)	NM_001160033 /// NM_001160046 /// NM_152524	7.52445e-06	0.662251	-1.51
22626	213317_PM_at	53405	CLIC5	chloride intracellular channel 5	NM_001114086 /// NM_016929	1.17833e-05	0.662371	-1.50973
44516	235259_PM_at	133015	PACRGL	PARK2 co-regulated-like	NM_001130727 /// NM_145048	3.45236e-05	0.662537	-1.50935
11725	202269_PM_x_at	2633	GBP1	guanylate binding protein 1, interferon-inducible, 67kDa	NM_002053	1.02983e-05	0.662555	-1.50931
12348	202892_PM_at	8697	CDC23	cell division cycle 23 homolog (S. cerevisiae)	NM_004661	1.06002e-08	0.662679	-1.50903
28443	219151_PM_s_at	11158 /// 11159	RABL2A /// RABL2B	RAB, member of RAS oncogene family-like 2A /// RAB, member of RAS oncogene family-like	NM_001003789 /// NM_001130919 /// NM_001130920 /// NM_001130921 /// NM_001130922 /// NM	1.20268e-05	0.662732	-1.50891
14904	205449_PM_at	29901	SAC3D1	SAC3 domain containing 1	NM_013299	2.23059e-09	0.662734	-1.5089
44556	235299_PM_at	84102	SLC41A2	solute carrier family 41, member 2	NM_032148	2.77253e-05	0.662801	-1.50875
36343	227080_PM_at	90874	ZNF697	zinc finger protein 697	NM_001080470	7.41673e-09	0.66285	-1.50864
26393	217097_PM_s_at	57157	PHTF2	putative homeodomain transcription factor 2	NM_001127357 /// NM_001127358 /// NM_001127359 /// NM_001127360 /// NM_020432	0.000150581	0.662919	-1.50848
27474	218181_PM_s_at	9448	MAP4K4	mitogen-activated protein kinase kinase kinase kinase 4	NM_004834 /// NM_145686 /// NM_145687	1.58312e-06	0.663064	-1.50815
12492	203035_PM_s_at	10401	PIAS3	protein inhibitor of activated STAT, 3	NM_006099	6.2831e-09	0.663359	-1.50748
19133	209717_PM_at	7813	EVI5	ecotropic viral integration site 5	NM_005665	5.87868e-06	0.663366	-1.50746
38918	229656_PM_s_at	400954	EML6	echinoderm microtubule associated protein like 6	NM_001039753	6.93937e-06	0.663413	-1.50736
3684	1557487_PM_at	---	---	---	---	0.00362686	0.663605	-1.50692
28624	219332_PM_at	79778	MICALL2	MICAL-like 2	NM_182924	0.000126931	0.663714	-1.50667
16054	206600_PM_s_at	9121	SLC16A5	solute carrier family 16, member 5 (monocarboxylic acid transporter 6)	NM_004695	2.58434e-05	0.663879	-1.5063
33058	223774_PM_at	85028	SNHG12	small nucleolar RNA host gene 12 (non-protein coding)	NR_024127	3.94785e-07	0.663978	-1.50607
32993	223709_PM_s_at	80326	WNT10A	wingless-type MMTV integration site family, member 10A	NM_025216	0.00229919	0.664025	-1.50597
1265	1553997_PM_a_at	253982	ASPHD1	aspartate beta-hydroxylase domain containing 1	NM_181718	1.10315e-08	0.664187	-1.5056
43061	233803_PM_s_at	10514	MYBBP1A	MYB binding protein (P160) 1a	NM_001105538 /// NM_014520	6.39823e-06	0.664189	-1.5056
49561	240304_PM_s_at	79838	TMC5	transmembrane channel-like 5	NM_001105248 /// NM_001105249 /// NM_024780	0.00516407	0.664259	-1.50544
19614	210202_PM_s_at	274	BIN1	bridging integrator 1	NM_004305 /// NM_139343 /// NM_139344 /// NM_139345 /// NM_139346 /// NM_139347 /// NM_	0.000215823	0.664291	-1.50536
48147	238890_PM_at	54014	BRWD1	bromodomain and WD repeat domain containing 1	NM_001007246 /// NM_018963 /// NM_033656	1.77951e-05	0.664331	-1.50527
22746	213437_PM_at	22902	RUFY3	RUN and FYVE domain containing 3	NM_001037442 /// NM_001130709 /// NM_014961	6.78377e-05	0.664498	-1.5049
47986	238729_PM_x_at	---	---	---	---	0.000125172	0.664542	-1.5048
14922	205467_PM_at	843	CASP10	caspase 10, apoptosis-related cysteine peptidase	NM_001230 /// NM_032974 /// NM_032977	8.2415e-06	0.664628	-1.5046
27472	218179_PM_s_at	60684	C4orf41	chromosome 4 open reading frame 41	NM_021942 /// NM_199053	5.34312e-06	0.66464	-1.50457
12067	202611_PM_s_at	9282	MED14	mediator complex subunit 14	NM_004229	7.65507e-08	0.664713	-1.50441
13549	204094_PM_s_at	9819	TSC22D2	TSC22 domain family, member 2	NM_014779	3.52818e-11	0.664796	-1.50422
18141	208718_PM_at	10521	DDX17	DEAD (Asp-Glu-Ala-Asp) box polypeptide 17	NM_001098504 /// NM_001098505 /// NM_006386 /// NM_030881	1.37035e-10	0.66481	-1.50419
2818	1556147_PM_at	100287426	LOC100287426	Hypothetical protein LOC100287426	---	0.000162802	0.664876	-1.50404
28941	219649_PM_at	29929	ALG6	asparagine-linked glycosylation 6, alpha-1,3-glucosyltransferase homolog (S. cerevisiae	NM_013339	9.26952e-09	0.66498	-1.5038
27610	218317_PM_x_at	548593 /// 79008	SLX1A /// SLX1B	SLX1 structure-specific endonuclease subunit homolog A (S. cerevisiae) /// SLX1 structu	NM_001014999 /// NM_001015000 /// NM_024044 /// NM_178044	8.54574e-08	0.664994	-1.50377
34840	225575_PM_at	3977	LIFR	leukemia inhibitory factor receptor alpha	NM_001127671 /// NM_002310	8.17519e-05	0.665003	-1.50375
29125	219833_PM_s_at	114327	EFHC1	EF-hand domain (C-terminal) containing 1	NM_001172420 /// NM_018100 /// NR_033327	5.76643e-06	0.665122	-1.50348
20234	210846_PM_x_at	9830	TRIM14	tripartite motif-containing 14	NM_014788 /// NM_033219 /// NM_033220	9.31095e-05	0.66514	-1.50344
41286	232024_PM_at	26157	GIMAP2	GTPase, IMAP family member 2	NM_015660	3.14304e-05	0.66518	-1.50335
25616	216316_PM_x_at	2710 /// 2713	GK /// GK3P	glycerol kinase /// glycerol kinase 3 pseudogene	NM_000167 /// NM_001128127 /// NM_203391 /// NR_026575	0.000124676	0.665272	-1.50314
50610	241353_PM_s_at	100507507 /// 100508744	LOC100507507 /// LOC100508744	hypothetical LOC100507507 /// hypothetical LOC100508744	XR_108783 /// XR_110761 /// XR_113077 /// XR_114105	4.29676e-06	0.66532	-1.50304
27437	218144_PM_s_at	64423	INF2	inverted formin, FH2 and WH2 domain containing	NM_001031714 /// NM_022489 /// NM_032714	6.30314e-05	0.665455	-1.50273
13596	204141_PM_at	7280	TUBB2A	tubulin, beta 2A	NM_001069	2.68692e-09	0.665463	-1.50271
32131	222844_PM_s_at	63826	SRR	serine racemase	NM_021947	9.63325e-05	0.665604	-1.50239
26500	217205_PM_at	---	---	---	---	6.72467e-05	0.666336	-1.50075
23408	214101_PM_s_at	9520	NPEPPS	Aminopeptidase puromycin sensitive	NM_006310	6.74668e-06	0.666459	-1.50047
48505	239248_PM_at	---	---	---	---	0.000235569	0.666471	-1.50044
10785	201329_PM_s_at	2114	ETS2	v-ets erythroblastosis virus E26 oncogene homolog 2 (avian)	NM_005239	3.38669e-07	0.666617	-1.50011
31273	221985_PM_at	54800	KLHL24	kelch-like 24 (Drosophila)	NM_017644	1.67372e-06	1.50015	1.50015
33687	224416_PM_s_at	80306	MED28	mediator complex subunit 28	NM_025205	2.61096e-08	1.50042	1.50042
42151	232890_PM_at	---	---	---	---	2.50246e-05	1.50044	1.50044
52921	243664_PM_at	9352	TXNL1	Thioredoxin-like 1	NM_004786 /// NR_024546	0.00158581	1.50057	1.50057
31977	222690_PM_s_at	55254	TMEM39A	transmembrane protein 39A	NM_018266	5.37319e-07	1.50109	1.50109
52618	243361_PM_at	140890	SREK1	splicing regulatory glutamine/lysine-rich protein 1	NM_001077199 /// NM_139168	0.000341145	1.50231	1.50231
26603	217310_PM_s_at	22887	FOXJ3	forkhead box J3	NM_001198850 /// NM_001198851 /// NM_001198852 /// NM_014947	5.0902e-05	1.50232	1.50232
44750	235493_PM_at	---	---	---	---	0.000259105	1.50412	1.50412
50715	241458_PM_at	---	---	---	---	4.12479e-05	1.50459	1.50459
38193	228931_PM_at	51117	COQ4	coenzyme Q4 homolog (S. cerevisiae)	NM_016035	1.40297e-06	1.50482	1.50482
31949	222662_PM_at	79660	PPP1R3B	protein phosphatase 1, regulatory (inhibitor) subunit 3B	NM_024607	8.52757e-10	1.50493	1.50493
21818	212505_PM_s_at	23383	MAU2	MAU2 chromatid cohesion factor homolog (C. elegans)	NM_015329	6.68119e-07	1.5053	1.5053
21932	212619_PM_at	23306	TMEM194A	transmembrane protein 194A	NM_001130963 /// NM_015257	3.5952e-05	1.50611	1.50611
48980	239723_PM_at	---	---	---	---	0.000359372	1.50667	1.50667
35220	225956_PM_at	153222	C5orf41	chromosome 5 open reading frame 41	NM_001168393 /// NM_001168394 /// NM_153607	1.3512e-05	1.50672	1.50672
739	1553274_PM_a_at	154007	SNRNP48	small nuclear ribonucleoprotein 48kDa (U11/U12)	NM_152551	3.47726e-06	1.50677	1.50677
8888	1568834_PM_s_at	60492	CCDC90B	coiled-coil domain containing 90B	NM_021825	1.45102e-05	1.50694	1.50694
14624	205169_PM_at	5929	RBBP5	retinoblastoma binding protein 5	NM_001193272 /// NM_001193273 /// NM_005057	8.9768e-07	1.50746	1.50746
44701	235444_PM_at	27086	FOXP1	forkhead box P1	NM_001012505 /// NM_032682	3.74881e-05	1.50763	1.50763
3116	1556601_PM_a_at	221178	SPATA13	Spermatogenesis associated 13	NM_001166271 /// NM_153023	9.0771e-05	1.50799	1.50799
18489	209067_PM_s_at	9987	HNRPDL	heterogeneous nuclear ribonucleoprotein D-like	NM_031372 /// NR_003249	1.44876e-08	1.50805	1.50805
38412	229150_PM_at	---	---	---	---	0.00164281	1.50811	1.50811
38258	228996_PM_at	149041	RC3H1	ring finger and CCCH-type domains 1	NM_172071	0.000310358	1.50885	1.50885
39532	230270_PM_at	55119	PRPF38B	PRP38 pre-mRNA processing factor 38 (yeast) domain containing B	NM_018061 /// NR_037185	1.0199e-05	1.50885	1.50885
4400	1558759_PM_s_at	23122	CLASP2	cytoplasmic linker associated protein 2	NM_015097	0.00695679	1.50889	1.50889
35668	226404_PM_at	9584	RBM39	RNA binding motif protein 39	NM_004902 /// NM_184234	3.14752e-05	1.50891	1.50891
22400	213089_PM_at	100272216	LOC100272216	hypothetical LOC100272216	NR_027439	1.71064e-05	1.50998	1.50998
34875	225610_PM_at	115426	UHRF2	ubiquitin-like with PHD and ring finger domains 2	NM_152896	2.77051e-10	1.51014	1.51014
31094	221806_PM_s_at	55209	SETD5	SET domain containing 5	NM_001080517	1.74673e-06	1.51042	1.51042
22668	213359_PM_at	3184	HNRNPD	Heterogeneous nuclear ribonucleoprotein D (AU-rich element RNA binding protein 1, 37kDa	NM_001003810 /// NM_002138 /// NM_031369 /// NM_031370	1.97514e-07	1.51107	1.51107
45351	236094_PM_at	6934	TCF7L2	Transcription factor 7-like 2 (T-cell specific, HMG-box)	NM_001146274 /// NM_001146283 /// NM_001146284 /// NM_001146285 /// NM_001146286 /// NM	1.46873e-05	1.51161	1.51161
19276	209862_PM_s_at	9702	CEP57	centrosomal protein 57kDa	NM_014679	1.3249e-09	1.51169	1.51169
50081	240824_PM_at	---	---	---	---	5.08362e-06	1.51171	1.51171
2729	1555996_PM_s_at	1974	EIF4A2	eukaryotic translation initiation factor 4A2	NM_001967	7.5898e-06	1.51289	1.51289
39657	230395_PM_at	---	---	---	---	3.03191e-05	1.5142	1.5142
27654	218361_PM_at	55204	GOLPH3L	golgi phosphoprotein 3-like	NM_018178	1.7424e-10	1.51457	1.51457
37831	228569_PM_at	10914	PAPOLA	poly(A) polymerase alpha	NM_032632	2.30521e-07	1.51561	1.51561
1754	1554678_PM_s_at	9987	HNRPDL	heterogeneous nuclear ribonucleoprotein D-like	NM_031372 /// NR_003249	7.66705e-07	1.51719	1.51719
51705	242448_PM_at	---	---	---	---	8.32342e-05	1.51771	1.51771
41493	232231_PM_at	860	RUNX2	runt-related transcription factor 2	NM_001015051 /// NM_001024630 /// NM_004348	1.06816e-05	1.51861	1.51861
28143	218851_PM_s_at	55339	WDR33	WD repeat domain 33	NM_001006622 /// NM_001006623 /// NM_018383	0.000314743	1.51898	1.51898
48926	239669_PM_at	---	---	---	---	7.20832e-06	1.51915	1.51915
36744	227481_PM_at	154043	CNKSR3	CNKSR family member 3	NM_173515	0.000428257	1.51993	1.51993
17944	208518_PM_s_at	8864	PER2	period homolog 2 (Drosophila)	NM_022817	5.34753e-05	1.52019	1.52019
35676	226412_PM_at	25957	SFRS18	splicing factor, arginine/serine-rich 18	NM_015491 /// NM_032870	1.54534e-06	1.52208	1.52208
40131	230869_PM_at	728215	FAM155A	family with sequence similarity 155, member A	NM_001080396	2.22185e-05	1.523	1.523
22622	213313_PM_at	23637	RABGAP1	RAB GTPase activating protein 1	NM_012197	4.8943e-10	1.52304	1.52304
44225	234968_PM_at	55667	DENND4C	DENN/MADD domain containing 4C	NM_017925	0.000320344	1.52368	1.52368
41777	232515_PM_at	---	---	---	---	2.87952e-06	1.52404	1.52404
12430	202973_PM_x_at	10144	FAM13A	family with sequence similarity 13, member A	NM_001015045 /// NM_014883	7.90076e-07	1.52414	1.52414
42544	233284_PM_at	---	---	---	---	0.000168127	1.52447	1.52447
37512	228250_PM_at	96459	FNIP1	folliculin interacting protein 1	NM_001008738 /// NM_133372	0.000180926	1.52509	1.52509
51926	242669_PM_at	51569	UFM1	Ubiquitin-fold modifier 1	NM_016617	1.09205e-06	1.52543	1.52543
19425	210012_PM_s_at	2130	EWSR1	Ewing sarcoma breakpoint region 1	NM_001163285 /// NM_001163286 /// NM_001163287 /// NM_005243 /// NM_013986	2.84266e-05	1.52592	1.52592
36927	227665_PM_at	---	---	---	---	3.49266e-08	1.52705	1.52705
7958	1565703_PM_at	4089	SMAD4	SMAD family member 4	NM_005359	0.00284656	1.52709	1.52709
18736	209314_PM_s_at	10767	HBS1L	HBS1-like (S. cerevisiae)	NM_001145158 /// NM_001145207 /// NM_006620	4.44464e-09	1.52736	1.52736
48348	239091_PM_at	---	---	---	---	0.00142873	1.52744	1.52744
24106	214802_PM_at	23265	EXOC7	exocyst complex component 7	NM_001013839 /// NM_001145297 /// NM_001145298 /// NM_001145299 /// NM_015219 /// NR_02	0.00514719	1.52777	1.52777
14077	204622_PM_x_at	4929	NR4A2	nuclear receptor subfamily 4, group A, member 2	NM_006186	1.64141e-08	1.52788	1.52788
15539	206085_PM_s_at	1491	CTH	cystathionase (cystathionine gamma-lyase)	NM_001190463 /// NM_001902 /// NM_153742	3.60855e-07	1.52858	1.52858
31569	222282_PM_at	---	---	---	---	0.000157338	1.52859	1.52859
37712	228450_PM_at	144100	PLEKHA7	pleckstrin homology domain containing, family A member 7	NM_175058	0.00176227	1.52892	1.52892
51594	242337_PM_at	---	---	---	---	1.94381e-06	1.52898	1.52898
18738	209316_PM_s_at	10767	HBS1L	HBS1-like (S. cerevisiae)	NM_001145158 /// NM_001145207 /// NM_006620	7.82122e-08	1.52974	1.52974
21870	212557_PM_at	26036	ZNF451	zinc finger protein 451	NM_001031623 /// NM_015555	1.01203e-10	1.52981	1.52981
39228	229966_PM_at	2130	EWSR1	Ewing sarcoma breakpoint region 1	NM_001163285 /// NM_001163286 /// NM_001163287 /// NM_005243 /// NM_013986	0.000269612	1.53053	1.53053
20730	211386_PM_at	84786	MGC12488	hypothetical protein MGC12488	---	0.00213269	1.53084	1.53084
35221	225957_PM_at	153222	C5orf41	chromosome 5 open reading frame 41	NM_001168393 /// NM_001168394 /// NM_153607	7.64771e-06	1.5318	1.5318
51345	242088_PM_at	54800	KLHL24	kelch-like 24 (Drosophila)	NM_017644	0.000726446	1.53192	1.53192
23439	214132_PM_at	509	ATP5C1	ATP synthase, H+ transporting, mitochondrial F1 complex, gamma polypeptide 1	NM_001001973 /// NM_005174	4.18068e-06	1.53228	1.53228
51763	242506_PM_at	---	---	---	---	8.96184e-06	1.53289	1.53289
22709	213400_PM_s_at	6907	TBL1X	transducin (beta)-like 1X-linked	NM_001139466 /// NM_001139467 /// NM_001139468 /// NM_005647	2.28849e-07	1.53294	1.53294
47850	238593_PM_at	79703	C11orf80	chromosome 11 open reading frame 80	NM_024650	9.01271e-06	1.53404	1.53404
9042	1569106_PM_s_at	55209	SETD5	SET domain containing 5	NM_001080517	1.69159e-05	1.53447	1.53447
28558	219266_PM_at	59348	ZNF350	zinc finger protein 350	NM_021632	1.5052e-05	1.53505	1.53505
51969	242712_PM_x_at	285190 /// 400966 /// 5903 /// 653489 /// 727851 /// 729540 /// 729857 /// 84220	RANBP2 /// RGPD1 /// RGPD2 /// RGPD3 /// RGPD4 /// RGPD5 /// RGPD6 /// RGPD8	RAN binding protein 2 /// RANBP2-like and GRIP domain containing 1 /// RANBP2-like and	NM_001024457 /// NM_001037866 /// NM_001078170 /// NM_001123363 /// NM_001144013 /// NM	0.00251938	1.53515	1.53515
46086	236829_PM_at	---	---	---	---	0.000228974	1.5361	1.5361
29644	220352_PM_x_at	645644	FLJ42627	hypothetical LOC645644	NR_024492	0.00154247	1.53634	1.53634
792	1553349_PM_at	196528	ARID2	AT rich interactive domain 2 (ARID, RFX-like)	NM_152641	0.00170962	1.5364	1.5364
13446	203991_PM_s_at	7403	KDM6A	lysine (K)-specific demethylase 6A	NM_021140	0.000192928	1.53703	1.53703
22535	213225_PM_at	5495	PPM1B	protein phosphatase, Mg2+/Mn2+ dependent, 1B	NM_001033556 /// NM_001033557 /// NM_002706 /// NM_177968 /// NM_177969	8.20368e-08	1.53712	1.53712
20016	210623_PM_at	51035	UBXN1	UBX domain protein 1	NM_015853	0.000204236	1.53742	1.53742
38385	229123_PM_at	---	---	---	---	2.60317e-06	1.53808	1.53808
39133	229871_PM_at	55095	SAMD4B	Sterile alpha motif domain containing 4B	NM_018028	4.5783e-05	1.53932	1.53932
37985	228723_PM_at	---	---	---	---	8.44669e-05	1.53962	1.53962
42889	233630_PM_at	8760	CDS2	CDP-diacylglycerol synthase (phosphatidate cytidylyltransferase) 2	NM_003818	0.00470413	1.54002	1.54002
53272	244014_PM_x_at	---	---	---	---	0.000696038	1.54079	1.54079
49494	240237_PM_at	---	---	---	---	2.33172e-06	1.541	1.541
38719	229457_PM_at	54882	ANKHD1	ankyrin repeat and KH domain containing 1	NM_001197030 /// NM_017747 /// NM_017978 /// NM_024668	0.000760786	1.5415	1.5415
3692	1557504_PM_at	---	---	---	---	0.000227549	1.54159	1.54159
20727	211383_PM_s_at	22884	WDR37	WD repeat domain 37	NM_014023	8.56679e-10	1.54293	1.54293
32455	223169_PM_s_at	58480	RHOU	ras homolog gene family, member U	NM_021205	1.71105e-06	1.54361	1.54361
39595	230333_PM_at	---	---	---	---	0.000371013	1.54382	1.54382
25232	215931_PM_s_at	10564	ARFGEF2	ADP-ribosylation factor guanine nucleotide-exchange factor 2 (brefeldin A-inhibited)	NM_006420	1.74169e-05	1.54407	1.54407
46286	237029_PM_at	3081	HGD	homogentisate 1,2-dioxygenase	NM_000187	1.45302e-08	1.54579	1.54579
54093	244835_PM_at	730094	C16orf52	Chromosome 16 open reading frame 52	NM_001164579	0.000109116	1.5469	1.5469
47025	237768_PM_x_at	---	---	---	---	1.66892e-06	1.54694	1.54694
17349	207904_PM_s_at	4012	LNPEP	leucyl/cystinyl aminopeptidase	NM_005575 /// NM_175920	6.37644e-08	1.54787	1.54787
35596	226332_PM_at	257415 /// 728066	FAM133B /// LOC728066	family with sequence similarity 133, member B /// family with sequence similarity 133,	NM_001040057 /// NM_152789 /// NR_034169	1.08134e-08	1.54791	1.54791
6166	1561640_PM_at	---	---	---	---	0.00180799	1.54817	1.54817
8114	1565975_PM_at	---	---	---	---	0.000234074	1.54866	1.54866
24220	214917_PM_at	5562	PRKAA1	protein kinase, AMP-activated, alpha 1 catalytic subunit	NM_006251 /// NM_206907	5.66101e-06	1.5517	1.5517
45500	236243_PM_at	79670	ZCCHC6	Zinc finger, CCHC domain containing 6	NM_001185059 /// NM_001185074 /// NM_024617	6.33618e-08	1.55217	1.55217
4761	1559382_PM_at	79086	C19orf42	chromosome 19 open reading frame 42	NM_024104	3.31453e-05	1.55217	1.55217
12178	202722_PM_s_at	2673	GFPT1	glutamine--fructose-6-phosphate transaminase 1	NM_002056	6.90191e-10	1.5528	1.5528
45450	236193_PM_at	100506979	LOC100506979	hypothetical LOC100506979	XR_108685 /// XR_112844 /// XR_113850	7.14083e-06	1.55286	1.55286
1522	1554364_PM_at	5527	PPP2R5C	protein phosphatase 2, regulatory subunit B', gamma	NM_001161725 /// NM_001161726 /// NM_002719 /// NM_178586 /// NM_178587	4.54007e-05	1.55318	1.55318
3117	1556602_PM_at	---	---	---	---	0.0053198	1.55329	1.55329
12177	202721_PM_s_at	2673	GFPT1	glutamine--fructose-6-phosphate transaminase 1	NM_002056	2.82154e-08	1.55338	1.55338
2339	1555441_PM_at	55236	UBA6	ubiquitin-like modifier activating enzyme 6	NM_018227	4.43883e-06	1.55341	1.55341
11683	202227_PM_s_at	10902	BRD8	bromodomain containing 8	NM_001164326 /// NM_006696 /// NM_139199	9.07985e-11	1.55462	1.55462
2737	1556007_PM_s_at	---	---	---	---	0.000119504	1.55564	1.55564
52094	242837_PM_at	6429	SFRS4	Splicing factor, arginine/serine-rich 4	NM_005626	4.57412e-07	1.55578	1.55578
47568	238311_PM_at	---	---	---	---	0.000267768	1.55663	1.55663
19584	210172_PM_at	7536	SF1	splicing factor 1	NM_001178030 /// NM_001178031 /// NM_004630 /// NM_201995 /// NM_201997 /// NM_201998 /	0.000633111	1.55719	1.55719
49912	240655_PM_at	---	---	---	---	9.84075e-05	1.55872	1.55872
54069	244811_PM_at	55023	PHIP	pleckstrin homology domain interacting protein	NM_017934	1.50242e-05	1.55896	1.55896
31274	221986_PM_s_at	54800	KLHL24	kelch-like 24 (Drosophila)	NM_017644	0.000357329	1.55947	1.55947
5201	1560145_PM_at	4289	MKLN1	Muskelin 1, intracellular mediator containing kelch motifs	NM_001145354 /// NM_013255	0.00302538	1.55971	1.55971
15087	205632_PM_s_at	8395	PIP5K1B	phosphatidylinositol-4-phosphate 5-kinase, type I, beta	NM_003558	0.000573025	1.5603	1.5603
35228	225964_PM_at	79364	ZXDC	ZXD family zinc finger C	NM_001040653 /// NM_025112	0.000180672	1.56075	1.56075
4376	1558719_PM_s_at	84268	RPAIN	RPA interacting protein	NM_001033002 /// NM_001160243 /// NM_001160244 /// NM_001160246 /// NM_001160266 /// NM	0.00403998	1.56087	1.56087
51522	242265_PM_at	10902	BRD8	Bromodomain containing 8	NM_001164326 /// NM_006696 /// NM_139199	0.000617428	1.56115	1.56115
25649	216350_PM_s_at	7556	ZNF10	zinc finger protein 10	NM_015394	3.32306e-05	1.56132	1.56132
22183	212870_PM_at	6655	SOS2	son of sevenless homolog 2 (Drosophila)	NM_006939	3.83463e-07	1.56194	1.56194
51271	242014_PM_at	---	---	---	---	3.62713e-05	1.56207	1.56207
35754	226490_PM_at	57224	NHSL1	NHS-like 1	NM_001144060 /// NM_020464	2.89069e-09	1.56231	1.56231
8909	1568865_PM_at	2342	FNTB	Farnesyltransferase, CAAX box, beta	NM_002028	0.00300794	1.56253	1.56253
53221	243964_PM_at	---	---	---	---	0.000171991	1.56264	1.56264
49809	240552_PM_at	---	---	---	---	0.000102487	1.56267	1.56267
41693	232431_PM_at	---	---	---	---	0.000231581	1.56269	1.56269
35340	226076_PM_s_at	114785	MBD6	methyl-CpG binding domain protein 6	NM_052897	6.63638e-06	1.56423	1.56423
38202	228940_PM_at	4710	NDUFB4	NADH dehydrogenase (ubiquinone) 1 beta subcomplex, 4, 15kDa	NM_001168331 /// NM_004547	4.30552e-05	1.56476	1.56476
52175	242918_PM_at	4678	NASP	Nuclear autoantigenic sperm protein (histone-binding)	NM_001195193 /// NM_002482 /// NM_152298	0.000278192	1.56549	1.56549
2736	1556006_PM_s_at	1452	CSNK1A1	Casein kinase 1, alpha 1	NM_001025105 /// NM_001892	4.45398e-06	1.56742	1.56742
45870	236613_PM_at	58517	RBM25	RNA binding motif protein 25	NM_021239	0.000105212	1.56938	1.56938
48485	239228_PM_at	---	---	---	---	0.00027148	1.56982	1.56982
41555	232293_PM_at	254251	LCORL	ligand dependent nuclear receptor corepressor-like	NM_001166139 /// NM_153686	9.88744e-05	1.57147	1.57147
27573	218280_PM_x_at	723790 /// 8337	HIST2H2AA3 /// HIST2H2AA4	histone cluster 2, H2aa3 /// histone cluster 2, H2aa4	NM_001040874 /// NM_003516	6.91021e-09	1.57386	1.57386
51734	242477_PM_at	158219	TTC39B	tetratricopeptide repeat domain 39B	NM_001168339 /// NM_001168340 /// NM_001168341 /// NM_001168342 /// NM_152574	4.20606e-08	1.57475	1.57475
23238	213931_PM_at	3398 /// 84099	ID2 /// ID2B	inhibitor of DNA binding 2, dominant negative helix-loop-helix protein /// inhibitor of	NM_002166 /// NR_026582	9.31376e-05	1.57502	1.57502
7005	1563051_PM_at	5007	OSBP	oxysterol binding protein	NM_002556	0.00527436	1.57536	1.57536
14827	205372_PM_at	5324	PLAG1	pleiomorphic adenoma gene 1	NM_001114634 /// NM_001114635 /// NM_002655	4.16192e-05	1.5762	1.5762
36486	227223_PM_at	---	---	---	---	9.27366e-06	1.5787	1.5787
45953	236696_PM_at	23350	SR140	U2-associated SR140 protein	NM_001080415	0.000113368	1.57878	1.57878
41220	231958_PM_at	132001	C3orf31	Chromosome 3 open reading frame 31	NM_138807	1.4073e-06	1.57882	1.57882
2212	1555281_PM_x_at	25852	ARMC8	armadillo repeat containing 8	NM_014154 /// NM_015396 /// NM_213654	0.000466457	1.57883	1.57883
53906	244648_PM_at	---	---	---	---	2.61438e-06	1.57914	1.57914
48416	239159_PM_at	9570	GOSR2	Golgi SNAP receptor complex member 2	NM_001012511 /// NM_004287 /// NM_054022	0.000246537	1.57921	1.57921
51930	242673_PM_at	---	---	---	---	0.00603579	1.57997	1.57997
35033	225768_PM_at	9975	NR1D2	nuclear receptor subfamily 1, group D, member 2	NM_001145425 /// NM_005126	2.19859e-07	1.5813	1.5813
21087	211760_PM_s_at	8674	VAMP4	vesicle-associated membrane protein 4	NM_001185127 /// NM_003762 /// NR_033704	1.6125e-05	1.58218	1.58218
19166	209750_PM_at	9975	NR1D2	nuclear receptor subfamily 1, group D, member 2	NM_001145425 /// NM_005126	1.76957e-05	1.58274	1.58274
1586	1554453_PM_at	92906	HNRPLL	heterogeneous nuclear ribonucleoprotein L-like	NM_001142650 /// NM_138394	2.75773e-05	1.58301	1.58301
46587	237330_PM_at	---	---	---	---	4.69121e-06	1.58345	1.58345
46119	236862_PM_at	57120	GOPC	Golgi-associated PDZ and coiled-coil motif containing	NM_001017408 /// NM_020399	0.0012583	1.58397	1.58397
39208	229946_PM_at	130074	FAM168B	family with sequence similarity 168, member B	NM_001009993	2.81573e-05	1.58433	1.58433
41890	232628_PM_at	---	---	---	---	3.1368e-06	1.58466	1.58466
14022	204567_PM_s_at	9619	ABCG1	ATP-binding cassette, sub-family G (WHITE), member 1	NM_004915 /// NM_016818 /// NM_207174 /// NM_207627 /// NM_207628 /// NM_207629	1.21e-06	1.58729	1.58729
36103	226840_PM_at	9555	H2AFY	H2A histone family, member Y	NM_001040158 /// NM_004893 /// NM_138609 /// NM_138610	5.87798e-06	1.58741	1.58741
21949	212636_PM_at	9444	QKI	quaking homolog, KH domain RNA binding (mouse)	NM_006775 /// NM_206853 /// NM_206854 /// NM_206855	7.36511e-07	1.58828	1.58828
11217	201761_PM_at	10797	MTHFD2	methylenetetrahydrofolate dehydrogenase (NADP+ dependent) 2, methenyltetrahydrofolate c	NM_006636 /// NR_027405	1.62844e-09	1.58832	1.58832
53390	244132_PM_x_at	9849	ZNF518A	Zinc finger protein 518A	NM_014803	8.70495e-06	1.58889	1.58889
42739	233480_PM_at	79188	TMEM43	Transmembrane protein 43	NM_024334	5.17128e-07	1.58962	1.58962
31481	222193_PM_at	60526	C2orf43	chromosome 2 open reading frame 43	NM_021925	9.99171e-06	1.59001	1.59001
18867	209446_PM_s_at	55744	C7orf44	chromosome 7 open reading frame 44	NM_018224	0.000536058	1.59208	1.59208
39035	229773_PM_at	8773	SNAP23	Synaptosomal-associated protein, 23kDa	NM_003825 /// NM_130798	2.88949e-05	1.59212	1.59212
25220	215919_PM_s_at	64963	MRPS11	mitochondrial ribosomal protein S11	NM_022839 /// NM_176805	0.00269227	1.59231	1.59231
46440	237183_PM_at	---	---	---	---	7.50056e-08	1.59325	1.59325
25415	216115_PM_at	4763	NF1	neurofibromin 1	NM_000267 /// NM_001042492 /// NM_001128147	0.000184985	1.59477	1.59477
48500	239243_PM_at	27332	ZNF638	zinc finger protein 638	NM_001014972 /// NM_014497	0.00059674	1.59491	1.59491
10354	200898_PM_s_at	10724	MGEA5	meningioma expressed antigen 5 (hyaluronidase)	NM_001142434 /// NM_012215	4.51802e-06	1.59671	1.59671
22904	213596_PM_at	837	CASP4	caspase 4, apoptosis-related cysteine peptidase	NM_001225 /// NM_033306	0.00312064	1.59804	1.59804
38254	228992_PM_at	80306	MED28	mediator complex subunit 28	NM_025205	1.31124e-10	1.5982	1.5982
25219	215918_PM_s_at	6711	SPTBN1	spectrin, beta, non-erythrocytic 1	NM_003128 /// NM_178313	1.58527e-05	1.6	1.6
3435	1557081_PM_at	58517	RBM25	RNA binding motif protein 25	NM_021239	8.21418e-06	1.60247	1.60247
39074	229812_PM_at	84196	USP48	ubiquitin specific peptidase 48	NM_001032730 /// NM_032236	7.68552e-08	1.60274	1.60274
24506	215204_PM_at	---	---	---	---	0.000767248	1.60321	1.60321
1505	1554339_PM_a_at	83548	COG3	component of oligomeric golgi complex 3	NM_031431	5.9828e-05	1.60382	1.60382
53300	244042_PM_x_at	---	---	---	---	3.18437e-05	1.60472	1.60472
21362	212048_PM_s_at	8565	YARS	tyrosyl-tRNA synthetase	NM_003680	4.92591e-11	1.60712	1.60712
30355	221064_PM_s_at	64718	UNKL	unkempt homolog (Drosophila)-like	NM_001037125 /// NM_001193388 /// NM_001193389 /// NM_023076	6.73024e-07	1.60759	1.60759
1096	1553749_PM_at	143684	FAM76B	family with sequence similarity 76, member B	NM_144664	0.000130452	1.60772	1.60772
12947	203492_PM_x_at	9702	CEP57	centrosomal protein 57kDa	NM_014679	5.57043e-12	1.60895	1.60895
51222	241965_PM_at	---	---	---	---	1.33989e-06	1.60917	1.60917
53958	244700_PM_at	---	---	---	---	0.000329874	1.6102	1.6102
1587	1554455_PM_at	55180	LINS	lines homolog (Drosophila)	NM_001040616	1.72167e-07	1.61064	1.61064
38774	229512_PM_at	54954	FAM120C	family with sequence similarity 120C	NM_017848 /// NM_198456	1.81825e-06	1.61119	1.61119
48143	238886_PM_at	10972	TMED10	transmembrane emp24-like trafficking protein 10 (yeast)	NM_006827	2.38879e-05	1.61126	1.61126
37009	227747_PM_at	196264	MPZL3	myelin protein zero-like 3	NM_198275	0.000743274	1.61128	1.61128
48436	239179_PM_at	---	---	---	---	0.000174904	1.61249	1.61249
48412	239155_PM_at	1525	CXADR	coxsackie virus and adenovirus receptor	NM_001338	9.37359e-05	1.61326	1.61326
45692	236435_PM_at	---	---	---	---	0.00544682	1.61374	1.61374
27611	218318_PM_s_at	51701	NLK	nemo-like kinase	NM_016231	5.21627e-06	1.61563	1.61563
45184	235927_PM_at	7514	XPO1	exportin 1 (CRM1 homolog, yeast)	NM_003400	1.99629e-05	1.61626	1.61626
28487	219195_PM_at	10891	PPARGC1A	peroxisome proliferator-activated receptor gamma, coactivator 1 alpha	NM_013261	7.38603e-07	1.61652	1.61652
51982	242725_PM_at	---	---	---	---	3.01696e-05	1.61772	1.61772
50247	240990_PM_at	---	---	---	---	0.00249255	1.61869	1.61869
25548	216248_PM_s_at	4929	NR4A2	nuclear receptor subfamily 4, group A, member 2	NM_006186	6.17111e-10	1.619	1.619
48992	239735_PM_at	---	---	---	---	3.49784e-06	1.62024	1.62024
13163	203708_PM_at	5142	PDE4B	phosphodiesterase 4B, cAMP-specific	NM_001037339 /// NM_001037340 /// NM_001037341 /// NM_002600	6.46343e-09	1.62227	1.62227
38954	229692_PM_at	---	---	---	---	7.55547e-08	1.62271	1.62271
42366	233105_PM_at	---	---	---	---	0.00179426	1.62354	1.62354
49715	240458_PM_at	---	---	---	---	1.29268e-06	1.62365	1.62365
32735	223450_PM_s_at	83548	COG3	component of oligomeric golgi complex 3	NM_031431	5.40832e-09	1.62409	1.62409
38956	229694_PM_at	55717	WDR11	WD repeat domain 11	NM_018117	0.00101961	1.62431	1.62431
51012	241755_PM_at	7385	UQCRC2	ubiquinol-cytochrome c reductase core protein II	NM_003366	0.00162902	1.62538	1.62538
659	1553167_PM_a_at	51091	SEPSECS	Sep (O-phosphoserine) tRNA:Sec (selenocysteine) tRNA synthase	NM_016955	1.34373e-05	1.62562	1.62562
31876	222589_PM_at	51701	NLK	nemo-like kinase	NM_016231	1.08123e-08	1.62612	1.62612
20181	210793_PM_s_at	4928	NUP98	nucleoporin 98kDa	NM_005387 /// NM_016320 /// NM_139131 /// NM_139132	1.44275e-10	1.62736	1.62736
32779	223494_PM_at	10724	MGEA5	meningioma expressed antigen 5 (hyaluronidase)	NM_001142434 /// NM_012215	3.41071e-09	1.62796	1.62796
3200	1556732_PM_at	27436	EML4	Echinoderm microtubule associated protein like 4	NM_001145076 /// NM_019063	2.63302e-05	1.6282	1.6282
49463	240206_PM_at	---	---	---	---	7.80905e-07	1.62918	1.62918
21791	212478_PM_at	64795	RMND5A	required for meiotic nuclear division 5 homolog A (S. cerevisiae)	NM_022780	6.69307e-06	1.62948	1.62948
42854	233595_PM_at	9736	USP34	ubiquitin specific peptidase 34	NM_014709	2.41834e-05	1.63028	1.63028
40010	230748_PM_at	9120	SLC16A6	solute carrier family 16, member 6 (monocarboxylic acid transporter 7)	NM_001174166 /// NM_004694	8.96629e-07	1.63095	1.63095
42039	232778_PM_at	---	---	---	---	5.54502e-05	1.63264	1.63264
23597	214290_PM_s_at	723790 /// 8337	HIST2H2AA3 /// HIST2H2AA4	histone cluster 2, H2aa3 /// histone cluster 2, H2aa4	NM_001040874 /// NM_003516	2.72991e-12	1.63283	1.63283
40992	231730_PM_at	51091	SEPSECS	Sep (O-phosphoserine) tRNA:Sec (selenocysteine) tRNA synthase	NM_016955	2.52223e-07	1.63502	1.63502
49108	239851_PM_at	---	---	---	---	0.000207353	1.63794	1.63794
4827	1559500_PM_at	23355	VPS8	vacuolar protein sorting 8 homolog (S. cerevisiae)	NM_001009921 /// NM_015303	0.0028741	1.63962	1.63962
2610	1555827_PM_at	57018	CCNL1	Cyclin L1	NM_020307	8.84232e-06	1.64053	1.64053
23987	214683_PM_s_at	1195 /// 53938	CLK1 /// PPIL3	CDC-like kinase 1 /// peptidylprolyl isomerase (cyclophilin)-like 3	NM_001162407 /// NM_004071 /// NM_032472 /// NM_130906 /// NR_027855 /// NR_027856	3.19926e-09	1.64111	1.64111
48908	239651_PM_at	51433	ANAPC5	anaphase promoting complex subunit 5	NM_001137559 /// NM_016237	0.00811909	1.64131	1.64131
12349	202893_PM_at	10497	UNC13B	unc-13 homolog B (C. elegans)	NM_006377	5.03502e-09	1.64424	1.64424
36290	227027_PM_at	2673	GFPT1	glutamine--fructose-6-phosphate transaminase 1	NM_002056	5.82898e-09	1.64474	1.64474
53239	243982_PM_at	54813	KLHL28	Kelch-like 28 (Drosophila)	NM_017658	8.92389e-07	1.64627	1.64627
42690	233431_PM_x_at	---	---	---	---	0.00286804	1.64633	1.64633
53328	244070_PM_at	23345	SYNE1	spectrin repeat containing, nuclear envelope 1	NM_015293 /// NM_033071 /// NM_133650 /// NM_182961	4.57735e-05	1.64676	1.64676
1366	1554148_PM_a_at	9197	SLC33A1	solute carrier family 33 (acetyl-CoA transporter), member 1	NM_001190992 /// NM_004733	3.28813e-08	1.6499	1.6499
15538	206084_PM_at	5801	PTPRR	protein tyrosine phosphatase, receptor type, R	NM_002849 /// NM_130846	4.47316e-05	1.6521	1.6521
35445	226181_PM_at	51175	TUBE1	tubulin, epsilon 1	NM_016262	2.71552e-08	1.65253	1.65253
39359	230097_PM_at	---	---	---	---	4.33404e-06	1.65462	1.65462
14215	204760_PM_s_at	7067 /// 9572	NR1D1 /// THRA	nuclear receptor subfamily 1, group D, member 1 /// thyroid hormone receptor, alpha (er	NM_001190918 /// NM_001190919 /// NM_003250 /// NM_021724 /// NM_199334	3.72155e-06	1.65824	1.65824
39756	230494_PM_at	---	---	---	---	6.6627e-06	1.65855	1.65855
24868	215567_PM_at	51077	FCF1	FCF1 small subunit (SSU) processome component homolog (S. cerevisiae)	NM_015962	7.27188e-05	1.6588	1.6588
25421	216121_PM_at	---	---	---	---	0.00574366	1.65976	1.65976
47733	238476_PM_at	153222	C5orf41	chromosome 5 open reading frame 41	NM_001168393 /// NM_001168394 /// NM_153607	1.23622e-09	1.66091	1.66091
11479	202023_PM_at	1942	EFNA1	ephrin-A1	NM_004428 /// NM_182685	2.271e-07	1.66143	1.66143
51242	241985_PM_at	133746	JMY	junction mediating and regulatory protein, p53 cofactor	NM_152405	1.38578e-06	1.66192	1.66192
19028	209610_PM_s_at	6509	SLC1A4	solute carrier family 1 (glutamate/neutral amino acid transporter), member 4	NM_001193493 /// NM_003038	9.40775e-07	1.66352	1.66352
46998	237741_PM_at	55186	SLC25A36	Solute carrier family 25, member 36	NM_001104647 /// NM_018155	0.000512046	1.66408	1.66408
22601	213292_PM_s_at	23161	SNX13	sorting nexin 13	NM_015132	4.48027e-09	1.66429	1.66429
36149	226886_PM_at	2673	GFPT1	glutamine--fructose-6-phosphate transaminase 1	NM_002056	2.39254e-09	1.66567	1.66567
5193	1560133_PM_at	26058	GIGYF2	GRB10 interacting GYF protein 2	NM_001103146 /// NM_001103147 /// NM_001103148 /// NM_015575	0.000209547	1.66592	1.66592
31207	221919_PM_at	100506653	LOC100506653	hypothetical LOC100506653	XR_110355 /// XR_111294 /// XR_114638	2.55735e-07	1.66618	1.66618
11255	201799_PM_s_at	5007	OSBP	oxysterol binding protein	NM_002556	3.31288e-09	1.66637	1.66637
23779	214472_PM_at	3013 /// 8351	HIST1H2AD /// HIST1H3D	histone cluster 1, H2ad /// histone cluster 1, H3d	NM_003530 /// NM_021065	1.74448e-06	1.66652	1.66652
39144	229882_PM_at	6210	RPS15A	ribosomal protein S15a	NM_001019 /// NM_001030009	1.9554e-05	1.66692	1.66692
31148	221860_PM_at	3191	HNRNPL	heterogeneous nuclear ribonucleoprotein L	NM_001005335 /// NM_001533	1.83309e-07	1.66807	1.66807
38055	228793_PM_at	221037	JMJD1C	jumonji domain containing 1C	NM_004241 /// NM_032776	1.96864e-09	1.66825	1.66825
52560	243303_PM_at	---	---	---	---	7.84597e-06	1.6686	1.6686
47753	238496_PM_at	---	---	---	---	2.90789e-09	1.66899	1.66899
7868	1565525_PM_a_at	255394	TCP11L2	t-complex 11 (mouse)-like 2	NM_152772	2.06783e-05	1.66916	1.66916
14076	204621_PM_s_at	4929	NR4A2	nuclear receptor subfamily 4, group A, member 2	NM_006186	5.3147e-08	1.67078	1.67078
18994	209576_PM_at	2770	GNAI1	guanine nucleotide binding protein (G protein), alpha inhibiting activity polypeptide 1	NM_002069	2.38878e-10	1.67312	1.67312
23584	214277_PM_at	1353	COX11	COX11 cytochrome c oxidase assembly homolog (yeast)	NM_001162861 /// NM_001162862 /// NM_004375 /// NR_027941 /// NR_027942	2.91877e-05	1.67346	1.67346
29415	220123_PM_at	80255	SLC35F5	solute carrier family 35, member F5	NM_025181	0.000224996	1.67348	1.67348
51482	242225_PM_at	---	---	---	---	0.000799258	1.67747	1.67747
45579	236322_PM_at	---	---	---	---	0.00235919	1.67803	1.67803
33030	223746_PM_at	6789	STK4	serine/threonine kinase 4	NM_006282	1.18031e-09	1.67849	1.67849
26960	217667_PM_at	729799	LOC729799	SEC14-like 1 pseudogene	NR_026952	1.01347e-06	1.67985	1.67985
51990	242733_PM_at	---	---	---	---	6.85347e-07	1.68327	1.68327
53720	244462_PM_at	7767	ZNF224	zinc finger protein 224	NM_013398	2.64898e-07	1.68579	1.68579
3869	1557751_PM_at	---	---	---	---	0.00626636	1.68591	1.68591
6455	1562208_PM_a_at	---	---	---	---	0.000127985	1.68772	1.68772
18143	208720_PM_s_at	9584	RBM39	RNA binding motif protein 39	NM_004902 /// NM_184234	4.55714e-14	1.69011	1.69011
35277	226013_PM_at	22906	TRAK1	trafficking protein, kinesin binding 1	NM_001042646 /// NM_014965	1.90596e-06	1.69164	1.69164
12025	202569_PM_s_at	4140	MARK3	MAP/microtubule affinity-regulating kinase 3	NM_001128918 /// NM_001128919 /// NM_001128920 /// NM_001128921 /// NM_002376	3.0374e-10	1.69281	1.69281
11831	202375_PM_at	9871	SEC24D	SEC24 family, member D (S. cerevisiae)	NM_014822	1.54454e-07	1.69579	1.69579
37017	227755_PM_at	---	---	---	---	5.25589e-08	1.69906	1.69906
12014	202558_PM_s_at	6782	HSPA13	heat shock protein 70kDa family, member 13	NM_006948	6.98746e-07	1.69929	1.69929
42192	232931_PM_at	23020	SNRNP200	small nuclear ribonucleoprotein 200kDa (U5)	NM_014014	3.23074e-06	1.70064	1.70064
19259	209845_PM_at	23608	MKRN1	makorin ring finger protein 1	NM_001145125 /// NM_013446	1.46543e-07	1.70239	1.70239
30332	221040_PM_at	11132	CAPN10	calpain 10	NM_023083 /// NM_023085	0.000147437	1.70296	1.70296
38231	228969_PM_at	10551	AGR2	anterior gradient homolog 2 (Xenopus laevis)	NM_006408	2.36759e-06	1.70464	1.70464
34388	225123_PM_at	---	---	---	---	2.69133e-11	1.70552	1.70552
16737	207284_PM_s_at	444	ASPH	aspartate beta-hydroxylase	NM_001164750 /// NM_001164751 /// NM_001164752 /// NM_001164753 /// NM_001164754 /// NM	1.31719e-05	1.7067	1.7067
50754	241497_PM_at	---	---	---	---	9.42346e-06	1.70707	1.70707
38690	229428_PM_at	100287932	TIMM23	translocase of inner mitochondrial membrane 23 homolog (yeast)	NM_006327	8.00655e-09	1.71022	1.71022
48911	239654_PM_at	80205	CHD9	Chromodomain helicase DNA binding protein 9	NM_025134	2.17346e-06	1.711	1.711
27908	218615_PM_s_at	55254	TMEM39A	transmembrane protein 39A	NM_018266	3.51773e-08	1.71199	1.71199
16492	207038_PM_at	9120	SLC16A6	solute carrier family 16, member 6 (monocarboxylic acid transporter 7)	NM_001174166 /// NM_004694	3.99915e-05	1.71219	1.71219
45412	236155_PM_at	79670	ZCCHC6	Zinc finger, CCHC domain containing 6	NM_001185059 /// NM_001185074 /// NM_024617	3.04947e-09	1.71243	1.71243
22768	213459_PM_at	6168	RPL37A	ribosomal protein L37a	NM_000998	2.68011e-07	1.71285	1.71285
49742	240485_PM_at	---	---	---	---	2.02889e-05	1.71303	1.71303
45365	236108_PM_at	57724	KIAA1632	KIAA1632	NM_020964	8.79936e-07	1.71329	1.71329
80	1552344_PM_s_at	29883	CNOT7	CCR4-NOT transcription complex, subunit 7	NM_013354 /// NM_054026	1.18492e-07	1.71462	1.71462
53423	244165_PM_at	54906	C10orf18	chromosome 10 open reading frame 18	NM_017782	1.33641e-05	1.71676	1.71676
52250	242993_PM_at	---	---	---	---	3.2251e-05	1.71788	1.71788
8505	1566897_PM_at	---	---	---	---	5.77093e-05	1.71804	1.71804
6240	1561763_PM_at	---	---	---	---	5.67379e-05	1.71975	1.71975
24118	214815_PM_at	51592	TRIM33	tripartite motif-containing 33	NM_015906 /// NM_033020	0.000538604	1.71983	1.71983
23380	214073_PM_at	2017	CTTN	cortactin	NM_001184740 /// NM_005231 /// NM_138565	1.03552e-07	1.72304	1.72304
16977	207528_PM_s_at	23657	SLC7A11	solute carrier family 7, (cationic amino acid transporter, y+ system) member 11	NM_014331	1.66537e-06	1.72654	1.72654
54258	36829_PM_at	5187	PER1	period homolog 1 (Drosophila)	NM_002616	3.88568e-06	1.72792	1.72792
17239	207790_PM_at	55227	LRRC1	leucine rich repeat containing 1	NM_018214	2.95542e-05	1.72794	1.72794
52366	243109_PM_at	55784	MCTP2	multiple C2 domains, transmembrane 2	NM_001159643 /// NM_001159644 /// NM_018349	0.000125442	1.72831	1.72831
4084	1558154_PM_at	---	---	---	---	0.000516839	1.72849	1.72849
52595	243338_PM_at	---	---	---	---	0.000720872	1.72867	1.72867
52556	243299_PM_at	7444	VRK2	Vaccinia related kinase 2	NM_001130480 /// NM_001130481 /// NM_001130482 /// NM_001130483 /// NM_006296 /// NR_03	1.60255e-05	1.7288	1.7288
36608	227345_PM_at	8793	TNFRSF10D	tumor necrosis factor receptor superfamily, member 10d, decoy with truncated death doma	NM_003840	6.19684e-12	1.72977	1.72977
44813	235556_PM_at	153222	C5orf41	chromosome 5 open reading frame 41	NM_001168393 /// NM_001168394 /// NM_153607	1.16845e-06	1.73217	1.73217
46035	236778_PM_at	---	---	---	---	0.000132292	1.73376	1.73376
49398	240141_PM_at	---	---	---	---	1.21743e-05	1.73436	1.73436
22980	213672_PM_at	4141	MARS	methionyl-tRNA synthetase	NM_004990	1.89147e-06	1.73727	1.73727
44721	235464_PM_at	---	---	---	---	2.49936e-05	1.73833	1.73833
37387	228125_PM_at	100101467	ZSCAN30	zinc finger and SCAN domain containing 30	NM_001112734 /// NM_001166012	6.10099e-08	1.74187	1.74187
41849	232587_PM_at	27436	EML4	echinoderm microtubule associated protein like 4	NM_001145076 /// NM_019063	3.88454e-06	1.74736	1.74736
51286	242029_PM_at	64778	FNDC3B	Fibronectin type III domain containing 3B	NM_001135095 /// NM_022763	0.00477235	1.74832	1.74832
31600	222313_PM_at	---	---	---	---	4.34969e-06	1.74847	1.74847
51142	241885_PM_at	---	---	---	---	0.00416563	1.74901	1.74901
43057	233799_PM_at	---	---	---	---	9.95483e-05	1.74947	1.74947
1957	1554945_PM_x_at	7429	VIL1	villin 1	NM_007127	0.000698846	1.75069	1.75069
12621	203165_PM_s_at	9197	SLC33A1	solute carrier family 33 (acetyl-CoA transporter), member 1	NM_001190992 /// NM_004733	5.49093e-10	1.7525	1.7525
3693	1557505_PM_a_at	---	---	---	---	2.90015e-06	1.75265	1.75265
51500	242243_PM_at	---	---	---	---	7.8984e-07	1.75281	1.75281
44713	235456_PM_at	---	---	---	---	2.08288e-09	1.75346	1.75346
19813	210407_PM_at	5494	PPM1A	protein phosphatase, Mg2+/Mn2+ dependent, 1A	NM_021003 /// NM_177951 /// NM_177952	2.38512e-05	1.7555	1.7555
12435	202978_PM_s_at	58487	CREBZF	CREB/ATF bZIP transcription factor	NM_001039618 /// NR_028024 /// NR_028025 /// NR_028026 /// NR_028027	4.06051e-08	1.7571	1.7571
37442	228180_PM_at	---	---	---	---	0.000671339	1.75759	1.75759
2947	1556338_PM_at	---	---	---	---	0.00352054	1.75961	1.75961
51205	241948_PM_at	---	---	---	---	9.07746e-07	1.7654	1.7654
40057	230795_PM_at	---	---	---	---	0.000672506	1.76563	1.76563
46187	236930_PM_at	8650	NUMB	Numb homolog (Drosophila)	NM_001005743 /// NM_001005744 /// NM_001005745 /// NM_003744	0.0014536	1.767	1.767
14002	204547_PM_at	10966	RAB40B	RAB40B, member RAS oncogene family	NM_006822	3.99844e-08	1.7676	1.7676
4393	1558748_PM_at	---	---	---	---	0.000516874	1.76822	1.76822
36890	227628_PM_at	493869	GPX8	glutathione peroxidase 8 (putative)	NM_001008397	9.30996e-11	1.76971	1.76971
39724	230462_PM_at	8650	NUMB	numb homolog (Drosophila)	NM_001005743 /// NM_001005744 /// NM_001005745 /// NM_003744	5.6407e-07	1.77111	1.77111
23788	214481_PM_at	8336	HIST1H2AM	histone cluster 1, H2am	NM_003514	1.22512e-05	1.77167	1.77167
35105	225840_PM_at	7008	TEF	thyrotrophic embryonic factor	NM_001145398 /// NM_003216	4.83624e-05	1.7751	1.7751
13645	204190_PM_at	10208	USPL1	ubiquitin specific peptidase like 1	NM_005800	1.73402e-10	1.77613	1.77613
35702	226438_PM_at	6641	SNTB1	syntrophin, beta 1 (dystrophin-associated protein A1, 59kDa, basic component 1)	NM_021021	0.000163628	1.78024	1.78024
19645	210236_PM_at	8500	PPFIA1	protein tyrosine phosphatase, receptor type, f polypeptide (PTPRF), interacting protein	NM_003626 /// NM_177423	3.03703e-06	1.78034	1.78034
52652	243395_PM_at	---	---	---	---	8.07067e-14	1.78233	1.78233
23355	214048_PM_at	8930	MBD4	methyl-CpG binding domain protein 4	NM_003925	5.24168e-06	1.78282	1.78282
24315	215013_PM_s_at	9736	USP34	ubiquitin specific peptidase 34	NM_014709	0.00428434	1.78399	1.78399
54080	244822_PM_at	---	---	---	---	8.23495e-05	1.78609	1.78609
14437	204982_PM_at	9815	GIT2	G protein-coupled receptor kinase interacting ArfGAP 2	NM_001135213 /// NM_001135214 /// NM_014776 /// NM_057169 /// NM_057170 /// NM_139201	7.23463e-08	1.78839	1.78839
4781	1559413_PM_at	255394	TCP11L2	t-complex 11 (mouse)-like 2	NM_152772	0.00397929	1.79246	1.79246
51600	242343_PM_x_at	---	---	---	---	0.000252034	1.793	1.793
4982	1559739_PM_at	56994	CHPT1	Choline phosphotransferase 1	NM_020244	0.000295464	1.8001	1.8001
15431	205976_PM_at	22868	FASTKD2	FAST kinase domains 2	NM_001136193 /// NM_001136194 /// NM_014929	3.7464e-06	1.80362	1.80362
41156	231894_PM_at	6301	SARS	seryl-tRNA synthetase	NM_006513 /// NR_034072 /// NR_034073	1.44463e-08	1.80374	1.80374
1371	1554154_PM_at	54834	GDAP2	ganglioside induced differentiation associated protein 2	NM_001135589 /// NM_017686	3.72884e-08	1.8051	1.8051
22879	213570_PM_at	9470	EIF4E2	eukaryotic translation initiation factor 4E family member 2	NM_004846	9.00753e-06	1.80603	1.80603
7629	1564424_PM_at	---	---	---	---	0.00283379	1.80707	1.80707
2786	1556088_PM_at	84268	RPAIN	RPA interacting protein	NM_001033002 /// NM_001160243 /// NM_001160244 /// NM_001160246 /// NM_001160266 /// NM	5.60029e-05	1.80829	1.80829
23367	214060_PM_at	6742	SSBP1	single-stranded DNA binding protein 1	NM_003143	0.000152599	1.81095	1.81095
44940	235683_PM_at	143686	SESN3	sestrin 3	NM_144665	3.92232e-07	1.81197	1.81197
46065	236808_PM_at	26127	FGFR1OP2	FGFR1 oncogene partner 2	NM_001171887 /// NM_001171888 /// NM_015633	6.71273e-06	1.81293	1.81293
24653	215351_PM_at	8634	RTCD1	RNA terminal phosphate cyclase domain 1	NM_001130841 /// NM_003729	3.23269e-07	1.81319	1.81319
25497	216197_PM_at	55729	ATF7IP	activating transcription factor 7 interacting protein	NM_018179	6.95339e-05	1.81339	1.81339
24784	215483_PM_at	10142	AKAP9	A kinase (PRKA) anchor protein (yotiao) 9	NM_005751 /// NM_147185	0.00121519	1.81634	1.81634
24326	215024_PM_at	221960	C7orf28B	chromosome 7 open reading frame 28B	NM_198097	1.09154e-05	1.82105	1.82105
12317	202861_PM_at	5187	PER1	period homolog 1 (Drosophila)	NM_002616	2.2785e-08	1.82788	1.82788
24900	215599_PM_at	653188	GUSBP3	glucuronidase, beta pseudogene 3	NR_027386	0.000969841	1.82997	1.82997
12436	202979_PM_s_at	58487	CREBZF	CREB/ATF bZIP transcription factor	NM_001039618 /// NR_028024 /// NR_028025 /// NR_028026 /// NR_028027	2.61981e-09	1.83003	1.83003
32349	223062_PM_s_at	29968	PSAT1	phosphoserine aminotransferase 1	NM_021154 /// NM_058179	5.51722e-13	1.83206	1.83206
43709	234452_PM_at	11112	HIBADH	3-hydroxyisobutyrate dehydrogenase	NM_152740	2.07568e-05	1.83329	1.83329
19198	209782_PM_s_at	1628	DBP	D site of albumin promoter (albumin D-box) binding protein	NM_001352	5.62696e-06	1.83768	1.83768
46167	236910_PM_at	54148	MRPL39	Mitochondrial ribosomal protein L39	NM_017446 /// NM_080794	6.22464e-09	1.84117	1.84117
17385	207941_PM_s_at	9584	RBM39	RNA binding motif protein 39	NM_004902 /// NM_184234	1.05079e-13	1.8474	1.8474
26067	216769_PM_x_at	---	---	---	---	0.000312477	1.84927	1.84927
45183	235926_PM_at	---	---	---	---	1.68928e-08	1.84956	1.84956
37367	228105_PM_at	---	---	---	---	3.60541e-08	1.84961	1.84961
5526	1560741_PM_at	6638	SNRPN	small nuclear ribonucleoprotein polypeptide N	NM_003097 /// NM_022805 /// NM_022806 /// NM_022807 /// NM_022808	9.28701e-05	1.85031	1.85031
30872	221582_PM_at	92815	HIST3H2A	histone cluster 3, H2a	NM_033445	2.70829e-10	1.85082	1.85082
38013	228751_PM_at	57396	CLK4	CDC-like kinase 4	NM_020666	4.57929e-06	1.85327	1.85327
38776	229514_PM_at	55668	C14orf118	chromosome 14 open reading frame 118	NM_017926 /// NM_017972	0.00308166	1.85934	1.85934
3603	1557360_PM_at	10128	LRPPRC	leucine-rich PPR-motif containing	NM_133259	0.000222702	1.85968	1.85968
9291	1569540_PM_at	---	---	---	---	0.00669391	1.86046	1.86046
13130	203675_PM_at	4925	NUCB2	nucleobindin 2	NM_005013	9.55693e-11	1.86178	1.86178
39861	230599_PM_at	---	---	---	---	1.38704e-08	1.8687	1.8687
28386	219094_PM_at	25852	ARMC8	armadillo repeat containing 8	NM_014154 /// NM_015396 /// NM_213654	1.93085e-07	1.87218	1.87218
35651	226387_PM_at	222194	RSBN1L	round spermatid basic protein 1-like	NM_198467	6.9906e-10	1.87264	1.87264
51690	242433_PM_at	27107	ZBTB11	zinc finger and BTB domain containing 11	NM_014415	1.72353e-06	1.87297	1.87297
49319	240062_PM_at	10447	FAM3C	family with sequence similarity 3, member C	NM_001040020 /// NM_014888	1.77583e-05	1.87655	1.87655
973	1553574_PM_at	338376	IFNE	interferon, epsilon	NM_176891	8.32518e-08	1.88443	1.88443
37837	228575_PM_at	53833	IL20RB	interleukin 20 receptor beta	NM_144717	1.63102e-06	1.88675	1.88675
26463	217168_PM_s_at	9709	HERPUD1	homocysteine-inducible, endoplasmic reticulum stress-inducible, ubiquitin-like domain m	NM_001010989 /// NM_001010990 /// NM_014685	1.6603e-12	1.88817	1.88817
9081	1569181_PM_x_at	---	---	---	---	0.000413851	1.88858	1.88858
46946	237689_PM_at	6301	SARS	Seryl-tRNA synthetase	NM_006513 /// NR_034072 /// NR_034073	0.000325974	1.88901	1.88901
2649	1555878_PM_at	6229	RPS24	Ribosomal protein S24	NM_001026 /// NM_001142282 /// NM_001142283 /// NM_001142284 /// NM_001142285 /// NM_03	3.79511e-09	1.89065	1.89065
27924	218631_PM_at	60370	AVPI1	arginine vasopressin-induced 1	NM_021732	1.33697e-10	1.89333	1.89333
51162	241905_PM_at	5286	PIK3C2A	Phosphoinositide-3-kinase, class 2, alpha polypeptide	NM_002645	5.9197e-05	1.89448	1.89448
52771	243514_PM_at	---	---	---	---	0.000456281	1.8946	1.8946
49028	239771_PM_at	55832	CAND1	cullin-associated and neddylation-dissociated 1	NM_018448	0.00238789	1.89554	1.89554
1666	1554557_PM_at	23200	ATP11B	ATPase, class VI, type 11B	NM_014616	1.23091e-07	1.89569	1.89569
49518	240261_PM_at	10040	TOM1L1	target of myb1 (chicken)-like 1	NM_005486	5.81716e-06	1.89818	1.89818
19753	210346_PM_s_at	57396	CLK4	CDC-like kinase 4	NM_020666	1.18382e-11	1.90002	1.90002
4564	1559035_PM_a_at	---	---	---	---	1.8807e-05	1.90284	1.90284
17421	207982_PM_at	3010	HIST1H1T	histone cluster 1, H1t	NM_005323	2.12263e-07	1.90686	1.90686
47210	237953_PM_at	---	---	---	---	0.000131498	1.91019	1.91019
7300	1563621_PM_at	---	---	---	---	0.000129509	1.91216	1.91216
2211	1555279_PM_at	25852	ARMC8	armadillo repeat containing 8	NM_014154 /// NM_015396 /// NM_213654	1.6184e-05	1.91312	1.91312
26926	217633_PM_at	9875	URB1	URB1 ribosome biogenesis 1 homolog (S. cerevisiae)	NM_014825	5.70679e-07	1.91383	1.91383
40497	231235_PM_at	4820	NKTR	natural killer-tumor recognition sequence	NM_005385	0.000222284	1.91861	1.91861
37153	227891_PM_s_at	8148	TAF15	TAF15 RNA polymerase II, TATA box binding protein (TBP)-associated factor, 68kDa	NM_003487 /// NM_139215	0.00023793	1.9196	1.9196
9080	1569180_PM_at	---	---	---	---	2.99178e-05	1.91971	1.91971
51073	241816_PM_at	55320	C14orf106	Chromosome 14 open reading frame 106	NM_018353	0.000399212	1.92014	1.92014
21697	212384_PM_at	534 /// 7919	ATP6V1G2 /// BAT1	ATPase, H+ transporting, lysosomal 13kDa, V1 subunit G2 /// HLA-B associated transcript	NM_004640 /// NM_080598 /// NM_130463 /// NM_138282	0.000907429	1.9232	1.9232
3527	1557238_PM_s_at	---	---	---	---	1.22127e-06	1.92376	1.92376
21658	212345_PM_s_at	64764	CREB3L2	cAMP responsive element binding protein 3-like 2	NM_194071	8.32433e-15	1.9246	1.9246
49035	239778_PM_x_at	---	---	---	---	1.634e-06	1.92881	1.92881
51567	242310_PM_at	---	---	---	---	1.02057e-05	1.93444	1.93444
41279	232017_PM_at	9414	TJP2	tight junction protein 2 (zona occludens 2)	NM_001170414 /// NM_001170415 /// NM_001170416 /// NM_001170630 /// NM_004817 /// NM_20	4.00399e-07	1.93629	1.93629
20024	210631_PM_at	4763	NF1	neurofibromin 1	NM_000267 /// NM_001042492 /// NM_001128147	1.43955e-07	1.94346	1.94346
2672	1555908_PM_at	23196	FAM120A	family with sequence similarity 120A	NM_014612	3.37634e-07	1.95322	1.95322
35531	226267_PM_at	122953	JDP2	Jun dimerization protein 2	NM_001135047 /// NM_001135048 /// NM_001135049 /// NM_130469	1.05634e-07	1.95964	1.95964
1304	1554052_PM_at	23019	CNOT1	CCR4-NOT transcription complex, subunit 1	NM_016284 /// NM_206999	1.35617e-08	1.95981	1.95981
39471	230209_PM_at	79364	ZXDC	ZXD family zinc finger C	NM_001040653 /// NM_025112	3.14071e-08	1.96106	1.96106
39006	229744_PM_at	6744	SSFA2	Sperm specific antigen 2	NM_001130445 /// NM_006751	2.23857e-10	1.97704	1.97704
38289	229027_PM_at	5494	PPM1A	protein phosphatase, Mg2+/Mn2+ dependent, 1A	NM_021003 /// NM_177951 /// NM_177952	1.30454e-06	1.98039	1.98039
45632	236375_PM_at	---	---	---	---	6.54869e-06	1.98135	1.98135
2910	1556282_PM_at	26127	FGFR1OP2	FGFR1 oncogene partner 2	NM_001171887 /// NM_001171888 /// NM_015633	0.000481016	1.98156	1.98156
44790	235533_PM_at	90639	COX19	COX19 cytochrome c oxidase assembly homolog (S. cerevisiae)	NM_001031617	1.41555e-07	1.99523	1.99523
31277	221989_PM_at	6134	RPL10	ribosomal protein L10	NM_006013 /// NR_026898	7.11608e-12	2.00141	2.00141
30883	221593_PM_s_at	6160	RPL31	ribosomal protein L31	NM_000993 /// NM_001098577 /// NM_001099693	4.34723e-14	2.00323	2.00323
14706	205251_PM_at	8864	PER2	period homolog 2 (Drosophila)	NM_022817	6.12503e-08	2.00624	2.00624
4171	1558346_PM_at	10063	COX17	COX17 cytochrome c oxidase assembly homolog (S. cerevisiae)	NM_005694	3.97361e-05	2.00998	2.00998
11707	202251_PM_at	9129	PRPF3	PRP3 pre-mRNA processing factor 3 homolog (S. cerevisiae)	NM_004698	2.42385e-11	2.01113	2.01113
44938	235681_PM_at	---	---	---	---	1.613e-05	2.01543	2.01543
2866	1556211_PM_a_at	---	---	---	---	8.13372e-07	2.01738	2.01738
46850	237593_PM_at	---	---	---	---	8.52991e-06	2.0269	2.0269
16610	207156_PM_at	8969	HIST1H2AG	histone cluster 1, H2ag	NM_021064	1.3069e-07	2.02881	2.02881
29087	219795_PM_at	11254	SLC6A14	solute carrier family 6 (amino acid transporter), member 14	NM_007231	2.63964e-06	2.04453	2.04453
28520	219228_PM_at	55422	ZNF331	zinc finger protein 331	NM_001079906 /// NM_001079907 /// NM_018555	1.03402e-08	2.04898	2.04898
42647	233388_PM_at	---	---	---	---	3.32888e-06	2.04962	2.04962
12013	202557_PM_at	6782	HSPA13	heat shock protein 70kDa family, member 13	NM_006948	1.51498e-08	2.05281	2.05281
24692	215390_PM_at	---	---	---	---	0.00039762	2.06247	2.06247
48159	238902_PM_at	---	---	---	---	0.000592385	2.06913	2.06913
39170	229908_PM_s_at	64718	UNKL	unkempt homolog (Drosophila)-like	NM_001037125 /// NM_001193388 /// NM_001193389 /// NM_023076	6.64517e-10	2.0722	2.0722
41799	232537_PM_x_at	4140	MARK3	MAP/microtubule affinity-regulating kinase 3	NM_001128918 /// NM_001128919 /// NM_001128920 /// NM_001128921 /// NM_002376	0.000735302	2.07438	2.07438
45222	235965_PM_at	---	---	---	---	5.95098e-05	2.07644	2.07644
12164	202708_PM_s_at	8349	HIST2H2BE	histone cluster 2, H2be	NM_003528	1.38844e-12	2.08597	2.08597
24035	214731_PM_at	---	---	---	---	6.38174e-06	2.10605	2.10605
4003	1557963_PM_at	9578	CDC42BPB	CDC42 binding protein kinase beta (DMPK-like)	NM_006035	9.5483e-07	2.10998	2.10998
30184	220892_PM_s_at	29968	PSAT1	phosphoserine aminotransferase 1	NM_021154 /// NM_058179	3.21076e-09	2.11262	2.11262
34711	225446_PM_at	54014	BRWD1	bromodomain and WD repeat domain containing 1	NM_001007246 /// NM_018963 /// NM_033656	4.1206e-13	2.11931	2.11931
14757	205302_PM_at	3484	IGFBP1	insulin-like growth factor binding protein 1	NM_000596	8.8207e-11	2.12107	2.12107
24505	215203_PM_at	2803	GOLGA4	golgin A4	NM_001172713 /// NM_002078	0.00105626	2.13496	2.13496
14649	205194_PM_at	5723	PSPH	phosphoserine phosphatase	NM_004577	5.75166e-08	2.13501	2.13501
54061	244803_PM_at	---	---	---	---	2.06104e-06	2.153	2.153
2907	1556277_PM_a_at	---	---	---	---	0.000139594	2.18578	2.18578
48650	239393_PM_at	---	---	---	---	4.54012e-09	2.19222	2.19222
8060	1565863_PM_at	---	---	---	---	1.66374e-06	2.19557	2.19557
4624	1559132_PM_at	283232	TMEM80	transmembrane protein 80	NM_001042463 /// NM_174940	3.01195e-07	2.21494	2.21494
2932	1556318_PM_s_at	---	---	---	---	0.00193327	2.2154	2.2154
17515	208078_PM_s_at	150094	SIK1	salt-inducible kinase 1	NM_173354	7.27865e-11	2.21952	2.21952
25286	215986_PM_at	---	---	---	---	0.00534832	2.22727	2.22727
52930	243673_PM_at	---	---	---	---	0.00053394	2.23177	2.23177
29914	220622_PM_at	79782	LRRC31	leucine rich repeat containing 31	NM_024727	1.01055e-07	2.2337	2.2337
41345	232083_PM_at	55614	KIF16B	kinesin family member 16B	NM_024704	8.49123e-07	2.24237	2.24237
19742	210335_PM_at	9182	RASSF9	Ras association (RalGDS/AF-6) domain family (N-terminal) member 9	NM_005447	9.58637e-09	2.32036	2.32036
9904	1570571_PM_at	55297	CCDC91	Coiled-coil domain containing 91	NM_018318	0.000652028	2.35402	2.35402
43907	234650_PM_at	---	---	---	---	1.14345e-05	2.35456	2.35456
40464	231202_PM_at	160428	ALDH1L2	aldehyde dehydrogenase 1 family, member L2	NM_001034173 /// NR_027752	2.26585e-08	2.37931	2.37931
9181	1569362_PM_at	---	---	---	---	3.38414e-07	2.39306	2.39306
31603	222316_PM_at	---	---	---	---	1.55812e-11	2.41828	2.41828
16532	207078_PM_at	10001	MED6	mediator complex subunit 6	NM_005466	6.12444e-05	2.41989	2.41989
31306	222018_PM_at	4666	NACA	nascent polypeptide-associated complex alpha subunit	NM_001113201 /// NM_001113202 /// NM_001113203 /// NM_005594	2.08263e-08	2.43554	2.43554
15564	206110_PM_at	8357	HIST1H3H	histone cluster 1, H3h	NM_003536	7.99262e-09	2.43813	2.43813
48445	239188_PM_at	55012	PPP2R3C	protein phosphatase 2, regulatory subunit B'', gamma	NM_017917	1.05846e-06	2.4464	2.4464
14503	205048_PM_s_at	5723	PSPH	phosphoserine phosphatase	NM_004577	4.07179e-05	2.4468	2.4468
10853	201397_PM_at	26227	PHGDH	phosphoglycerate dehydrogenase	NM_006623	8.92861e-12	2.45806	2.45806
20581	211213_PM_at	5001	ORC5	origin recognition complex, subunit 5	NM_001197292 /// NM_002553 /// NM_181747	1.02244e-09	2.47533	2.47533
37902	228640_PM_at	5099	PCDH7	protocadherin 7	NM_001173523 /// NM_002589 /// NM_032456 /// NM_032457	1.46335e-11	2.50357	2.50357
36548	227285_PM_at	148523	C1orf51	chromosome 1 open reading frame 51	NM_144697	5.87884e-11	2.52848	2.52848
20049	210656_PM_at	8726	EED	embryonic ectoderm development	NM_003797 /// NM_152991	6.66613e-09	2.54999	2.54999
4108	1558208_PM_at	23435	TARDBP	TAR DNA binding protein	NM_007375	3.80582e-08	2.61854	2.61854
37403	228141_PM_at	493869	GPX8	glutathione peroxidase 8 (putative)	NM_001008397	2.08024e-10	2.64198	2.64198
1169	1553861_PM_at	255394	TCP11L2	t-complex 11 (mouse)-like 2	NM_152772	2.74193e-09	2.65669	2.65669
14388	204933_PM_s_at	4982	TNFRSF11B	tumor necrosis factor receptor superfamily, member 11b	NM_002546	4.69011e-09	2.68431	2.68431
39914	230652_PM_at	369	ARAF	v-raf murine sarcoma 3611 viral oncogene homolog	NM_001654	3.53146e-12	2.68514	2.68514
48239	238982_PM_at	8562	DENR	density-regulated protein	NM_003677	7.92854e-05	2.73032	2.73032
42015	232754_PM_at	---	---	---	---	3.47464e-06	2.75417	2.75417
14387	204932_PM_at	4982	TNFRSF11B	tumor necrosis factor receptor superfamily, member 11b	NM_002546	6.41429e-10	2.82456	2.82456
12298	202842_PM_s_at	4189	DNAJB9	DnaJ (Hsp40) homolog, subfamily B, member 9	NM_012328	7.6877e-16	2.85792	2.85792
1591	1554462_PM_a_at	4189	DNAJB9	DnaJ (Hsp40) homolog, subfamily B, member 9	NM_012328	9.56783e-13	3.10644	3.10644
24314	215012_PM_at	26036	ZNF451	zinc finger protein 451	NM_001031623 /// NM_015555	4.45948e-06	3.19458	3.19458
12299	202843_PM_at	4189	DNAJB9	DnaJ (Hsp40) homolog, subfamily B, member 9	NM_012328	2.57422e-10	3.32189	3.32189
50727	241470_PM_x_at	---	---	---	---	8.06312e-10	3.40551	3.40551
16812	207361_PM_at	26959	HBP1	HMG-box transcription factor 1	NM_012257	3.8552e-11	3.77564	3.77564
3504	1557197_PM_a_at	3958	LGALS3	Lectin, galactoside-binding, soluble, 3	NM_001177388 /// NM_002306 /// NR_003225	0.000739674	3.8507	3.8507

## Sheet: Hs766T_TPCA v Hs766T_untreated
Supplemental Table S4. All genes with at least a 1.5-fold difference in expression between drug treated and untreated cells.
This sheet compares TPCA-1-treated Hs766T versus Hs766T untreated
Column #	Probeset ID	Entrez Gene	Gene Symbol	Gene Title	RefSeq Transcript ID	p-value(Attribute)	p-value(cell line 1 - treatment 1 vs. cell line 1 - untreated)	Ratio(cell line 1 - treatment 1 vs. cell line 1 - untreated)	Fold-Change
23366	214059_PM_at	10561	IFI44	Interferon-induced protein 44	NM_006417	3.34385e-10	1.26818e-10	0.157413	-6.35272
11892	202436_PM_s_at	1545	CYP1B1	cytochrome P450, family 1, subfamily B, polypeptide 1	NM_000104	3.61994e-19	1.56062e-13	0.235394	-4.24819
765	1553313_PM_s_at	6526	SLC5A3	solute carrier family 5 (sodium/myo-inositol cotransporter), member 3	NM_006933	1.02641e-14	3.87813e-12	0.238003	-4.20163
32506	223220_PM_s_at	83666	PARP9	poly (ADP-ribose) polymerase family, member 9	NM_001146102 /// NM_001146103 /// NM_001146104 /// NM_001146105 /// NM_001146106 /// NM	3.60211e-15	9.27536e-15	0.240719	-4.15422
28503	219211_PM_at	11274	USP18	ubiquitin specific peptidase 18	NM_017414	1.75231e-09	1.69348e-09	0.261386	-3.82576
32825	223541_PM_at	3038	HAS3	hyaluronan synthase 3	NM_005329 /// NM_138612	1.55143e-17	5.88749e-18	0.262483	-3.80977
11893	202437_PM_s_at	1545	CYP1B1	cytochrome P450, family 1, subfamily B, polypeptide 1	NM_000104	1.15866e-18	3.72529e-12	0.271767	-3.67962
11891	202435_PM_s_at	1545	CYP1B1	cytochrome P450, family 1, subfamily B, polypeptide 1	NM_000104	5.84656e-17	3.32917e-12	0.278848	-3.58619
3461	1557129_PM_a_at	374393	FAM111B	family with sequence similarity 111, member B	NM_001142703 /// NM_001142704 /// NM_198947	2.32229e-14	4.24443e-10	0.280874	-3.56032
34680	225415_PM_at	151636	DTX3L	deltex 3-like (Drosophila)	NM_138287	8.18683e-17	1.31682e-15	0.287058	-3.48362
25896	216598_PM_s_at	6347	CCL2	chemokine (C-C motif) ligand 2	NM_002982	6.54616e-11	1.7535e-10	0.292074	-3.42379
11987	202531_PM_at	3659	IRF1	interferon regulatory factor 1	NM_002198	3.02293e-14	7.1312e-13	0.297902	-3.35681
33262	223980_PM_s_at	3431	SP110	SP110 nuclear body protein	NM_001185015 /// NM_004509 /// NM_004510 /// NM_080424	2.77702e-09	5.85407e-10	0.300947	-3.32284
21138	211814_PM_s_at	9134	CCNE2	cyclin E2	NM_057749	6.10906e-11	5.69479e-12	0.307395	-3.25314
12609	203153_PM_at	3434	IFIT1	interferon-induced protein with tetratricopeptide repeats 1	NM_001548	9.29289e-15	4.00438e-10	0.322137	-3.10427
44900	235643_PM_at	219285	SAMD9L	sterile alpha motif domain containing 9-like	NM_152703	2.67655e-10	7.34589e-09	0.323053	-3.09547
39298	230036_PM_at	219285	SAMD9L	sterile alpha motif domain containing 9-like	NM_152703	1.38331e-09	1.71735e-09	0.328564	-3.04355
45476	236219_PM_at	159371	TMEM20	transmembrane protein 20	NM_001134658 /// NM_153226	2.39119e-12	3.68045e-10	0.328959	-3.03989
21482	212168_PM_at	10137	RBM12	RNA binding motif protein 12	NM_001198838 /// NM_006047 /// NM_152838	3.32931e-15	5.01806e-14	0.336684	-2.97014
12849	203394_PM_s_at	3280	HES1	hairy and enhancer of split 1, (Drosophila)	NM_005524	1.13451e-12	6.11761e-11	0.337143	-2.9661
39163	229901_PM_at	118738	ZNF488	zinc finger protein 488	NM_153034	5.0516e-15	9.26324e-10	0.340685	-2.93527
25005	215704_PM_at	2312	FLG	filaggrin	NM_002016	1.93827e-13	7.46267e-10	0.340765	-2.93458
11542	202086_PM_at	4599	MX1	myxovirus (influenza virus) resistance 1, interferon-inducible protein p78 (mouse)	NM_001144925 /// NM_001178046 /// NM_002462	2.20515e-09	1.25107e-08	0.349236	-2.8634
22477	213167_PM_s_at	6526	SLC5A3	solute carrier family 5 (sodium/myo-inositol cotransporter), member 3	NM_006933	3.75366e-12	1.57415e-09	0.349385	-2.86218
10225	200769_PM_s_at	4144	MAT2A	methionine adenosyltransferase II, alpha	NM_005911	7.4978e-11	1.38002e-10	0.349964	-2.85744
52528	243271_PM_at	---	---	---	---	2.58061e-08	8.42593e-10	0.355792	-2.81063
52975	243718_PM_at	---	---	---	---	6.90696e-14	1.41017e-09	0.355845	-2.81021
18199	208776_PM_at	5717	PSMD11	proteasome (prosome, macropain) 26S subunit, non-ATPase, 11	NM_002815	1.37028e-10	5.84558e-08	0.372763	-2.68267
12325	202869_PM_at	4938	OAS1	2',5'-oligoadenylate synthetase 1, 40/46kDa	NM_001032409 /// NM_002534 /// NM_016816	1.40341e-11	8.97447e-11	0.373488	-2.67746
30336	221044_PM_s_at	445372 /// 53840	TRIM34 /// TRIM6-TRIM34	tripartite motif-containing 34 /// TRIM6-TRIM34 readthrough	NM_001003819 /// NM_001003827 /// NM_021616 /// NM_130389 /// NM_130390	3.23291e-11	1.68606e-09	0.37395	-2.67416
32134	222847_PM_s_at	112399	EGLN3	egl nine homolog 3 (C. elegans)	NM_022073	6.13565e-09	4.43836e-08	0.378053	-2.64513
38249	228987_PM_at	---	---	---	---	5.5405e-14	8.72428e-10	0.382083	-2.61723
44374	235117_PM_at	494143	CHAC2	ChaC, cation transport regulator homolog 2 (E. coli)	NM_001008708	2.18838e-15	1.87665e-12	0.382983	-2.61108
15364	205909_PM_at	5427	POLE2	polymerase (DNA directed), epsilon 2 (p59 subunit)	NM_001197330 /// NM_001197331 /// NM_002692	1.14259e-15	4.86096e-12	0.384135	-2.60325
44414	235157_PM_at	---	---	---	---	1.74483e-11	1.21521e-09	0.384366	-2.60169
28983	219691_PM_at	54809	SAMD9	sterile alpha motif domain containing 9	NM_001193307 /// NM_017654	1.98195e-09	1.00921e-09	0.385495	-2.59407
44866	235609_PM_at	83990	BRIP1	BRCA1 interacting protein C-terminal helicase 1	NM_032043	2.2601e-13	4.22054e-11	0.385718	-2.59257
22758	213449_PM_at	10940	POP1	processing of precursor 1, ribonuclease P/MRP subunit (S. cerevisiae)	NM_001145860 /// NM_001145861 /// NM_015029	1.64513e-12	1.60848e-11	0.391105	-2.55686
15587	206133_PM_at	54739	XAF1	XIAP associated factor 1	NM_017523 /// NM_199139	1.08747e-09	3.36489e-08	0.393071	-2.54407
15477	206022_PM_at	4693	NDP	Norrie disease (pseudoglioma)	NM_000266	2.86079e-12	8.6169e-12	0.395975	-2.52541
36605	227342_PM_s_at	26579	MYEOV	myeloma overexpressed (in a subset of t(11;14) positive multiple myelomas)	NM_138768	3.08847e-13	4.54627e-11	0.39641	-2.52264
12850	203395_PM_s_at	3280	HES1	hairy and enhancer of split 1, (Drosophila)	NM_005524	6.77143e-15	1.66416e-12	0.396443	-2.52243
3460	1557128_PM_at	374393	FAM111B	family with sequence similarity 111, member B	NM_001142703 /// NM_001142704 /// NM_198947	1.4665e-14	5.98452e-10	0.404329	-2.47324
31773	222486_PM_s_at	9510	ADAMTS1	ADAM metallopeptidase with thrombospondin type 1 motif, 1	NM_006988	6.36858e-18	3.32593e-08	0.405253	-2.46759
19177	209761_PM_s_at	3431	SP110	SP110 nuclear body protein	NM_001185015 /// NM_004509 /// NM_004510 /// NM_080424	6.54015e-10	9.08913e-10	0.405386	-2.46679
13965	204510_PM_at	8317	CDC7	cell division cycle 7 homolog (S. cerevisiae)	NM_001134419 /// NM_001134420 /// NM_003503	6.24554e-12	1.05518e-11	0.407265	-2.45541
41851	232589_PM_at	---	---	---	---	2.54866e-12	3.61474e-07	0.407957	-2.45124
17936	208510_PM_s_at	5468	PPARG	peroxisome proliferator-activated receptor gamma	NM_005037 /// NM_015869 /// NM_138711 /// NM_138712	3.41491e-15	1.71163e-08	0.40915	-2.44409
34920	225655_PM_at	29128	UHRF1	ubiquitin-like with PHD and ring finger domains 1	NM_001048201 /// NM_013282	3.2524e-16	1.07968e-11	0.410815	-2.43419
19180	209764_PM_at	4248	MGAT3	mannosyl (beta-1,4-)-glycoprotein beta-1,4-N-acetylglucosaminyltransferase	NM_001098270 /// NM_002409	5.0445e-11	3.55244e-09	0.412254	-2.42569
54191	33323_PM_r_at	2810	SFN	stratifin	NM_006142	2.19073e-14	1.18621e-14	0.413153	-2.42041
14202	204747_PM_at	3437	IFIT3	interferon-induced protein with tetratricopeptide repeats 3	NM_001031683 /// NM_001549	3.50723e-14	3.04039e-09	0.413893	-2.41608
2629	1555852_PM_at	100507463	LOC100507463	hypothetical LOC100507463	XR_108622 /// XR_108623 /// XR_108624 /// XR_108625 /// XR_108626 /// XR_110803 /// XR_	1.19352e-09	7.93698e-08	0.414522	-2.41241
38962	229700_PM_at	148203	ZNF738	zinc finger protein 738	NR_027130	3.53179e-09	8.16916e-10	0.416177	-2.40283
17567	208131_PM_s_at	5740	PTGIS	prostaglandin I2 (prostacyclin) synthase	NM_000961	4.88142e-16	4.29011e-10	0.416453	-2.40123
34646	225381_PM_at	399959	LOC399959	hypothetical LOC399959	NR_024430	1.12015e-17	4.35492e-10	0.417574	-2.39479
15831	206377_PM_at	2295	FOXF2	forkhead box F2	NM_001452	4.91738e-14	7.64975e-10	0.418024	-2.3922
22918	213610_PM_s_at	151230	KLHL23	kelch-like 23 (Drosophila)	NM_144711	1.34335e-16	9.19536e-11	0.419983	-2.38105
14259	204804_PM_at	6737	TRIM21	tripartite motif-containing 21	NM_003141	5.95469e-12	8.85972e-13	0.423321	-2.36227
14058	204603_PM_at	9156	EXO1	exonuclease 1	NM_003686 /// NM_006027 /// NM_130398	2.46824e-13	1.8499e-10	0.425646	-2.34937
40839	231577_PM_s_at	2633	GBP1	guanylate binding protein 1, interferon-inducible, 67kDa	NM_002053	2.25253e-09	1.17798e-09	0.425652	-2.34934
3141	1556643_PM_at	93343	FAM125A	Family with sequence similarity 125, member A	NM_138401	3.09273e-09	7.44816e-09	0.426675	-2.34371
18682	209260_PM_at	2810	SFN	stratifin	NM_006142	7.10677e-09	9.94747e-09	0.426778	-2.34314
10256	200800_PM_s_at	3303 /// 3304	HSPA1A /// HSPA1B	heat shock 70kDa protein 1A /// heat shock 70kDa protein 1B	NM_005345 /// NM_005346	3.94027e-12	8.22506e-12	0.427927	-2.33685
35866	226603_PM_at	219285	SAMD9L	sterile alpha motif domain containing 9-like	NM_152703	2.97887e-13	2.57835e-11	0.429442	-2.3286
24107	214803_PM_at	1004	CDH6	cadherin 6, type 2, K-cadherin (fetal kidney)	NM_004932	4.26328e-16	9.74516e-09	0.430183	-2.32459
14715	205260_PM_s_at	97	ACYP1	acylphosphatase 1, erythrocyte (common) type	NM_001107 /// NM_203488	2.46162e-15	1.05205e-13	0.431061	-2.31986
12604	203148_PM_s_at	9830	TRIM14	tripartite motif-containing 14	NM_014788 /// NM_033219 /// NM_033220	1.43962e-12	1.99938e-11	0.431741	-2.31621
13337	203882_PM_at	10379	IRF9	interferon regulatory factor 9	NM_006084	4.7978e-16	1.1227e-12	0.432231	-2.31358
37793	228531_PM_at	54809	SAMD9	sterile alpha motif domain containing 9	NM_001193307 /// NM_017654	1.28812e-13	1.84773e-13	0.433196	-2.30842
24298	214995_PM_s_at	200316 /// 60489	APOBEC3F /// APOBEC3G	apolipoprotein B mRNA editing enzyme, catalytic polypeptide-like 3F /// apolipoprotein	NM_001006666 /// NM_021822 /// NM_145298	2.65903e-17	7.50392e-11	0.433962	-2.30435
32080	222793_PM_at	23586	DDX58	DEAD (Asp-Glu-Ala-Asp) box polypeptide 58	NM_014314	1.73053e-09	1.81962e-07	0.434039	-2.30394
37662	228400_PM_at	57619	SHROOM3	shroom family member 3	NM_020859	7.96993e-12	6.7246e-09	0.43446	-2.30171
38712	229450_PM_at	3437	IFIT3	interferon-induced protein with tetratricopeptide repeats 3	NM_001031683 /// NM_001549	2.5803e-17	7.02898e-11	0.434627	-2.30082
14427	204972_PM_at	4939	OAS2	2'-5'-oligoadenylate synthetase 2, 69/71kDa	NM_001032731 /// NM_002535 /// NM_016817	7.54044e-13	9.4744e-07	0.435387	-2.29681
44264	235007_PM_at	55212	BBS7	Bardet-Biedl syndrome 7	NM_018190 /// NM_176824	4.73312e-12	8.68772e-08	0.436334	-2.29182
39755	230493_PM_at	387914	SHISA2	shisa homolog 2 (Xenopus laevis)	NM_001007538	4.33876e-11	1.2731e-07	0.436503	-2.29094
44606	235349_PM_at	151393	FAM82A1	family with sequence similarity 82, member A1	NM_001170791 /// NM_001170792 /// NM_001170793 /// NM_144713	3.36859e-11	7.63044e-09	0.436938	-2.28865
14489	205034_PM_at	9134	CCNE2	cyclin E2	NM_057749	1.70566e-12	3.48245e-12	0.437924	-2.2835
32048	222761_PM_at	54841	BIVM	basic, immunoglobulin-like variable motif containing	NM_001159596 /// NM_017693	2.54443e-18	2.72969e-10	0.438487	-2.28057
14989	205534_PM_at	5099	PCDH7	protocadherin 7	NM_001173523 /// NM_002589 /// NM_032456 /// NM_032457	1.23541e-11	2.58859e-12	0.442361	-2.2606
29943	220651_PM_s_at	55388	MCM10	minichromosome maintenance complex component 10	NM_018518 /// NM_182751	3.11694e-09	3.63969e-07	0.443187	-2.25638
51357	242100_PM_at	337876	CHSY3	chondroitin sulfate synthase 3	NM_175856	2.08804e-16	7.23918e-09	0.443261	-2.25601
1271	1554007_PM_at	---	---	---	---	2.2929e-17	2.06403e-09	0.443791	-2.25331
14150	204695_PM_at	993	CDC25A	cell division cycle 25 homolog A (S. pombe)	NM_001789 /// NM_201567	6.56063e-10	5.34617e-10	0.444751	-2.24845
37183	227921_PM_at	645561	LOC645561	Similar to OS-4 protein	---	3.18657e-10	2.45689e-10	0.446912	-2.23758
27541	218248_PM_at	63901	FAM111A	family with sequence similarity 111, member A	NM_001142519 /// NM_001142520 /// NM_001142521 /// NM_022074 /// NM_198847	1.07349e-14	5.05469e-12	0.447447	-2.2349
28976	219684_PM_at	64108	RTP4	receptor (chemosensory) transporter protein 4	NM_022147	2.08598e-13	2.56279e-09	0.447808	-2.2331
18687	209265_PM_s_at	56339	METTL3	methyltransferase like 3	NM_019852	1.33891e-18	3.38294e-16	0.448906	-2.22764
21547	212233_PM_at	4131	MAP1B	microtubule-associated protein 1B	NM_005909	1.11588e-13	2.70399e-08	0.449401	-2.22518
8232	1566257_PM_at	---	---	---	---	2.42712e-10	6.82161e-07	0.449558	-2.22441
54190	33322_PM_i_at	2810	SFN	stratifin	NM_006142	1.62417e-11	7.794e-12	0.449682	-2.22379
15536	206082_PM_at	10866	HCP5	HLA complex P5	NM_006674	2.33579e-12	3.82634e-08	0.45022	-2.22114
49236	239979_PM_at	---	---	---	---	2.9262e-08	3.08865e-07	0.451123	-2.21669
2475	1555639_PM_a_at	10432	RBM14	RNA binding motif protein 14	NM_001198836 /// NM_001198837 /// NM_006328	8.81924e-05	0.000133224	0.451642	-2.21414
11726	202270_PM_at	2633	GBP1	guanylate binding protein 1, interferon-inducible, 67kDa	NM_002053	1.69245e-08	2.71774e-09	0.451758	-2.21358
27970	218678_PM_at	10763	NES	nestin	NM_006617	2.09034e-10	1.74474e-06	0.45406	-2.20235
28501	219209_PM_at	64135	IFIH1	interferon induced with helicase C domain 1	NM_022168	4.91825e-11	3.18853e-10	0.454714	-2.19919
35151	225886_PM_at	1655	DDX5	DEAD (Asp-Glu-Ala-Asp) box polypeptide 5	NM_004396	5.58587e-13	3.87758e-07	0.456147	-2.19228
12614	203158_PM_s_at	2744	GLS	glutaminase	NM_014905	5.09356e-11	3.99452e-10	0.457982	-2.18349
12603	203147_PM_s_at	9830	TRIM14	tripartite motif-containing 14	NM_014788 /// NM_033219 /// NM_033220	1.75131e-09	6.99857e-09	0.458469	-2.18117
12117	202661_PM_at	3709	ITPR2	inositol 1,4,5-triphosphate receptor, type 2	NM_002223	1.70996e-10	2.78348e-06	0.459174	-2.17782
32182	222895_PM_s_at	64919	BCL11B	B-cell CLL/lymphoma 11B (zinc finger protein)	NM_022898 /// NM_138576	2.58074e-15	4.28704e-09	0.461474	-2.16697
21757	212444_PM_at	---	---	---	---	2.23524e-12	2.25512e-08	0.461778	-2.16554
14522	205067_PM_at	3553	IL1B	interleukin 1, beta	NM_000576	1.5001e-10	3.24108e-08	0.465862	-2.14656
35965	226702_PM_at	129607	CMPK2	cytidine monophosphate (UMP-CMP) kinase 2, mitochondrial	NM_207315	4.18976e-10	5.89519e-07	0.466967	-2.14148
20872	211538_PM_s_at	3306	HSPA2	heat shock 70kDa protein 2	NM_021979	4.22374e-18	3.59911e-11	0.467121	-2.14077
11725	202269_PM_x_at	2633	GBP1	guanylate binding protein 1, interferon-inducible, 67kDa	NM_002053	8.89394e-09	6.41111e-09	0.467399	-2.1395
52796	243539_PM_at	84542	KIAA1841	KIAA1841	NM_001129993 /// NM_032506	2.01239e-10	9.55505e-08	0.469063	-2.13191
38851	229589_PM_x_at	54841	BIVM	Basic, immunoglobulin-like variable motif containing	NM_001159596 /// NM_017693	2.4275e-14	4.73235e-09	0.469176	-2.13139
54337	39402_PM_at	3553	IL1B	interleukin 1, beta	NM_000576	2.77779e-11	3.47882e-09	0.469809	-2.12853
44267	235010_PM_at	729013	LOC729013	hypothetical LOC729013	NR_034137	1.546e-09	1.89446e-10	0.471034	-2.12299
22100	212787_PM_at	56252	YLPM1	YLP motif containing 1	NM_019589	2.26918e-16	2.90985e-13	0.473413	-2.11232
27690	218397_PM_at	55120	FANCL	Fanconi anemia, complementation group L	NM_001114636 /// NM_018062	2.10379e-15	2.07711e-12	0.474007	-2.10967
21456	212142_PM_at	4173	MCM4	minichromosome maintenance complex component 4	NM_005914 /// NM_182746	1.73385e-13	1.8558e-07	0.474442	-2.10774
15235	205780_PM_at	638	BIK	BCL2-interacting killer (apoptosis-inducing)	NM_001197	1.01926e-16	1.26275e-07	0.474832	-2.10601
28941	219649_PM_at	29929	ALG6	asparagine-linked glycosylation 6, alpha-1,3-glucosyltransferase homolog (S. cerevisiae	NM_013339	2.44819e-12	3.26879e-12	0.476284	-2.09959
22255	212944_PM_at	6526	SLC5A3	solute carrier family 5 (sodium/myo-inositol cotransporter), member 3	NM_006933	2.51805e-16	1.19669e-13	0.477339	-2.09495
36498	227235_PM_at	2982	GUCY1A3	guanylate cyclase 1, soluble, alpha 3	NM_000856 /// NM_001130682 /// NM_001130683 /// NM_001130684 /// NM_001130685 /// NM_00	7.28312e-14	8.84444e-08	0.477374	-2.09479
51173	241916_PM_at	---	---	---	---	9.65209e-16	1.25226e-08	0.477661	-2.09354
34528	225263_PM_at	9394	HS6ST1	heparan sulfate 6-O-sulfotransferase 1	NM_004807	4.29898e-10	6.42877e-07	0.477768	-2.09307
34813	225548_PM_at	57619	SHROOM3	shroom family member 3	NM_020859	3.079e-15	1.0332e-11	0.478962	-2.08785
30812	221521_PM_s_at	51659	GINS2	GINS complex subunit 2 (Psf2 homolog)	NM_016095	3.00766e-14	1.33408e-09	0.479453	-2.08571
18918	209497_PM_s_at	83759	RBM4B	RNA binding motif protein 4B	NM_031492	5.58479e-12	1.03044e-11	0.480184	-2.08253
38813	229551_PM_x_at	195828	ZNF367	zinc finger protein 367	NM_153695	5.08853e-10	7.75614e-08	0.484285	-2.0649
30378	221087_PM_s_at	80833	APOL3	apolipoprotein L, 3	NM_145640 /// NM_145641 /// NM_145642 /// NR_027833 /// NR_027834 /// NR_027835	2.15083e-07	0.000279654	0.484958	-2.06203
13253	203798_PM_s_at	7447	VSNL1	visinin-like 1	NM_003385	1.48259e-06	2.78466e-07	0.485543	-2.05955
48898	239641_PM_at	---	---	---	---	1.49401e-10	6.36997e-05	0.489089	-2.04462
30520	221229_PM_s_at	55006	TRMT61B	tRNA methyltransferase 61 homolog B (S. cerevisiae)	NM_017910	1.14646e-11	3.61385e-08	0.489538	-2.04274
44533	235276_PM_at	94240	EPSTI1	epithelial stromal interaction 1 (breast)	NM_001002264 /// NM_033255	3.75909e-12	1.91534e-05	0.489792	-2.04168
21652	212339_PM_at	2036	EPB41L1	erythrocyte membrane protein band 4.1-like 1	NM_012156 /// NM_177996	3.77049e-13	2.7557e-07	0.489824	-2.04155
30942	221653_PM_x_at	23780	APOL2	apolipoprotein L, 2	NM_030882 /// NM_145637	1.01204e-07	9.40033e-08	0.491107	-2.03622
34606	225341_PM_at	80298	MTERFD3	MTERF domain containing 3	NM_001033050 /// NM_025198	1.48307e-07	9.63685e-07	0.491682	-2.03383
13051	203596_PM_s_at	24138	IFIT5	interferon-induced protein with tetratricopeptide repeats 5	NM_012420	4.38758e-11	1.96629e-09	0.491985	-2.03258
13534	204079_PM_at	8459	TPST2	tyrosylprotein sulfotransferase 2	NM_001008566 /// NM_003595	7.44775e-18	1.16701e-11	0.492	-2.03252
10255	200799_PM_at	3303	HSPA1A	heat shock 70kDa protein 1A	NM_005345	8.70236e-15	4.31853e-14	0.492035	-2.03238
37492	228230_PM_at	85441	PRIC285	peroxisomal proliferator-activated receptor A interacting complex 285	NM_001037335 /// NM_033405	1.61861e-07	2.50209e-07	0.49205	-2.03231
1796	1554735_PM_a_at	81786	TRIM7	tripartite motif-containing 7	NM_033342 /// NM_203293 /// NM_203294 /// NM_203295 /// NM_203296 /// NM_203297	2.05039e-09	1.91141e-09	0.493036	-2.02825
35798	226534_PM_at	4254	KITLG	KIT ligand	NM_000899 /// NM_003994	1.44863e-18	4.97967e-11	0.493241	-2.02741
11706	202250_PM_s_at	50717	DCAF8	DDB1 and CUL4 associated factor 8	NM_015726 /// NR_028103 /// NR_028104 /// NR_028105 /// NR_028106	7.02645e-09	1.66408e-07	0.494922	-2.02052
35737	226473_PM_at	84733	CBX2	chromobox homolog 2	NM_005189 /// NM_032647	1.27716e-09	4.32839e-07	0.496806	-2.01286
10120	200664_PM_s_at	3337	DNAJB1	DnaJ (Hsp40) homolog, subfamily B, member 1	NM_006145	1.46859e-10	4.34531e-07	0.497054	-2.01185
19178	209762_PM_x_at	3431	SP110	SP110 nuclear body protein	NM_001185015 /// NM_004509 /// NM_004510 /// NM_080424	9.47164e-08	2.94518e-07	0.497795	-2.00886
39153	229891_PM_x_at	100507773	LOC100507773	hypothetical LOC100507773	XR_111382	5.29767e-13	1.0438e-06	0.499181	-2.00328
28873	219581_PM_at	80746	TSEN2	tRNA splicing endonuclease 2 homolog (S. cerevisiae)	NM_001145392 /// NM_001145393 /// NM_001145394 /// NM_001145395 /// NM_025265	9.0534e-08	1.76903e-07	0.500142	-1.99943
36101	226838_PM_at	130502	TTC32	tetratricopeptide repeat domain 32	NM_001008237	5.04223e-13	1.02786e-10	0.502737	-1.98911
34611	225346_PM_at	80298	MTERFD3	MTERF domain containing 3	NM_001033050 /// NM_025198	1.35955e-10	5.60327e-09	0.502826	-1.98876
24098	214794_PM_at	5036	PA2G4	proliferation-associated 2G4, 38kDa	NM_006191	1.43768e-05	1.10084e-05	0.50447	-1.98228
37069	227807_PM_at	83666	PARP9	poly (ADP-ribose) polymerase family, member 9	NM_001146102 /// NM_001146103 /// NM_001146104 /// NM_001146105 /// NM_001146106 /// NM	1.0677e-08	5.27647e-07	0.504588	-1.98182
48951	239694_PM_at	81786	TRIM7	tripartite motif-containing 7	NM_033342 /// NM_203293 /// NM_203294 /// NM_203295 /// NM_203296 /// NM_203297	2.85235e-11	5.55467e-07	0.505349	-1.97883
15980	206526_PM_at	26150	RIBC2	RIB43A domain with coiled-coils 2	NM_015653	1.04142e-06	3.52329e-07	0.505782	-1.97713
21455	212141_PM_at	4173	MCM4	minichromosome maintenance complex component 4	NM_005914 /// NM_182746	6.13249e-17	8.64192e-11	0.506569	-1.97407
38834	229572_PM_at	23545	ATP6V0A2	ATPase, H+ transporting, lysosomal V0 subunit a2	NM_012463	2.9878e-11	4.39331e-07	0.50663	-1.97383
53097	243840_PM_at	63967	CLSPN	claspin	NM_001190481 /// NM_022111	1.72904e-08	7.40364e-07	0.507117	-1.97193
12615	203159_PM_at	2744	GLS	glutaminase	NM_014905	9.37983e-17	4.5388e-14	0.507205	-1.97159
19745	210338_PM_s_at	3312	HSPA8	heat shock 70kDa protein 8	NM_006597 /// NM_153201	8.06752e-13	8.67213e-14	0.507277	-1.97131
13087	203632_PM_s_at	51704	GPRC5B	G protein-coupled receptor, family C, group 5, member B	NM_016235	3.46212e-15	1.03745e-06	0.507356	-1.971
38167	228905_PM_at	5108	PCM1	pericentriolar material 1	NM_006197	2.31603e-11	1.26052e-05	0.508148	-1.96793
13050	203595_PM_s_at	24138	IFIT5	interferon-induced protein with tetratricopeptide repeats 5	NM_012420	1.73644e-14	5.36367e-09	0.509476	-1.9628
48760	239503_PM_at	---	---	---	---	1.65443e-12	2.77172e-08	0.510363	-1.95939
52218	242961_PM_x_at	23586	DDX58	DEAD (Asp-Glu-Ala-Asp) box polypeptide 58	NM_014314	1.71471e-09	0.00165731	0.510922	-1.95725
1676	1554572_PM_a_at	79723	SUV39H2	suppressor of variegation 3-9 homolog 2 (Drosophila)	NM_001193424 /// NM_001193425 /// NM_001193426 /// NM_001193427 /// NM_024670 /// NR_03	2.36674e-09	3.63792e-09	0.511108	-1.95653
16007	206553_PM_at	4939	OAS2	2'-5'-oligoadenylate synthetase 2, 69/71kDa	NM_001032731 /// NM_002535 /// NM_016817	1.06819e-08	0.000108324	0.511897	-1.95352
13425	203970_PM_s_at	8504	PEX3	peroxisomal biogenesis factor 3	NM_003630	1.83993e-15	2.11269e-11	0.512044	-1.95296
37879	228617_PM_at	54739	XAF1	XIAP associated factor 1	NM_017523 /// NM_199139	6.10509e-09	8.68719e-07	0.512105	-1.95273
10337	200881_PM_s_at	3301	DNAJA1	DnaJ (Hsp40) homolog, subfamily A, member 1	NM_001539	2.14779e-14	7.3943e-15	0.512166	-1.95249
35614	226350_PM_at	1122	CHML	choroideremia-like (Rab escort protein 2)	NM_001821	4.77824e-12	2.82987e-11	0.513215	-1.9485
17449	208012_PM_x_at	3431	SP110	SP110 nuclear body protein	NM_001185015 /// NM_004509 /// NM_004510 /// NM_080424	2.15488e-10	2.59639e-09	0.513238	-1.94841
10224	200768_PM_s_at	4144	MAT2A	methionine adenosyltransferase II, alpha	NM_005911	1.2546e-13	4.90629e-13	0.513466	-1.94755
31122	221834_PM_at	83752	LONP2	Lon peptidase 2, peroxisomal	NM_031490	1.92404e-09	3.52656e-06	0.513678	-1.94675
22474	213164_PM_at	6526	SLC5A3	solute carrier family 5 (sodium/myo-inositol cotransporter), member 3	NM_006933	4.50617e-18	2.66424e-15	0.513889	-1.94594
14223	204768_PM_s_at	2237	FEN1	flap structure-specific endonuclease 1	NM_004111	6.92327e-14	8.75999e-11	0.514404	-1.944
43213	233955_PM_x_at	51523	CXXC5	CXXC finger protein 5	NM_016463	1.06267e-15	1.29819e-09	0.515653	-1.93929
47982	238725_PM_at	3659	IRF1	interferon regulatory factor 1	NM_002198	8.38563e-09	5.94801e-07	0.516234	-1.9371
32043	222756_PM_s_at	408	ARRB1	arrestin, beta 1	NM_004041 /// NM_020251	9.41963e-11	2.90764e-07	0.516397	-1.9365
18469	209047_PM_at	358	AQP1	aquaporin 1 (Colton blood group)	NM_001185060 /// NM_001185061 /// NM_001185062 /// NM_198098	3.58416e-13	4.31863e-06	0.516584	-1.9358
21740	212427_PM_at	23392	KIAA0368	KIAA0368	NM_001080398	2.05897e-15	1.61581e-06	0.516678	-1.93544
10797	201341_PM_at	8507	ENC1	ectodermal-neural cortex 1 (with BTB-like domain)	NM_003633	2.46338e-16	1.60609e-11	0.517629	-1.93189
17163	207714_PM_s_at	871	SERPINH1	serpin peptidase inhibitor, clade H (heat shock protein 47), member 1, (collagen bindin	NM_001235	7.72643e-11	1.76834e-10	0.518115	-1.93007
29029	219737_PM_s_at	5101	PCDH9	protocadherin 9	NM_020403 /// NM_203487	2.01496e-17	6.26657e-08	0.518692	-1.92792
51615	242358_PM_at	---	---	---	---	1.0758e-10	4.51277e-05	0.519997	-1.92309
12613	203157_PM_s_at	2744	GLS	glutaminase	NM_014905	2.76204e-09	6.90751e-07	0.521501	-1.91754
44462	235205_PM_at	346887	LOC346887	similar to solute carrier family 16 (monocarboxylic acid transporters), member 14	XM_294450 /// XM_943533	8.62475e-11	3.94879e-09	0.522163	-1.91511
18635	209213_PM_at	873	CBR1	carbonyl reductase 1	NM_001757	1.31668e-15	5.92713e-12	0.522304	-1.91459
23760	214453_PM_s_at	10561	IFI44	interferon-induced protein 44	NM_006417	8.88431e-16	6.87113e-10	0.522445	-1.91408
36965	227703_PM_s_at	94121	SYTL4	synaptotagmin-like 4	NM_001129896 /// NM_001174068 /// NM_080737	1.27429e-14	1.85297e-11	0.522709	-1.91311
14990	205535_PM_s_at	5099	PCDH7	protocadherin 7	NM_001173523 /// NM_002589 /// NM_032456 /// NM_032457	2.38198e-08	1.15663e-07	0.523406	-1.91056
39696	230434_PM_at	493911	PHOSPHO2	phosphatase, orphan 2	NM_001008489	2.30479e-13	1.55452e-07	0.523998	-1.9084
31450	222162_PM_s_at	9510	ADAMTS1	ADAM metallopeptidase with thrombospondin type 1 motif, 1	NM_006988	8.33209e-18	1.55551e-05	0.524789	-1.90553
17821	208392_PM_x_at	3431	SP110	SP110 nuclear body protein	NM_001185015 /// NM_004509 /// NM_004510 /// NM_080424	1.068e-07	2.74854e-08	0.524926	-1.90503
12565	203108_PM_at	9052	GPRC5A	G protein-coupled receptor, family C, group 5, member A	NM_003979	4.34914e-16	1.50691e-12	0.525227	-1.90394
32855	223571_PM_at	114904	C1QTNF6	C1q and tumor necrosis factor related protein 6	NM_031910 /// NM_182486	7.68743e-07	8.65545e-06	0.526461	-1.89947
34786	225521_PM_at	51434	ANAPC7	anaphase promoting complex subunit 7	NM_001137664 /// NM_016238	6.91384e-08	3.70661e-07	0.526903	-1.89788
33785	224516_PM_s_at	51523	CXXC5	CXXC finger protein 5	NM_016463	2.81046e-16	8.75255e-10	0.527413	-1.89605
14555	205100_PM_at	9945	GFPT2	glutamine-fructose-6-phosphate transaminase 2	NM_005110	1.93388e-13	1.82069e-06	0.528095	-1.8936
12037	202581_PM_at	3303 /// 3304	HSPA1A /// HSPA1B	heat shock 70kDa protein 1A /// heat shock 70kDa protein 1B	NM_005345 /// NM_005346	8.87438e-14	9.04396e-14	0.528351	-1.89268
31967	222680_PM_s_at	51514	DTL	denticleless homolog (Drosophila)	NM_016448	1.78e-15	2.59386e-13	0.528394	-1.89253
31325	222037_PM_at	4173	MCM4	minichromosome maintenance complex component 4	NM_005914 /// NM_182746	1.07337e-16	8.71523e-10	0.528899	-1.89072
32504	223218_PM_s_at	64332	NFKBIZ	nuclear factor of kappa light polypeptide gene enhancer in B-cells inhibitor, zeta	NM_001005474 /// NM_031419	2.88291e-19	4.29424e-09	0.529985	-1.88684
15330	205875_PM_s_at	11277	TREX1	three prime repair exonuclease 1	NM_016381 /// NM_033629	8.90093e-11	4.55683e-07	0.530576	-1.88474
18135	208712_PM_at	595	CCND1	cyclin D1	NM_053056	4.03055e-11	5.98293e-09	0.531769	-1.88052
47734	238477_PM_at	10749	KIF1C	kinesin family member 1C	NM_006612	4.50267e-09	5.94462e-09	0.533395	-1.87478
38217	228955_PM_at	---	---	---	---	1.71829e-12	3.834e-07	0.533471	-1.87452
36258	226995_PM_at	642852	LOC642852	hypothetical LOC642852	NR_026943	8.99871e-07	2.00915e-07	0.533902	-1.873
44755	235498_PM_at	127255	LRRIQ3	leucine-rich repeats and IQ motif containing 3	NM_001105659	6.90921e-11	4.90229e-05	0.53404	-1.87252
11786	202330_PM_s_at	7374	UNG	uracil-DNA glycosylase	NM_003362 /// NM_080911	1.67712e-17	7.86479e-11	0.534203	-1.87195
47002	237745_PM_at	641467	LOC641467	hypothetical LOC641467	XR_110119 /// XR_111383 /// XR_114697	3.66233e-10	5.66411e-07	0.535235	-1.86834
36408	227145_PM_at	84171	LOXL4	lysyl oxidase-like 4	NM_032211	2.21901e-19	3.54481e-09	0.535295	-1.86813
13086	203631_PM_s_at	51704	GPRC5B	G protein-coupled receptor, family C, group 5, member B	NM_016235	4.33882e-07	0.000192107	0.535339	-1.86797
52147	242890_PM_at	---	---	---	---	2.54486e-09	7.79516e-06	0.535757	-1.86652
10476	201020_PM_at	7533	YWHAH	tyrosine 3-monooxygenase/tryptophan 5-monooxygenase activation protein, eta polypeptide	NM_003405	9.64719e-12	1.30344e-10	0.535906	-1.866
11925	202469_PM_s_at	11052	CPSF6	cleavage and polyadenylation specific factor 6, 68kDa	NM_007007	4.82678e-17	2.03569e-14	0.536165	-1.8651
28074	218782_PM_s_at	29028	ATAD2	ATPase family, AAA domain containing 2	NM_014109	3.44128e-13	2.02114e-09	0.536612	-1.86355
36213	226950_PM_at	94	ACVRL1	activin A receptor type II-like 1	NM_000020 /// NM_001077401	2.06098e-10	1.80463e-06	0.536675	-1.86333
38792	229530_PM_at	2982	GUCY1A3	guanylate cyclase 1, soluble, alpha 3	NM_000856 /// NM_001130682 /// NM_001130683 /// NM_001130684 /// NM_001130685 /// NM_00	8.58862e-12	2.26077e-05	0.536756	-1.86305
32719	223434_PM_at	2635	GBP3	guanylate binding protein 3	NM_018284	4.90283e-08	2.89764e-08	0.537656	-1.85992
19189	209773_PM_s_at	6241	RRM2	ribonucleotide reductase M2	NM_001034 /// NM_001165931	9.84561e-14	2.21347e-10	0.537879	-1.85915
36420	227157_PM_at	201973	CCDC111	coiled-coil domain containing 111	NM_152683	2.92522e-10	8.81589e-08	0.538358	-1.8575
31983	222696_PM_at	8313	AXIN2	axin 2	NM_004655	2.51398e-05	3.8994e-06	0.538576	-1.85675
3514	1557218_PM_s_at	2187	FANCB	Fanconi anemia, complementation group B	NM_001018113 /// NM_152633	1.24981e-07	0.000195183	0.538695	-1.85634
18707	209285_PM_s_at	23272	C3orf63	chromosome 3 open reading frame 63	NM_001112736 /// NM_015224	2.09811e-16	2.44914e-09	0.538826	-1.85589
21736	212423_PM_at	219654	ZCCHC24	zinc finger, CCHC domain containing 24	NM_153367	1.72451e-10	3.36044e-05	0.539066	-1.85506
14449	204994_PM_at	4600	MX2	myxovirus (influenza virus) resistance 2 (mouse)	NM_002463	5.66988e-09	2.39158e-05	0.539639	-1.85309
48326	239069_PM_s_at	---	---	---	---	2.65806e-16	2.29521e-09	0.539722	-1.8528
22907	213599_PM_at	11339	OIP5	Opa interacting protein 5	NM_007280	1.83907e-12	3.72179e-08	0.539779	-1.85261
10872	201416_PM_at	6659	SOX4	SRY (sex determining region Y)-box 4	NM_003107	1.53648e-15	4.7926e-09	0.53984	-1.8524
41072	231810_PM_at	140707	BRI3BP	BRI3 binding protein	NM_080626	4.32907e-14	5.3247e-09	0.539841	-1.8524
13252	203797_PM_at	7447	VSNL1	visinin-like 1	NM_003385	1.91685e-09	8.80408e-10	0.540414	-1.85043
35396	226132_PM_s_at	149175	MANEAL	mannosidase, endo-alpha-like	NM_001031740 /// NM_001113482 /// NM_152496	1.32964e-10	8.81489e-08	0.540734	-1.84934
17588	208153_PM_s_at	2196	FAT2	FAT tumor suppressor homolog 2 (Drosophila)	NM_001447	1.643e-13	1.53346e-06	0.541045	-1.84827
28418	219126_PM_at	55274	PHF10	PHD finger protein 10	NM_018288 /// NM_133325	1.01469e-11	6.8666e-10	0.541697	-1.84605
36358	227095_PM_at	54741	LEPROT	leptin receptor overlapping transcript	NM_001198681 /// NM_001198683 /// NM_017526	1.20804e-08	1.29502e-07	0.543238	-1.84081
33698	224428_PM_s_at	83879	CDCA7	cell division cycle associated 7	NM_031942 /// NM_145810	1.33482e-09	4.88783e-09	0.543476	-1.84001
12125	202669_PM_s_at	1948	EFNB2	ephrin-B2	NM_004093	1.69199e-09	3.37797e-05	0.543581	-1.83965
47975	238718_PM_at	---	---	---	---	2.46407e-09	0.00226974	0.543982	-1.83829
18110	208687_PM_x_at	3312	HSPA8	heat shock 70kDa protein 8	NM_006597 /// NM_153201	6.34946e-09	2.12612e-09	0.544533	-1.83644
18213	208790_PM_s_at	284119	PTRF	polymerase I and transcript release factor	NM_012232	7.14381e-12	0.000385923	0.544803	-1.83553
25032	215731_PM_s_at	10198	MPHOSPH9	M-phase phosphoprotein 9	NM_022782	7.30428e-09	1.67565e-05	0.544801	-1.83553
20999	211668_PM_s_at	5328	PLAU	plasminogen activator, urokinase	NM_001145031 /// NM_002658	1.60469e-11	3.64069e-09	0.545085	-1.83458
53447	244189_PM_at	284900	TTC28-AS	TTC28 antisense RNA (non-protein coding)	NR_026962 /// NR_026963	1.80189e-05	5.49269e-06	0.545739	-1.83238
36613	227350_PM_at	3070	HELLS	helicase, lymphoid-specific	NM_018063	7.76145e-11	2.48318e-08	0.546078	-1.83124
45029	235772_PM_at	---	---	---	---	7.57732e-07	0.00027573	0.54632	-1.83043
29203	219911_PM_s_at	28231	SLCO4A1	solute carrier organic anion transporter family, member 4A1	NM_016354	1.05862e-16	1.5046e-11	0.546463	-1.82995
32444	223158_PM_s_at	10783	NEK6	NIMA (never in mitosis gene a)-related kinase 6	NM_001145001 /// NM_001166167 /// NM_001166168 /// NM_001166169 /// NM_001166170 /// NM	1.19303e-15	2.20241e-08	0.546744	-1.82901
39360	230098_PM_at	51105	PHF20L1	PHD finger protein 20-like 1	NM_016018 /// NM_032205 /// NM_198513	1.28699e-09	4.85144e-06	0.54738	-1.82688
20787	211450_PM_s_at	2956	MSH6	mutS homolog 6 (E. coli)	NM_000179	2.644e-08	2.27145e-07	0.547557	-1.82629
47927	238670_PM_at	56852	RAD18	RAD18 homolog (S. cerevisiae)	NM_020165	1.75402e-06	1.42412e-06	0.547618	-1.82609
16330	206876_PM_at	6492	SIM1	single-minded homolog 1 (Drosophila)	NM_005068	1.0342e-10	0.00043399	0.548004	-1.8248
33683	224412_PM_s_at	140803	TRPM6	transient receptor potential cation channel, subfamily M, member 6	NM_001177310 /// NM_001177311 /// NM_017662	8.37613e-15	2.05463e-06	0.548123	-1.82441
39331	230069_PM_at	94081	SFXN1	sideroflexin 1	NM_022754	2.26747e-10	4.979e-09	0.548645	-1.82267
39084	229822_PM_at	---	---	---	---	3.24224e-08	0.000391496	0.548792	-1.82218
31622	222335_PM_at	---	---	---	---	2.32933e-08	2.25578e-05	0.548914	-1.82178
14904	205449_PM_at	29901	SAC3D1	SAC3 domain containing 1	NM_013299	8.1715e-13	1.49395e-11	0.54933	-1.8204
27577	218284_PM_at	4088	SMAD3	SMAD family member 3	NM_001145102 /// NM_001145103 /// NM_001145104 /// NM_005902	9.62704e-09	6.91697e-09	0.549595	-1.81952
14533	205078_PM_at	5281	PIGF	phosphatidylinositol glycan anchor biosynthesis, class F	NM_002643 /// NM_173074	5.17789e-11	2.82285e-09	0.549845	-1.81869
40381	231119_PM_at	5983	RFC3	replication factor C (activator 1) 3, 38kDa	NM_002915 /// NM_181558	5.7974e-05	9.90848e-05	0.550234	-1.81741
37984	228722_PM_at	3275	PRMT2	protein arginine methyltransferase 2	NM_001535 /// NM_206962	4.71147e-11	1.54705e-08	0.550323	-1.81711
18842	209421_PM_at	4436	MSH2	mutS homolog 2, colon cancer, nonpolyposis type 1 (E. coli)	NM_000251	4.35262e-12	6.51166e-10	0.550436	-1.81674
51350	242093_PM_at	94122	SYTL5	synaptotagmin-like 5	NM_001163334 /// NM_001163335 /// NM_138780	1.50161e-16	1.7319e-06	0.551446	-1.81341
27566	218273_PM_s_at	54704	PDP1	pyruvate dehyrogenase phosphatase catalytic subunit 1	NM_001161778 /// NM_001161779 /// NM_001161780 /// NM_001161781 /// NM_018444	6.01792e-12	5.88973e-09	0.551475	-1.81332
48000	238743_PM_at	---	---	---	---	0.00239321	0.000333752	0.551825	-1.81217
33469	224189_PM_x_at	26298	EHF	ets homologous factor	NM_012153	3.31335e-06	1.92619e-07	0.551952	-1.81175
32509	223223_PM_at	64801	ARV1	ARV1 homolog (S. cerevisiae)	NM_022786	1.59637e-14	1.18874e-09	0.552034	-1.81148
10946	201490_PM_s_at	10105	PPIF	peptidylprolyl isomerase F	NM_005729	1.22398e-08	4.98934e-09	0.552323	-1.81054
22083	212770_PM_at	7090	TLE3	transducin-like enhancer of split 3 (E(sp1) homolog, Drosophila)	NM_001105192 /// NM_005078 /// NM_020908	1.33186e-10	1.06697e-07	0.552715	-1.80925
32068	222781_PM_s_at	55071	C9orf40	chromosome 9 open reading frame 40	NM_017998	1.42907e-14	1.50603e-09	0.552888	-1.80869
19684	210276_PM_s_at	11078 /// 79159	NOL12 /// TRIOBP	nucleolar protein 12 /// TRIO and F-actin binding protein	NM_001039141 /// NM_007032 /// NM_024313 /// NM_138632	2.14657e-10	1.99823e-09	0.552998	-1.80833
11966	202510_PM_s_at	7127	TNFAIP2	tumor necrosis factor, alpha-induced protein 2	NM_006291	4.48272e-09	3.89308e-05	0.553115	-1.80794
2705	1555963_PM_x_at	93010	B3GNT7	UDP-GlcNAc:betaGal beta-1,3-N-acetylglucosaminyltransferase 7	NM_145236	1.71568e-05	0.00221655	0.553334	-1.80723
20707	211363_PM_s_at	4507	MTAP	methylthioadenosine phosphorylase	NM_002451	3.70716e-12	2.60383e-06	0.553692	-1.80606
34981	225716_PM_at	---	---	---	---	1.1236e-13	2.63205e-08	0.554562	-1.80322
15731	206277_PM_at	5029	P2RY2	purinergic receptor P2Y, G-protein coupled, 2	NM_002564 /// NM_176071 /// NM_176072	2.80316e-12	4.62427e-09	0.554654	-1.80293
34989	225724_PM_at	379025	FLJ31306	hypothetical LOC379025	NR_029434 /// NR_029435	1.09097e-14	1.00111e-08	0.554688	-1.80282
13633	204178_PM_s_at	10432	RBM14	RNA binding motif protein 14	NM_001198836 /// NM_001198837 /// NM_006328	5.42628e-09	9.12797e-09	0.554904	-1.80211
48051	238794_PM_at	119392	C10orf78	chromosome 10 open reading frame 78	NM_001002759 /// NM_145247	1.27111e-06	0.000306953	0.555206	-1.80113
39631	230369_PM_at	23432	GPR161	G protein-coupled receptor 161	NM_153832	2.89746e-10	9.91436e-05	0.555694	-1.79955
45176	235919_PM_at	---	---	---	---	7.08341e-08	1.7163e-06	0.555901	-1.79888
18421	208999_PM_at	23176	2015-09-08	septin 8	NM_001098811 /// NM_001098812 /// NM_001098813 /// NM_015146	3.22163e-09	4.55457e-09	0.556301	-1.79759
14633	205178_PM_s_at	5930	RBBP6	retinoblastoma binding protein 6	NM_006910 /// NM_018703 /// NM_032626	2.33904e-12	9.38944e-09	0.556486	-1.79699
22603	213294_PM_at	5610	EIF2AK2	eukaryotic translation initiation factor 2-alpha kinase 2	NM_001135651 /// NM_001135652 /// NM_002759	1.75335e-09	3.34566e-10	0.557482	-1.79378
39439	230177_PM_at	653238	GTF2H2B	general transcription factor IIH, polypeptide 2B	NR_033417	9.85988e-11	6.78962e-07	0.559686	-1.78672
33455	224175_PM_s_at	445372 /// 53840	TRIM34 /// TRIM6-TRIM34	tripartite motif-containing 34 /// TRIM6-TRIM34 readthrough	NM_001003819 /// NM_001003827 /// NM_021616 /// NM_130389 /// NM_130390	3.1436e-09	1.29668e-07	0.560271	-1.78485
38628	229366_PM_at	---	---	---	---	1.01054e-11	6.4989e-08	0.560491	-1.78415
18794	209373_PM_at	7851	MALL	mal, T-cell differentiation protein-like	NM_005434	2.68618e-13	2.14843e-07	0.560667	-1.78359
21128	211804_PM_s_at	1017	CDK2	cyclin-dependent kinase 2	NM_001798 /// NM_052827	9.06391e-13	4.14909e-06	0.560854	-1.783
15074	205619_PM_s_at	4222	MEOX1	mesenchyme homeobox 1	NM_001040002 /// NM_004527 /// NM_013999	2.25041e-12	0.000487248	0.561176	-1.78197
17166	207717_PM_s_at	5318	PKP2	plakophilin 2	NM_001005242 /// NM_004572	3.50648e-15	1.03721e-08	0.56177	-1.78009
44379	235122_PM_at	59269	HIVEP3	human immunodeficiency virus type I enhancer binding protein 3	NM_001127714 /// NM_024503	1.41165e-14	4.1281e-06	0.561785	-1.78004
24021	214717_PM_at	150967	PK155	hypothetical protein DKFZp434H1419	XM_003118510 /// XM_003119878 /// XM_003120390	2.11589e-06	0.000614554	0.563016	-1.77615
35371	226107_PM_at	56913	C1GALT1	core 1 synthase, glycoprotein-N-acetylgalactosamine 3-beta-galactosyltransferase, 1	NM_020156	3.48192e-09	1.00886e-05	0.563317	-1.7752
29142	219850_PM_s_at	26298	EHF	ets homologous factor	NM_012153	5.60998e-06	1.82731e-07	0.563729	-1.7739
2567	1555772_PM_a_at	993	CDC25A	cell division cycle 25 homolog A (S. pombe)	NM_001789 /// NM_201567	2.65798e-10	2.19862e-07	0.563943	-1.77323
27770	218477_PM_at	28978	TMEM14A	transmembrane protein 14A	NM_014051	5.50528e-18	1.20064e-13	0.563956	-1.77319
32445	223159_PM_s_at	10783	NEK6	NIMA (never in mitosis gene a)-related kinase 6	NM_001145001 /// NM_001166167 /// NM_001166168 /// NM_001166169 /// NM_001166170 /// NM	3.37365e-15	1.41712e-08	0.564014	-1.77301
51613	242356_PM_at	143187	VTI1A	Vesicle transport through interaction with t-SNAREs homolog 1A (yeast)	NM_145206	1.65037e-06	4.33167e-06	0.564033	-1.77295
22028	212715_PM_s_at	57553	MICAL3	microtubule associated monoxygenase, calponin and LIM domain containing 3	NM_001122731 /// NM_001136004 /// NM_015241	1.59476e-07	7.875e-06	0.564055	-1.77288
37609	228347_PM_at	6495	SIX1	SIX homeobox 1	NM_005982	2.17813e-14	2.65677e-09	0.564407	-1.77177
22621	213312_PM_at	57150	C6orf162	chromosome 6 open reading frame 162	NM_001042493 /// NM_020425	1.20752e-07	1.113e-05	0.564712	-1.77081
33968	224701_PM_at	54625	PARP14	poly (ADP-ribose) polymerase family, member 14	NM_017554	1.23108e-08	2.00469e-07	0.565094	-1.76962
24068	214764_PM_at	51018	RRP15	ribosomal RNA processing 15 homolog (S. cerevisiae)	NM_016052	8.67023e-13	1.53822e-09	0.565109	-1.76957
1251	1553978_PM_at	729991	LOC729991	hypothetical protein LOC729991	NM_001145783 /// NM_001145784	6.98263e-09	5.16164e-08	0.566064	-1.76658
18548	209126_PM_x_at	3854	KRT6B	keratin 6B	NM_005555	1.29823e-09	0.00939237	0.566178	-1.76623
2923	1556300_PM_s_at	6492	SIM1	single-minded homolog 1 (Drosophila)	NM_005068	1.32136e-20	4.6443e-11	0.566392	-1.76556
13415	203960_PM_s_at	51668	HSPB11	heat shock protein family B (small), member 11	NM_016126	4.9321e-10	1.52159e-06	0.566425	-1.76546
35136	225871_PM_at	261729	STEAP2	six transmembrane epithelial antigen of the prostate 2	NM_001040665 /// NM_001040666 /// NM_152999	6.42046e-15	1.76192e-07	0.567335	-1.76263
22871	213562_PM_s_at	6713	SQLE	squalene epoxidase	NM_003129	1.82806e-11	1.85308e-07	0.567379	-1.76249
32536	223251_PM_s_at	55608	ANKRD10	ankyrin repeat domain 10	NM_017664	2.14994e-15	3.35154e-08	0.567872	-1.76096
22928	213620_PM_s_at	3384	ICAM2	intercellular adhesion molecule 2	NM_000873 /// NM_001099786 /// NM_001099787 /// NM_001099788 /// NM_001099789	4.44519e-14	2.62399e-06	0.568103	-1.76024
30501	221210_PM_s_at	80896	NPL	N-acetylneuraminate pyruvate lyase (dihydrodipicolinate synthase)	NM_030769	2.24175e-10	2.69071e-06	0.568239	-1.75982
30312	221020_PM_s_at	81034	SLC25A32	solute carrier family 25, member 32	NM_030780	1.85915e-14	1.1829e-10	0.568393	-1.75935
39111	229849_PM_at	644150	WIPF3	WAS/WASL interacting protein family, member 3	NM_001080529	2.16555e-09	6.28515e-05	0.568597	-1.75871
20498	211126_PM_s_at	1466	CSRP2	cysteine and glycine-rich protein 2	NM_001321	1.50206e-08	1.85674e-05	0.568627	-1.75862
19656	210248_PM_at	7476	WNT7A	wingless-type MMTV integration site family, member 7A	NM_004625	1.45444e-15	6.99853e-06	0.568734	-1.75829
15007	205552_PM_s_at	4938	OAS1	2',5'-oligoadenylate synthetase 1, 40/46kDa	NM_001032409 /// NM_002534 /// NM_016816	1.05246e-11	2.66119e-09	0.568793	-1.75811
36232	226969_PM_at	4548	MTR	5-methyltetrahydrofolate-homocysteine methyltransferase	NM_000254	3.38309e-11	3.15241e-07	0.569364	-1.75635
35249	225985_PM_at	5562	PRKAA1	protein kinase, AMP-activated, alpha 1 catalytic subunit	NM_006251 /// NM_206907	7.66874e-12	3.17429e-09	0.569531	-1.75583
2704	1555962_PM_at	93010	B3GNT7	UDP-GlcNAc:betaGal beta-1,3-N-acetylglucosaminyltransferase 7	NM_145236	1.03381e-07	0.000459744	0.570323	-1.75339
37170	227908_PM_at	57465	TBC1D24	TBC1 domain family, member 24	NM_020705	1.86847e-11	8.69398e-07	0.570416	-1.75311
31230	221942_PM_s_at	2982	GUCY1A3	guanylate cyclase 1, soluble, alpha 3	NM_000856 /// NM_001130682 /// NM_001130683 /// NM_001130684 /// NM_001130685 /// NM_00	2.37493e-12	2.8056e-06	0.570532	-1.75275
37420	228158_PM_at	645166	LOC645166	lymphocyte-specific protein 1 pseudogene	NR_027354 /// NR_027355 /// NR_027356	8.40425e-17	5.21537e-09	0.570752	-1.75207
35645	226381_PM_at	100506748	LOC100506748	hypothetical LOC100506748	XR_109878 /// XR_112381 /// XR_113367	3.17443e-08	2.39702e-08	0.570867	-1.75172
13038	203583_PM_at	25972	UNC50	unc-50 homolog (C. elegans)	NM_014044	2.1579e-15	9.90923e-11	0.571011	-1.75128
45347	236090_PM_at	---	---	---	---	1.34632e-06	8.27743e-08	0.571319	-1.75034
28227	218935_PM_at	30845	EHD3	EH-domain containing 3	NM_014600	3.2248e-14	8.95486e-05	0.571442	-1.74996
18463	209041_PM_s_at	7327	UBE2G2	ubiquitin-conjugating enzyme E2G 2 (UBC7 homolog, yeast)	NM_003343 /// NM_182688	1.34399e-08	1.12389e-07	0.571486	-1.74982
41497	232235_PM_at	92126	DSEL	dermatan sulfate epimerase-like	NM_032160	1.83992e-05	9.79662e-05	0.571812	-1.74883
36575	227312_PM_at	6645	SNTB2	syntrophin, beta 2 (dystrophin-associated protein A1, 59kDa, basic component 2)	NM_006750	2.03697e-07	8.89901e-05	0.572222	-1.74757
47719	238462_PM_at	84959	UBASH3B	ubiquitin associated and SH3 domain containing B	NM_032873	2.74845e-14	1.21493e-09	0.573246	-1.74445
41372	232110_PM_at	11227	GALNT5	UDP-N-acetyl-alpha-D-galactosamine:polypeptide N-acetylgalactosaminyltransferase 5 (Gal	NM_014568	5.81075e-10	1.22002e-08	0.573255	-1.74442
36738	227475_PM_at	94234	FOXQ1	forkhead box Q1	NM_033260	2.58906e-14	2.48277e-14	0.57348	-1.74374
35593	226329_PM_s_at	129531	MITD1	MIT, microtubule interacting and transport, domain containing 1	NM_138798	4.73774e-13	4.35916e-08	0.573753	-1.74291
19627	210218_PM_s_at	6672	SP100	SP100 nuclear antigen	NM_001080391 /// NM_003113	3.19555e-09	3.52217e-07	0.574087	-1.7419
32890	223606_PM_x_at	55425	KIAA1704	KIAA1704	NM_018559	2.14357e-12	1.4316e-05	0.574854	-1.73957
36659	227396_PM_at	5795	PTPRJ	protein tyrosine phosphatase, receptor type, J	NM_001098503 /// NM_002843	1.90936e-13	4.09099e-11	0.575919	-1.73636
12315	202859_PM_x_at	3576	IL8	interleukin 8	NM_000584	6.2962e-15	1.31174e-05	0.576307	-1.73519
20640	211282_PM_x_at	8718	TNFRSF25	tumor necrosis factor receptor superfamily, member 25	NM_001039664 /// NM_003790 /// NM_148965 /// NM_148966 /// NM_148967 /// NM_148970	1.2308e-09	0.000276459	0.576359	-1.73503
32199	222912_PM_at	408	ARRB1	arrestin, beta 1	NM_004041 /// NM_020251	2.42644e-09	4.47186e-07	0.57692	-1.73334
26795	217502_PM_at	3433	IFIT2	interferon-induced protein with tetratricopeptide repeats 2	NM_001547	1.54862e-14	2.2126e-07	0.577658	-1.73113
18395	208972_PM_s_at	516	ATP5G1	ATP synthase, H+ transporting, mitochondrial Fo complex, subunit C1 (subunit 9)	NM_001002027 /// NM_005175	1.41787e-14	9.28754e-12	0.577821	-1.73064
32744	223459_PM_s_at	54964	C1orf56	chromosome 1 open reading frame 56	NM_017860	1.32036e-06	5.42001e-06	0.577958	-1.73023
34013	224746_PM_at	57648	KIAA1522	KIAA1522	NM_020888	3.62712e-11	1.84484e-09	0.57797	-1.73019
22785	213476_PM_x_at	10381	TUBB3	tubulin, beta 3	NM_001197181 /// NM_006086	5.20574e-10	1.47148e-08	0.577989	-1.73014
32106	222819_PM_at	56474	CTPS2	CTP synthase II	NM_001144002 /// NM_019857 /// NM_175859	2.37845e-12	1.90603e-09	0.578193	-1.72953
14540	205085_PM_at	4998	ORC1	origin recognition complex, subunit 1	NM_001190818 /// NM_001190819 /// NM_004153	7.14493e-08	3.96071e-05	0.579199	-1.72652
18957	209536_PM_s_at	30844	EHD4	EH-domain containing 4	NM_139265	9.26357e-14	5.77852e-11	0.579624	-1.72526
14845	205390_PM_s_at	286	ANK1	ankyrin 1, erythrocytic	NM_000037 /// NM_001142445 /// NM_001142446 /// NM_020475 /// NM_020476 /// NM_020477 /	1.46914e-13	3.59963e-05	0.579885	-1.72448
37349	228087_PM_at	90693	CCDC126	coiled-coil domain containing 126	NM_138771	6.50403e-10	9.86927e-08	0.580044	-1.72401
1492	1554321_PM_a_at	9054	NFS1	NFS1 nitrogen fixation 1 homolog (S. cerevisiae)	NM_021100	0.000180119	0.000117116	0.580261	-1.72336
1501	1554333_PM_at	55466	DNAJA4	DnaJ (Hsp40) homolog, subfamily A, member 4	NM_001130182 /// NM_001130183 /// NM_018602	7.56666e-12	6.96188e-06	0.580391	-1.72298
37602	228340_PM_at	7090	TLE3	transducin-like enhancer of split 3 (E(sp1) homolog, Drosophila)	NM_001105192 /// NM_005078 /// NM_020908	4.57134e-09	9.29908e-06	0.580506	-1.72263
37430	228168_PM_at	518	ATP5G3	ATP synthase, H+ transporting, mitochondrial Fo complex, subunit C3 (subunit 9)	NM_001002258 /// NM_001190329 /// NM_001689	9.71724e-10	0.00136063	0.580619	-1.7223
29333	220041_PM_at	80235	PIGZ	phosphatidylinositol glycan anchor biosynthesis, class Z	NM_025163	7.02142e-07	6.35067e-05	0.581165	-1.72068
34185	224919_PM_at	64968	MRPS6	mitochondrial ribosomal protein S6	NM_032476	1.25323e-13	2.67718e-12	0.581373	-1.72007
11735	202279_PM_at	9556	C14orf2	chromosome 14 open reading frame 2	NM_001127393 /// NM_004894	3.03476e-15	4.76774e-13	0.581481	-1.71975
2202	1555269_PM_a_at	55107	ANO1	anoctamin 1, calcium activated chloride channel	NM_018043 /// NR_030691	0.00119368	5.81674e-05	0.581487	-1.71973
23448	214141_PM_x_at	6432	SRSF7	serine/arginine-rich splicing factor 7	NM_001031684 /// NM_001195446	6.75383e-15	1.88573e-14	0.5815	-1.71969
22171	212858_PM_at	124222	PAQR4	progestin and adipoQ receptor family member IV	NM_152341	5.61338e-10	8.32489e-07	0.582356	-1.71716
11937	202481_PM_at	9249	DHRS3	dehydrogenase/reductase (SDR family) member 3	NM_004753	7.12803e-11	1.22069e-10	0.582754	-1.71599
54282	37384_PM_at	9647	PPM1F	protein phosphatase, Mg2+/Mn2+ dependent, 1F	NM_014634	4.67557e-15	1.49865e-06	0.582785	-1.7159
2172	1555233_PM_at	57381	RHOJ	ras homolog gene family, member J	NM_020663	3.10703e-13	0.00020459	0.583369	-1.71418
18546	209124_PM_at	4615	MYD88	myeloid differentiation primary response gene (88)	NM_001172566 /// NM_001172567 /// NM_001172568 /// NM_001172569 /// NM_002468	3.568e-17	5.56327e-12	0.583416	-1.71404
29098	219806_PM_s_at	56935	C11orf75	chromosome 11 open reading frame 75	NM_020179	1.34116e-11	6.1362e-08	0.583451	-1.71394
35389	226125_PM_at	100288152	LOC100288152	hypothetical LOC100288152	XR_108569 /// XR_112710 /// XR_113715	6.07989e-13	6.23472e-08	0.583455	-1.71393
33295	224013_PM_s_at	83595	SOX7	SRY (sex determining region Y)-box 7	NM_031439	2.27905e-16	7.91974e-05	0.583574	-1.71358
33995	224728_PM_at	64756	ATPAF1	ATP synthase mitochondrial F1 complex assembly factor 1	NM_001042546 /// NM_022745	4.43064e-13	4.80152e-07	0.5837	-1.71321
35720	226456_PM_at	116028	C16orf75	chromosome 16 open reading frame 75	NM_152308	1.86256e-16	2.24959e-09	0.583854	-1.71276
32575	223290_PM_at	23616 /// 57026	PDXP /// SH3BP1	pyridoxal (pyridoxine, vitamin B6) phosphatase /// SH3-domain binding protein 1	NM_018957 /// NM_020315	7.03572e-07	8.157e-06	0.583912	-1.71259
47282	238025_PM_at	197259	MLKL	mixed lineage kinase domain-like	NM_001142497 /// NM_152649	7.8943e-12	2.86271e-10	0.583988	-1.71236
18134	208711_PM_s_at	595	CCND1	cyclin D1	NM_053056	2.32989e-10	1.93341e-07	0.584372	-1.71124
22639	213330_PM_s_at	10963	STIP1	stress-induced-phosphoprotein 1	NM_006819	2.28463e-07	7.10304e-08	0.584494	-1.71088
41506	232244_PM_at	57462	KIAA1161	KIAA1161	NM_020702	1.15429e-08	5.15509e-07	0.584627	-1.71049
27408	218115_PM_at	55723	ASF1B	ASF1 anti-silencing function 1 homolog B (S. cerevisiae)	NM_018154	3.1129e-12	6.04253e-08	0.58506	-1.70923
38504	229242_PM_at	---	---	---	---	1.24865e-20	2.40144e-11	0.585116	-1.70906
11563	202107_PM_s_at	4171	MCM2	minichromosome maintenance complex component 2	NM_004526	5.3624e-14	3.453e-08	0.585937	-1.70667
53582	244324_PM_at	162681	C18orf54	chromosome 18 open reading frame 54	NM_173529	5.90622e-07	9.80308e-08	0.586346	-1.70548
28235	218943_PM_s_at	23586	DDX58	DEAD (Asp-Glu-Ala-Asp) box polypeptide 58	NM_014314	7.67403e-08	1.61746e-06	0.586395	-1.70534
10796	201340_PM_s_at	8507	ENC1	ectodermal-neural cortex 1 (with BTB-like domain)	NM_003633	1.78335e-08	0.00242012	0.586479	-1.70509
21423	212109_PM_at	90861	HN1L	hematological and neurological expressed 1-like	NM_144570	1.15698e-09	6.25131e-07	0.586494	-1.70505
32164	222877_PM_at	---	---	---	---	2.80197e-14	1.5011e-05	0.586753	-1.7043
10565	201109_PM_s_at	7057	THBS1	thrombospondin 1	NM_003246	5.56639e-11	9.7882e-05	0.586891	-1.70389
28011	218719_PM_s_at	64785	GINS3	GINS complex subunit 3 (Psf3 homolog)	NM_001126129 /// NM_001126130 /// NM_022770	1.68553e-11	8.72308e-11	0.587391	-1.70244
31121	221833_PM_at	83752	LONP2	Lon peptidase 2, peroxisomal	NM_031490	3.57054e-13	4.69612e-07	0.587456	-1.70226
18399	208977_PM_x_at	10383	TUBB2C	tubulin, beta 2C	NM_006088	5.34088e-08	3.31646e-08	0.587864	-1.70107
32670	223385_PM_at	29785	CYP2S1	cytochrome P450, family 2, subfamily S, polypeptide 1	NM_030622	0.000153915	1.30337e-05	0.588437	-1.69942
14069	204614_PM_at	5055	SERPINB2	serpin peptidase inhibitor, clade B (ovalbumin), member 2	NM_001143818 /// NM_002575	1.57627e-10	0.00129802	0.588467	-1.69933
22861	213552_PM_at	26035	GLCE	glucuronic acid epimerase	NM_015554	4.71573e-12	3.36698e-06	0.588492	-1.69926
15958	206504_PM_at	1591	CYP24A1	cytochrome P450, family 24, subfamily A, polypeptide 1	NM_000782 /// NM_001128915	2.46959e-17	2.47798e-07	0.588574	-1.69902
12199	202743_PM_at	8503	PIK3R3	phosphoinositide-3-kinase, regulatory subunit 3 (gamma)	NM_001114172 /// NM_003629	1.88812e-09	1.14158e-07	0.589109	-1.69748
22094	212781_PM_at	5930	RBBP6	retinoblastoma binding protein 6	NM_006910 /// NM_018703 /// NM_032626	4.66131e-14	1.16076e-10	0.589215	-1.69717
38130	228868_PM_x_at	81620	CDT1	Chromatin licensing and DNA replication factor 1	NM_030928	8.06693e-12	4.27723e-10	0.589511	-1.69632
30966	221677_PM_s_at	29980	DONSON	downstream neighbor of SON	NM_017613	1.83923e-13	1.919e-09	0.589701	-1.69577
10585	201129_PM_at	6432	SRSF7	serine/arginine-rich splicing factor 7	NM_001031684 /// NM_001195446	1.02025e-09	1.39125e-09	0.58976	-1.6956
34805	225540_PM_at	4133	MAP2	microtubule-associated protein 2	NM_001039538 /// NM_002374 /// NM_031845 /// NM_031847	1.25506e-19	7.60613e-07	0.589883	-1.69525
21136	211812_PM_s_at	8706	B3GALNT1	beta-1,3-N-acetylgalactosaminyltransferase 1 (globoside blood group)	NM_001038628 /// NM_003781 /// NM_033167 /// NM_033168 /// NM_033169	5.09078e-15	1.49859e-05	0.589927	-1.69512
9091	1569194_PM_at	285989	ZNF789	zinc finger protein 789	NM_001013258 /// NM_213603	7.79362e-07	1.88513e-05	0.590027	-1.69484
23111	213803_PM_at	3837	KPNB1	Karyopherin (importin) beta 1	NM_002265	1.31972e-13	1.34192e-08	0.590352	-1.69391
13302	203847_PM_s_at	10270	AKAP8	A kinase (PRKA) anchor protein 8	NM_005858	3.54548e-08	2.67637e-08	0.590455	-1.69361
27836	218543_PM_s_at	64761	PARP12	poly (ADP-ribose) polymerase family, member 12	NM_022750	3.10438e-07	7.30574e-07	0.590562	-1.6933
19122	209706_PM_at	4824	NKX3-1	NK3 homeobox 1	NM_006167	7.42443e-09	2.29606e-06	0.59078	-1.69268
31142	221854_PM_at	5317	PKP1	plakophilin 1 (ectodermal dysplasia/skin fragility syndrome)	NM_000299 /// NM_001005337	3.44282e-12	1.26565e-05	0.591	-1.69205
10877	201421_PM_s_at	79084	WDR77	WD repeat domain 77	NM_024102	3.4839e-12	1.55598e-07	0.591092	-1.69178
34131	224865_PM_at	84188	FAR1	fatty acyl CoA reductase 1	NM_032228	7.86199e-16	7.02282e-09	0.591414	-1.69086
22027	212714_PM_at	113251	LARP4	La ribonucleoprotein domain family, member 4	NM_001170803 /// NM_001170804 /// NM_001170808 /// NM_052879 /// NM_199188 /// NM_19919	1.13482e-09	1.49232e-08	0.591521	-1.69056
36158	226895_PM_at	4782	NFIC	Nuclear factor I/C (CCAAT-binding transcription factor)	NM_005597 /// NM_205843	7.29131e-17	2.21764e-07	0.591904	-1.68946
54641	AFFX-HUMISGF3A/M97935_MA_at	6772	STAT1	signal transducer and activator of transcription 1, 91kDa	NM_007315 /// NM_139266	1.21268e-06	3.41735e-06	0.592102	-1.6889
33899	224632_PM_at	54865	GPATCH4	G patch domain containing 4	NM_015590 /// NM_182679	2.77276e-09	8.22661e-08	0.592417	-1.688
34902	225637_PM_at	54849	DEF8	differentially expressed in FDCP 8 homolog (mouse)	NM_017702 /// NM_207514	2.02599e-12	2.63011e-06	0.592606	-1.68746
31505	222217_PM_s_at	11000	SLC27A3	solute carrier family 27 (fatty acid transporter), member 3	NM_024330	8.48387e-09	3.01692e-09	0.592656	-1.68732
28075	218783_PM_at	25896	INTS7	integrator complex subunit 7	NM_015434	3.20603e-14	1.6678e-07	0.592807	-1.68689
37182	227920_PM_at	57673	BEND3	BEN domain containing 3	NM_001080450	2.98679e-09	7.36883e-08	0.593266	-1.68559
14222	204767_PM_s_at	2237	FEN1	flap structure-specific endonuclease 1	NM_004111	2.1763e-16	9.49245e-12	0.593399	-1.68521
16607	207153_PM_s_at	11146	GLMN	glomulin, FKBP associated protein	NM_053274	3.55439e-09	1.07644e-08	0.593404	-1.68519
10873	201417_PM_at	6659	SOX4	SRY (sex determining region Y)-box 4	NM_003107	2.52948e-15	1.05776e-08	0.593522	-1.68486
12424	202967_PM_at	2941	GSTA4	glutathione S-transferase alpha 4	NM_001512	1.97331e-09	0.000217289	0.593788	-1.6841
31683	222396_PM_at	51155	HN1	hematological and neurological expressed 1	NM_001002032 /// NM_001002033 /// NM_016185	8.94195e-12	1.85602e-10	0.59386	-1.6839
45284	236027_PM_at	119392	C10orf78	chromosome 10 open reading frame 78	NM_001002759 /// NM_145247	1.39194e-12	1.72752e-09	0.593952	-1.68364
36871	227609_PM_at	94240	EPSTI1	epithelial stromal interaction 1 (breast)	NM_001002264 /// NM_033255	1.58244e-10	0.000107181	0.594024	-1.68344
53461	244203_PM_at	---	---	---	---	2.05236e-10	1.36053e-05	0.594088	-1.68325
2745	1556021_PM_at	---	---	---	---	5.14449e-10	2.2904e-05	0.594136	-1.68312
10100	200644_PM_at	65108	MARCKSL1	MARCKS-like 1	NM_023009	3.47259e-19	6.5182e-12	0.594383	-1.68242
22885	213577_PM_at	6713	SQLE	squalene epoxidase	NM_003129	2.59673e-09	1.04266e-06	0.594385	-1.68241
18967	209546_PM_s_at	8542	APOL1	apolipoprotein L, 1	NM_001136540 /// NM_001136541 /// NM_003661 /// NM_145343	8.11776e-11	2.23181e-07	0.594569	-1.68189
49648	240391_PM_at	4708	NDUFB2	NADH dehydrogenase (ubiquinone) 1 beta subcomplex, 2, 8kDa	NM_004546	2.58116e-10	2.2212e-06	0.594663	-1.68162
45188	235931_PM_at	151194	FAM119A	family with sequence similarity 119, member A	NM_001127395 /// NM_145280	6.52533e-09	4.10755e-05	0.595303	-1.67982
13427	203972_PM_s_at	8504	PEX3	peroxisomal biogenesis factor 3	NM_003630	1.22994e-13	5.73685e-09	0.595389	-1.67958
14921	205466_PM_s_at	9957	HS3ST1	heparan sulfate (glucosamine) 3-O-sulfotransferase 1	NM_005114	4.7012e-16	1.79879e-09	0.595659	-1.67881
44700	235443_PM_at	100131067	LOC100131067	hypothetical LOC100131067	NR_034121 /// NR_034122 /// NR_034123	3.93103e-07	5.82706e-05	0.59619	-1.67732
13071	203616_PM_at	5423	POLB	polymerase (DNA directed), beta	NM_002690	1.14049e-18	1.78088e-12	0.596348	-1.67687
15967	206513_PM_at	9447	AIM2	absent in melanoma 2	NM_004833	2.90503e-07	1.46157e-05	0.596549	-1.67631
38928	229666_PM_s_at	1479	CSTF3	cleavage stimulation factor, 3' pre-RNA, subunit 3, 77kDa	NM_001033505 /// NM_001033506 /// NM_001326	6.85316e-11	3.22375e-06	0.596559	-1.67628
10336	200880_PM_at	3301	DNAJA1	DnaJ (Hsp40) homolog, subfamily A, member 1	NM_001539	3.45142e-15	1.45674e-14	0.5966	-1.67617
18798	209377_PM_s_at	9324	HMGN3	high mobility group nucleosomal binding domain 3	NM_004242 /// NM_138730	1.70117e-15	1.86831e-09	0.597	-1.67504
12248	202792_PM_s_at	9701	PPP6R2	protein phosphatase 6, regulatory subunit 2	NM_014678	3.96624e-11	1.77393e-06	0.597609	-1.67333
35381	226117_PM_at	92610	TIFA	TRAF-interacting protein with forkhead-associated domain	NM_052864	2.00571e-07	4.41744e-07	0.59772	-1.67302
47689	238432_PM_at	649446	FLJ35776	hypothetical LOC649446	NR_024101	1.56548e-07	4.09113e-06	0.597994	-1.67226
37621	228359_PM_at	84959	UBASH3B	ubiquitin associated and SH3 domain containing B	NM_032873	6.4192e-10	0.000627853	0.598075	-1.67203
37555	228293_PM_at	91614	DEPDC7	DEP domain containing 7	NM_001077242 /// NM_139160	1.82102e-10	2.7342e-05	0.598304	-1.67139
27325	218032_PM_at	8303	SNN	stannin	NM_003498	1.26526e-13	9.13183e-07	0.598361	-1.67123
35997	226734_PM_at	9470	EIF4E2	eukaryotic translation initiation factor 4E family member 2	NM_004846	2.03123e-08	2.33654e-06	0.59894	-1.66962
34764	225499_PM_at	57186	RALGAPA2	Ral GTPase activating protein, alpha subunit 2 (catalytic)	NM_020343	5.14978e-11	3.11084e-06	0.599231	-1.66881
32559	223274_PM_at	6941	TCF19	transcription factor 19	NM_001077511 /// NM_007109	1.11911e-11	1.35667e-07	0.599513	-1.66802
36238	226975_PM_at	55599	RNPC3	RNA-binding region (RNP1, RRM) containing 3	NM_017619	1.19771e-07	5.08831e-05	0.599716	-1.66745
14342	204887_PM_s_at	10733	PLK4	polo-like kinase 4	NM_001190799 /// NM_001190801 /// NM_014264	3.38302e-11	8.39236e-07	0.59974	-1.66739
33235	223952_PM_x_at	10170	DHRS9	dehydrogenase/reductase (SDR family) member 9	NM_001142270 /// NM_001142271 /// NM_005771 /// NM_199204	7.10483e-19	0.000120601	0.599887	-1.66698
52103	242846_PM_at	---	---	---	---	1.36356e-08	4.45922e-07	0.600074	-1.66646
27740	218447_PM_at	56942	C16orf61	chromosome 16 open reading frame 61	NM_020188	5.57328e-11	2.96898e-10	0.600148	-1.66626
15556	206102_PM_at	9837	GINS1	GINS complex subunit 1 (Psf1 homolog)	NM_021067	9.93456e-11	4.64955e-07	0.600389	-1.66559
54470	50400_PM_at	196743	PAOX	polyamine oxidase (exo-N4-amino)	NM_152911 /// NM_207127 /// NM_207128	2.10821e-10	1.28348e-07	0.600698	-1.66473
18144	208721_PM_s_at	51433	ANAPC5	anaphase promoting complex subunit 5	NM_001137559 /// NM_016237	1.74427e-06	6.82129e-06	0.600853	-1.6643
17860	208433_PM_s_at	7804	LRP8	low density lipoprotein receptor-related protein 8, apolipoprotein e receptor	NM_001018054 /// NM_004631 /// NM_017522 /// NM_033300	1.24163e-08	2.64923e-06	0.601147	-1.66349
22161	212848_PM_s_at	84909	C9orf3	chromosome 9 open reading frame 3	NM_001193329 /// NM_001193330 /// NM_001193331 /// NM_032823	1.0078e-17	4.32289e-09	0.601397	-1.66279
12368	202911_PM_at	2956	MSH6	mutS homolog 6 (E. coli)	NM_000179	1.32511e-14	4.22959e-13	0.601434	-1.66269
36036	226773_PM_at	---	---	---	---	6.12693e-10	2.66085e-07	0.601678	-1.66202
32335	223048_PM_at	54949	SDHAF2	succinate dehydrogenase complex assembly factor 2	NM_017841	1.06434e-08	1.28674e-09	0.601714	-1.66192
27852	218559_PM_s_at	9935	MAFB	v-maf musculoaponeurotic fibrosarcoma oncogene homolog B (avian)	NM_005461	4.05534e-07	7.69001e-05	0.601756	-1.6618
11554	202098_PM_s_at	3275	PRMT2	protein arginine methyltransferase 2	NM_001535 /// NM_206962	1.18544e-07	4.18816e-05	0.601918	-1.66136
37642	228380_PM_at	59343	SENP2	SUMO1/sentrin/SMT3 specific peptidase 2	NM_021627	2.68777e-05	0.000276558	0.602001	-1.66113
2355	1555464_PM_at	64135	IFIH1	interferon induced with helicase C domain 1	NM_022168	1.63144e-07	3.46059e-05	0.602042	-1.66101
12252	202796_PM_at	11346	SYNPO	synaptopodin	NM_001109974 /// NM_001166208 /// NM_001166209 /// NM_007286	4.26807e-13	0.000608711	0.602081	-1.66091
20203	210815_PM_s_at	10203	CALCRL	calcitonin receptor-like	NM_005795	8.82077e-13	0.000669262	0.602164	-1.66068
29177	219885_PM_at	55106	SLFN12	schlafen family member 12	NM_018042	1.87221e-12	2.56389e-06	0.60237	-1.66011
41180	231918_PM_s_at	84340	GFM2	G elongation factor, mitochondrial 2	NM_032380 /// NM_170681 /// NM_170691	1.26074e-07	1.06456e-06	0.6024	-1.66003
21324	212009_PM_s_at	10963	STIP1	stress-induced-phosphoprotein 1	NM_006819	0.000218286	0.000134921	0.602688	-1.65923
35731	226467_PM_at	79613	TMCO7	transmembrane and coiled-coil domains 7	NM_024562	3.79706e-07	2.26429e-05	0.602722	-1.65914
23034	213726_PM_x_at	10383	TUBB2C	tubulin, beta 2C	NM_006088	1.51012e-08	1.16395e-08	0.60277	-1.65901
31988	222701_PM_s_at	79145	CHCHD7	coiled-coil-helix-coiled-coil-helix domain containing 7	NM_001011667 /// NM_001011668 /// NM_001011669 /// NM_001011670 /// NM_001011671 /// NM	2.65601e-15	3.50321e-10	0.602791	-1.65895
31558	222271_PM_at	---	---	---	---	2.84962e-12	4.534e-05	0.603017	-1.65833
44552	235295_PM_at	---	---	---	---	1.53299e-05	0.000129879	0.603162	-1.65793
32390	223104_PM_at	84522	JAGN1	jagunal homolog 1 (Drosophila)	NM_032492	2.38966e-15	1.71454e-08	0.603198	-1.65783
33606	224331_PM_s_at	64979	MRPL36	mitochondrial ribosomal protein L36	NM_032479	8.03876e-14	1.17963e-12	0.603628	-1.65665
12251	202795_PM_x_at	11078	TRIOBP	TRIO and F-actin binding protein	NM_001039141 /// NM_007032 /// NM_138632	2.5274e-09	1.09309e-08	0.603639	-1.65662
36111	226848_PM_at	---	---	---	---	9.03198e-10	6.67687e-08	0.603714	-1.65641
32514	223229_PM_at	29089	UBE2T	ubiquitin-conjugating enzyme E2T (putative)	NM_014176	1.14458e-08	1.13741e-09	0.604096	-1.65537
1265	1553997_PM_a_at	253982	ASPHD1	aspartate beta-hydroxylase domain containing 1	NM_181718	1.5837e-09	7.39716e-10	0.604318	-1.65476
39576	230314_PM_at	---	---	---	---	2.10099e-08	0.000100148	0.6045	-1.65426
7347	1563742_PM_at	643650	LOC643650	hypothetical LOC643650	NR_033957	4.28283e-07	0.00010015	0.604543	-1.65414
41622	232360_PM_at	26298	EHF	ets homologous factor	NM_012153	3.49355e-08	1.75681e-07	0.604563	-1.65409
48834	239577_PM_at	---	---	---	---	1.10357e-11	6.46657e-05	0.604601	-1.65398
26660	217367_PM_s_at	23051	ZHX3	zinc fingers and homeoboxes 3	NM_015035	7.72692e-09	1.1631e-08	0.604612	-1.65395
10876	201420_PM_s_at	79084	WDR77	WD repeat domain 77	NM_024102	8.77892e-10	3.68043e-08	0.604892	-1.65319
27463	218170_PM_at	51015	ISOC1	isochorismatase domain containing 1	NM_016048	9.46351e-12	1.25909e-09	0.60518	-1.6524
30829	221538_PM_s_at	5361	PLXNA1	plexin A1	NM_032242	9.90123e-16	5.8655e-12	0.605199	-1.65235
36959	227697_PM_at	9021	SOCS3	suppressor of cytokine signaling 3	NM_003955	3.51411e-10	4.04262e-06	0.605469	-1.65161
19141	209725_PM_at	27340	UTP20	UTP20, small subunit (SSU) processome component, homolog (yeast)	NM_014503	3.50325e-08	3.59442e-09	0.605607	-1.65124
33467	224187_PM_x_at	3312	HSPA8	heat shock 70kDa protein 8	NM_006597 /// NM_153201	1.83043e-08	5.87939e-09	0.605822	-1.65065
13220	203765_PM_at	25801	GCA	grancalcin, EF-hand calcium binding protein	NM_012198	3.10885e-13	3.98037e-05	0.606308	-1.64933
18464	209042_PM_s_at	7327	UBE2G2	ubiquitin-conjugating enzyme E2G 2 (UBC7 homolog, yeast)	NM_003343 /// NM_182688	7.0563e-09	8.6945e-08	0.606307	-1.64933
19698	210290_PM_at	7727	ZNF174	zinc finger protein 174	NM_001032292 /// NM_003450	6.15632e-09	0.000208625	0.606883	-1.64776
35867	226604_PM_at	160418	TMTC3	transmembrane and tetratricopeptide repeat containing 3	NM_181783	6.99366e-12	2.61936e-10	0.607057	-1.64729
10979	201523_PM_x_at	7334	UBE2N	ubiquitin-conjugating enzyme E2N (UBC13 homolog, yeast)	NM_003348	2.39059e-12	6.39316e-09	0.607148	-1.64705
38487	229225_PM_at	8828	NRP2	neuropilin 2	NM_003872 /// NM_018534 /// NM_201264 /// NM_201266 /// NM_201267 /// NM_201279	2.57881e-07	0.00109203	0.607649	-1.64569
38704	229442_PM_at	162681	C18orf54	chromosome 18 open reading frame 54	NM_173529	3.56253e-06	5.24334e-06	0.607965	-1.64483
44452	235195_PM_at	26190	FBXW2	F-box and WD repeat domain containing 2	NM_012164	1.36533e-12	0.000153785	0.608107	-1.64445
13335	203880_PM_at	10063	COX17	COX17 cytochrome c oxidase assembly homolog (S. cerevisiae)	NM_005694	2.01134e-14	8.68725e-09	0.608145	-1.64435
19062	209645_PM_s_at	219	ALDH1B1	aldehyde dehydrogenase 1 family, member B1	NM_000692	6.88769e-06	1.11482e-05	0.608197	-1.6442
18718	209296_PM_at	5495	PPM1B	protein phosphatase, Mg2+/Mn2+ dependent, 1B	NM_001033556 /// NM_001033557 /// NM_002706 /// NM_177968 /// NM_177969	3.10561e-12	2.52651e-10	0.608263	-1.64402
38679	229417_PM_at	---	---	---	---	1.20611e-09	0.000648698	0.608374	-1.64373
38336	229074_PM_at	30844	EHD4	EH-domain containing 4	NM_139265	9.47559e-14	2.81891e-09	0.608384	-1.6437
12869	203414_PM_at	23531	MMD	monocyte to macrophage differentiation-associated	NM_012329	3.26082e-12	4.22916e-07	0.608439	-1.64355
10350	200894_PM_s_at	2288	FKBP4	FK506 binding protein 4, 59kDa	NM_002014	1.61212e-12	2.20075e-07	0.608527	-1.64331
34183	224917_PM_at	406991	MIR21	microRNA 21	NR_029493	1.34284e-13	8.88689e-09	0.608766	-1.64267
23202	213895_PM_at	2012	EMP1	epithelial membrane protein 1	NM_001423	1.21378e-13	1.89202e-05	0.608857	-1.64242
28292	219000_PM_s_at	79075	DSCC1	defective in sister chromatid cohesion 1 homolog (S. cerevisiae)	NM_024094	2.53634e-10	1.01045e-07	0.60887	-1.64239
44901	235644_PM_at	165055	CCDC138	coiled-coil domain containing 138	NM_144978	1.68671e-09	1.58035e-06	0.608955	-1.64216
32283	222996_PM_s_at	51523	CXXC5	CXXC finger protein 5	NM_016463	1.24612e-14	1.71592e-07	0.60927	-1.64131
32193	222906_PM_at	28982	FLVCR1	feline leukemia virus subgroup C cellular receptor 1	NM_014053	6.32296e-09	1.60042e-06	0.609448	-1.64083
27485	218192_PM_at	51447	IP6K2	inositol hexakisphosphate kinase 2	NM_001005909 /// NM_001005910 /// NM_001005911 /// NM_001146178 /// NM_001146179 /// NM	6.16387e-08	1.1011e-08	0.609511	-1.64066
41117	231855_PM_at	57650	KIAA1524	KIAA1524	NM_020890	8.29268e-07	7.63181e-07	0.609519	-1.64064
39218	229956_PM_at	7181	NR2C1	nuclear receptor subfamily 2, group C, member 1	NM_001032287 /// NM_001127362 /// NM_003297	2.47936e-09	0.000286343	0.609577	-1.64048
37576	228314_PM_at	84230	LRRC8C	leucine rich repeat containing 8 family, member C	NM_032270	6.2207e-16	1.26109e-05	0.60968	-1.6402
15272	205817_PM_at	6495	SIX1	SIX homeobox 1	NM_005982	9.35208e-11	1.11625e-07	0.609983	-1.63939
16456	207002_PM_s_at	5325	PLAGL1	pleiomorphic adenoma gene-like 1	NM_001080951 /// NM_001080952 /// NM_001080953 /// NM_001080954 /// NM_001080955 /// NM	1.2864e-18	8.49819e-08	0.610031	-1.63926
15987	206533_PM_at	1138	CHRNA5	cholinergic receptor, nicotinic, alpha 5	NM_000745	4.56493e-12	7.97569e-07	0.610232	-1.63872
38677	229415_PM_at	54205	CYCS	cytochrome c, somatic	NM_018947	4.87931e-06	1.83529e-06	0.610512	-1.63797
19439	210026_PM_s_at	29775	CARD10	caspase recruitment domain family, member 10	NM_014550	4.07778e-11	3.95598e-09	0.610597	-1.63774
24810	215509_PM_s_at	699	BUB1	budding uninhibited by benzimidazoles 1 homolog (yeast)	NM_004336	3.3271e-10	5.12789e-06	0.611153	-1.63625
1144	1553829_PM_at	285154	C2orf58	chromosome 2 open reading frame 58	NR_027252	7.90123e-07	3.61504e-06	0.611578	-1.63511
13948	204493_PM_at	637	BID	BH3 interacting domain death agonist	NM_001196 /// NM_197966 /// NM_197967	2.38731e-09	1.23907e-09	0.611643	-1.63494
13191	203736_PM_s_at	8496	PPFIBP1	PTPRF interacting protein, binding protein 1 (liprin beta 1)	NM_003622 /// NM_177444	1.00892e-05	0.000539093	0.612076	-1.63379
10564	201108_PM_s_at	7057	THBS1	thrombospondin 1	NM_003246	0.000406859	0.00172491	0.612148	-1.63359
23733	214426_PM_x_at	10036	CHAF1A	chromatin assembly factor 1, subunit A (p150)	NM_005483	2.52722e-13	5.03888e-09	0.612202	-1.63345
34210	224944_PM_at	7112	TMPO	thymopoietin	NM_001032283 /// NM_001032284 /// NM_003276	4.16352e-18	1.90399e-10	0.612635	-1.63229
12124	202668_PM_at	1948	EFNB2	ephrin-B2	NM_004093	1.97694e-16	1.98305e-10	0.612727	-1.63205
27942	218650_PM_at	54487	DGCR8	DiGeorge syndrome critical region gene 8	NM_001190326 /// NM_022720	4.41397e-08	9.80172e-07	0.612739	-1.63202
27179	217886_PM_at	2060	EPS15	epidermal growth factor receptor pathway substrate 15	NM_001159969 /// NM_001981	8.55183e-12	9.93371e-08	0.613446	-1.63013
44434	235177_PM_at	151194	FAM119A	family with sequence similarity 119, member A	NM_001127395 /// NM_145280	1.7741e-11	7.79081e-08	0.613455	-1.63011
54640	AFFX-HUMISGF3A/M97935_5_at	6772	STAT1	signal transducer and activator of transcription 1, 91kDa	NM_007315 /// NM_139266	1.09159e-07	2.29139e-06	0.6135	-1.62999
8912	1568868_PM_at	339761	CYP27C1	cytochrome P450, family 27, subfamily C, polypeptide 1	NM_001001665	1.02551e-12	0.000120665	0.613674	-1.62953
27878	218585_PM_s_at	51514	DTL	denticleless homolog (Drosophila)	NM_016448	4.70051e-13	1.35695e-10	0.61429	-1.6279
37646	228384_PM_s_at	84795	PYROXD2	pyridine nucleotide-disulphide oxidoreductase domain 2	NM_032709	2.79007e-05	7.75426e-05	0.614479	-1.6274
11716	202260_PM_s_at	6812	STXBP1	syntaxin binding protein 1	NM_001032221 /// NM_003165	2.77984e-12	7.60421e-07	0.614505	-1.62732
37917	228655_PM_at	---	---	---	---	7.71249e-09	0.00114362	0.614737	-1.62671
32663	223378_PM_at	84662	GLIS2	GLIS family zinc finger 2	NM_032575	5.8212e-08	4.82023e-08	0.614803	-1.62654
22019	212706_PM_at	10156	RASA4	RAS p21 protein activator 4	NM_001079877 /// NM_006989	9.65137e-10	7.63841e-06	0.614823	-1.62648
13388	203933_PM_at	9727	RAB11FIP3	RAB11 family interacting protein 3 (class II)	NM_001142272 /// NM_014700	0.00061056	0.00586434	0.615135	-1.62566
35738	226474_PM_at	84166	NLRC5	NLR family, CARD domain containing 5	NM_032206	1.18864e-09	5.54693e-05	0.615359	-1.62507
40230	230968_PM_at	---	---	---	---	8.66778e-10	0.0002283	0.615428	-1.62489
37266	228004_PM_at	140828	NCRNA00261	non-protein coding RNA 261	NR_001558	5.60961e-12	0.00020773	0.615854	-1.62376
14721	205266_PM_at	3976	LIF	leukemia inhibitory factor (cholinergic differentiation factor)	NM_002309	2.12284e-10	1.69699e-08	0.615895	-1.62365
22597	213288_PM_at	129642	MBOAT2	membrane bound O-acyltransferase domain containing 2	NM_138799	9.81341e-11	3.69985e-10	0.61591	-1.62361
12931	203476_PM_at	7162	TPBG	trophoblast glycoprotein	NM_001166392 /// NM_006670	4.11316e-13	5.72044e-10	0.61624	-1.62275
24992	215691_PM_x_at	51668	HSPB11	heat shock protein family B (small), member 11	NM_016126	2.21933e-11	7.25687e-08	0.616367	-1.62241
23734	214427_PM_at	4839	NOP2	NOP2 nucleolar protein homolog (yeast)	NM_001033714 /// NM_006170	9.21618e-09	9.31578e-08	0.616422	-1.62226
41427	232165_PM_at	83481	EPPK1	epiplakin 1	NM_031308	0.000136466	0.000544121	0.616465	-1.62215
35238	225974_PM_at	169200	TMEM64	transmembrane protein 64	NM_001008495 /// NM_001146273	7.56391e-10	4.52565e-07	0.616551	-1.62193
14263	204808_PM_s_at	10329	TMEM5	transmembrane protein 5	NM_014254	4.89617e-14	2.26934e-09	0.616684	-1.62158
8751	1568592_PM_at	140691	TRIM69	tripartite motif-containing 69	NM_080745 /// NM_182985	3.0383e-14	1.28486e-10	0.61682	-1.62122
27882	218589_PM_at	10161	LPAR6	lysophosphatidic acid receptor 6	NM_001162497 /// NM_001162498 /// NM_005767	3.26645e-11	1.30453e-05	0.616856	-1.62112
21602	212288_PM_at	23048	FNBP1	formin binding protein 1	NM_015033	1.29383e-08	4.3242e-07	0.616887	-1.62104
23963	214659_PM_x_at	56252	YLPM1	YLP motif containing 1	NM_019589	4.47298e-08	0.00021923	0.617134	-1.62039
41125	231863_PM_at	54556	ING3	inhibitor of growth family, member 3	NM_019071 /// NM_198267	7.45629e-09	0.000146714	0.617239	-1.62012
13028	203573_PM_s_at	5875	RABGGTA	Rab geranylgeranyltransferase, alpha subunit	NM_004581 /// NM_182836	4.73975e-11	9.27945e-06	0.61731	-1.61993
38452	229190_PM_at	100507376	LOC100507376	hypothetical LOC100507376	XR_108543 /// XR_108544 /// XR_112614 /// XR_112615 /// XR_113612 /// XR_113613	2.52429e-11	4.32073e-05	0.61744	-1.61959
37413	228151_PM_at	---	---	---	---	2.1544e-15	3.70106e-06	0.617862	-1.61848
14014	204559_PM_s_at	51690	LSM7	LSM7 homolog, U6 small nuclear RNA associated (S. cerevisiae)	NM_016199	8.73428e-10	5.14516e-10	0.617916	-1.61834
14738	205283_PM_at	2218	FKTN	fukutin	NM_001079802 /// NM_006731	5.0545e-14	1.6426e-06	0.617968	-1.61821
37414	228152_PM_s_at	91351	DDX60L	DEAD (Asp-Glu-Ala-Asp) box polypeptide 60-like	NM_001012967	1.59313e-08	1.09321e-07	0.618248	-1.61747
24445	215143_PM_at	349152	DPY19L2P2	dpy-19-like 2 pseudogene 2 (C. elegans)	NR_003561 /// NR_027768	3.16161e-07	0.000399417	0.618716	-1.61625
42623	233364_PM_s_at	---	---	---	---	8.31639e-14	0.000221868	0.61874	-1.61619
25510	216210_PM_x_at	11078	TRIOBP	TRIO and F-actin binding protein	NM_001039141 /// NM_007032 /// NM_138632	1.73714e-13	2.2527e-12	0.618803	-1.61602
2064	1555091_PM_at	9647	PPM1F	protein phosphatase, Mg2+/Mn2+ dependent, 1F	NM_014634	1.84011e-08	9.18723e-05	0.618848	-1.61591
32219	222932_PM_at	26298	EHF	ets homologous factor	NM_012153	0.000277436	5.50141e-05	0.619087	-1.61528
54315	38158_PM_at	9700	ESPL1	extra spindle pole bodies homolog 1 (S. cerevisiae)	NM_012291	9.28242e-12	5.56404e-09	0.619136	-1.61515
16881	207431_PM_s_at	8560	DEGS1	degenerative spermatocyte homolog 1, lipid desaturase (Drosophila)	NM_003676	3.86176e-12	3.19436e-05	0.619248	-1.61486
39612	230350_PM_at	---	---	---	---	1.41224e-09	2.31614e-06	0.619263	-1.61482
13660	204205_PM_at	60489	APOBEC3G	apolipoprotein B mRNA editing enzyme, catalytic polypeptide-like 3G	NM_021822	1.24774e-15	0.000728866	0.619342	-1.61462
25918	216620_PM_s_at	9639	ARHGEF10	Rho guanine nucleotide exchange factor (GEF) 10	NM_014629	2.50869e-08	6.61868e-07	0.619372	-1.61454
13485	204030_PM_s_at	100505385 /// 29970	IQCJ-SCHIP1 /// SCHIP1	IQ motif containing J-schwannomin interacting protein 1 read-through transcript /// sch	NM_001197107 /// NM_001197108 /// NM_001197109 /// NM_001197113 /// NM_001197114 /// NM	8.69127e-11	6.32447e-08	0.619435	-1.61438
48937	239680_PM_at	79968	WDR76	WD repeat domain 76	NM_001167941 /// NM_024908	3.35233e-09	0.000182086	0.619496	-1.61422
18846	209425_PM_at	114899 /// 23600	AMACR /// C1QTNF3	alpha-methylacyl-CoA racemase /// C1q and tumor necrosis factor related protein 3	NM_001167595 /// NM_001167596 /// NM_001167597 /// NM_001167598 /// NM_014324 /// NM_03	5.5001e-12	3.50872e-07	0.619615	-1.6139
44798	235541_PM_at	81887	LAS1L	LAS1-like (S. cerevisiae)	NM_001170649 /// NM_001170650 /// NM_031206	5.81689e-09	2.42166e-05	0.619723	-1.61362
12229	202773_PM_s_at	6433	SFSWAP	splicing factor, suppressor of white-apricot homolog (Drosophila)	NM_004592	1.79187e-08	4.09395e-05	0.61978	-1.61348
54642	AFFX-HUMISGF3A/M97935_MB_at	6772	STAT1	signal transducer and activator of transcription 1, 91kDa	NM_007315 /// NM_139266	2.19824e-08	8.85106e-07	0.619882	-1.61321
23461	214154_PM_s_at	5318	PKP2	plakophilin 2	NM_001005242 /// NM_004572	1.84652e-11	6.82048e-05	0.620037	-1.61281
10870	201414_PM_s_at	4676	NAP1L4	nucleosome assembly protein 1-like 4	NM_005969	8.05227e-07	4.82137e-05	0.620482	-1.61165
28603	219311_PM_at	79959	CEP76	centrosomal protein 76kDa	NM_024899	0.00738204	0.000822786	0.62116	-1.60989
22376	213065_PM_at	196441	ZFC3H1	zinc finger, C3H1-type containing	NM_144982	2.81812e-13	1.76338e-09	0.621273	-1.6096
16625	207172_PM_s_at	1009	CDH11	cadherin 11, type 2, OB-cadherin (osteoblast)	NM_001797	3.30498e-14	0.000324982	0.621303	-1.60952
37663	228401_PM_at	29028	ATAD2	ATPase family, AAA domain containing 2	NM_014109	5.91926e-10	5.95375e-09	0.621747	-1.60837
47969	238712_PM_at	---	---	---	---	5.68366e-13	2.42123e-06	0.621892	-1.608
34145	224879_PM_at	90871	C9orf123	chromosome 9 open reading frame 123	NM_033428	5.58559e-11	6.03548e-11	0.621958	-1.60783
40002	230740_PM_at	30845	EHD3	EH-domain containing 3	NM_014600	6.90475e-09	0.000178389	0.622213	-1.60717
14834	205379_PM_at	874	CBR3	carbonyl reductase 3	NM_001236	4.41071e-12	3.47985e-07	0.622271	-1.60702
28220	218928_PM_s_at	54020	SLC37A1	solute carrier family 37 (glycerol-3-phosphate transporter), member 1	NM_018964	1.14937e-11	6.25288e-07	0.622301	-1.60694
21209	211892_PM_s_at	5740	PTGIS	prostaglandin I2 (prostacyclin) synthase	NM_000961	1.674e-07	1.69175e-05	0.622603	-1.60616
11479	202023_PM_at	1942	EFNA1	ephrin-A1	NM_004428 /// NM_182685	3.66141e-12	5.23501e-07	0.62269	-1.60593
24725	215423_PM_at	---	---	---	---	7.97621e-08	5.67271e-07	0.62279	-1.60568
11119	201663_PM_s_at	10051	SMC4	structural maintenance of chromosomes 4	NM_001002800 /// NM_005496	2.76597e-15	6.14283e-09	0.623018	-1.60509
28768	219476_PM_at	79098	C1orf116	chromosome 1 open reading frame 116	NM_001083924 /// NM_023938	1.69444e-17	1.4765e-08	0.623132	-1.6048
37068	227806_PM_at	404550	C16orf74	chromosome 16 open reading frame 74	NM_206967	5.61495e-09	0.000139712	0.623226	-1.60456
34283	225017_PM_at	64770	CCDC14	coiled-coil domain containing 14	NM_022757	4.0529e-12	3.94685e-07	0.623252	-1.60449
21336	212022_PM_s_at	4288	MKI67	antigen identified by monoclonal antibody Ki-67	NM_001145966 /// NM_002417	4.84186e-12	3.85507e-07	0.62326	-1.60447
28245	218953_PM_s_at	78991	PCYOX1L	prenylcysteine oxidase 1 like	NM_024028	6.40234e-09	1.38832e-05	0.623346	-1.60425
13925	204470_PM_at	2919	CXCL1	chemokine (C-X-C motif) ligand 1 (melanoma growth stimulating activity, alpha)	NM_001511	5.75866e-07	0.000155291	0.623365	-1.6042
42515	233255_PM_s_at	54841	BIVM	basic, immunoglobulin-like variable motif containing	NM_001159596 /// NM_017693	1.01328e-17	2.69682e-07	0.623594	-1.60361
51438	242181_PM_at	---	---	---	---	9.42267e-13	1.96306e-07	0.623633	-1.60351
10132	200676_PM_s_at	7332	UBE2L3	ubiquitin-conjugating enzyme E2L 3	NM_003347 /// NR_028436 /// NR_028437	3.42611e-10	0.000464436	0.623807	-1.60306
1337	1554102_PM_a_at	84899	TMTC4	transmembrane and tetratricopeptide repeat containing 4	NM_001079669 /// NM_032813	7.02213e-11	1.59153e-05	0.623969	-1.60264
38397	229135_PM_at	22868	FASTKD2	FAST kinase domains 2	NM_001136193 /// NM_001136194 /// NM_014929	8.27258e-05	0.00148223	0.624196	-1.60206
35878	226615_PM_at	9213	XPR1	xenotropic and polytropic retrovirus receptor 1	NM_001135669 /// NM_004736	7.43936e-10	0.00054729	0.624211	-1.60202
14360	204905_PM_s_at	9521	EEF1E1	eukaryotic translation elongation factor 1 epsilon 1	NM_001135650 /// NM_004280	1.91595e-11	7.38508e-10	0.624331	-1.60171
16107	206653_PM_at	10622	POLR3G	polymerase (RNA) III (DNA directed) polypeptide G (32kD)	NM_006467	4.27331e-09	7.99949e-08	0.62439	-1.60156
5881	1561254_PM_at	340340	LOC340340	hypothetical LOC340340	---	1.22642e-05	2.4568e-05	0.625032	-1.59992
44682	235425_PM_at	151246	SGOL2	shugoshin-like 2 (S. pombe)	NM_001160033 /// NM_001160046 /// NM_152524	5.43847e-07	1.70824e-06	0.625037	-1.5999
20530	211160_PM_x_at	87	ACTN1	actinin, alpha 1	NM_001102 /// NM_001130004 /// NM_001130005	5.42398e-05	1.54945e-06	0.625568	-1.59855
23999	214695_PM_at	9898	UBAP2L	ubiquitin associated protein 2-like	NM_001127320 /// NM_014847	1.03596e-12	3.66026e-06	0.625623	-1.59841
19169	209753_PM_s_at	7112	TMPO	thymopoietin	NM_001032283 /// NM_001032284 /// NM_003276	1.18711e-12	4.99151e-05	0.625689	-1.59824
36088	226825_PM_s_at	55858	TMEM165	transmembrane protein 165	NM_018475	1.1124e-10	8.97171e-07	0.625807	-1.59794
11246	201790_PM_s_at	1717	DHCR7	7-dehydrocholesterol reductase	NM_001163817 /// NM_001360	3.216e-17	1.78244e-07	0.625921	-1.59764
38320	229058_PM_at	54522	ANKRD16	ankyrin repeat domain 16	NM_001009941 /// NM_001009943 /// NM_019046	3.56533e-07	4.62093e-05	0.626118	-1.59714
14363	204908_PM_s_at	602	BCL3	B-cell CLL/lymphoma 3	NM_005178	1.15685e-12	1.75207e-07	0.62641	-1.5964
48441	239184_PM_at	---	---	---	---	9.37022e-08	4.83839e-05	0.626415	-1.59638
52093	242836_PM_at	---	---	---	---	1.46007e-05	0.00535656	0.62658	-1.59597
11135	201679_PM_at	51593	SRRT	serrate RNA effector molecule homolog (Arabidopsis)	NM_001128852 /// NM_001128853 /// NM_001128854 /// NM_015908	3.36103e-08	0.0005616	0.626676	-1.59572
14851	205396_PM_at	4088	SMAD3	SMAD family member 3	NM_001145102 /// NM_001145103 /// NM_001145104 /// NM_005902	0.0182678	0.00140937	0.627285	-1.59417
24392	215090_PM_x_at	440434	LOC440434	aminopeptidase puromycin sensitive pseudogene	NR_036750 /// XM_003118484 /// XM_003118733	2.82316e-09	1.32266e-08	0.627343	-1.59402
34341	225076_PM_s_at	57169	ZNFX1	zinc finger, NFX1-type containing 1	NM_021035	1.25746e-14	4.54606e-11	0.627472	-1.5937
27793	218500_PM_at	51337	C8orf55	chromosome 8 open reading frame 55	NM_016647	4.47263e-09	8.94145e-09	0.627768	-1.59295
13894	204439_PM_at	10964	IFI44L	interferon-induced protein 44-like	NM_006820	7.69485e-14	2.10731e-05	0.627925	-1.59255
21540	212226_PM_s_at	8613	PPAP2B	phosphatidic acid phosphatase type 2B	NM_003713	1.30836e-15	3.92168e-07	0.627947	-1.59249
21827	212514_PM_x_at	1654	DDX3X	DEAD (Asp-Glu-Ala-Asp) box polypeptide 3, X-linked	NM_001193416 /// NM_001193417 /// NM_001356	1.35199e-05	2.58339e-06	0.628012	-1.59233
36442	227179_PM_at	27067	STAU2	staufen, RNA binding protein, homolog 2 (Drosophila)	NM_001164380 /// NM_001164381 /// NM_001164382 /// NM_001164383 /// NM_001164384 /// NM	2.46376e-07	5.59991e-05	0.628042	-1.59225
31859	222572_PM_at	54704	PDP1	pyruvate dehyrogenase phosphatase catalytic subunit 1	NM_001161778 /// NM_001161779 /// NM_001161780 /// NM_001161781 /// NM_018444	9.85815e-16	1.37784e-12	0.62818	-1.5919
22602	213293_PM_s_at	10346	TRIM22	tripartite motif-containing 22	NM_006074	6.73743e-15	0.000658575	0.628197	-1.59186
18269	208846_PM_s_at	7419	VDAC3	voltage-dependent anion channel 3	NM_001135694 /// NM_005662	5.25519e-13	1.25643e-11	0.628376	-1.5914
34520	225255_PM_at	51318	MRPL35	mitochondrial ribosomal protein L35	NM_016622 /// NM_145644	3.25067e-10	4.07088e-05	0.628545	-1.59098
38127	228865_PM_at	79098	C1orf116	chromosome 1 open reading frame 116	NM_001083924 /// NM_023938	2.20247e-19	3.68888e-07	0.629018	-1.58978
45023	235766_PM_x_at	5873	RAB27A	RAB27A, member RAS oncogene family	NM_004580 /// NM_183234 /// NM_183235 /// NM_183236	0.000112236	0.000264187	0.629166	-1.58941
45520	236263_PM_at	6469	SHH	sonic hedgehog	NM_000193	4.61291e-06	1.3849e-05	0.629195	-1.58933
18345	208922_PM_s_at	10482	NXF1	nuclear RNA export factor 1	NM_001081491 /// NM_006362	6.48894e-08	2.14232e-08	0.629267	-1.58915
4092	1558173_PM_a_at	7798	LUZP1	leucine zipper protein 1	NM_001142546 /// NM_033631	1.79899e-12	4.83225e-08	0.629314	-1.58903
35268	226004_PM_at	81928	CABLES2	Cdk5 and Abl enzyme substrate 2	NM_031215	2.66092e-11	3.74194e-08	0.629613	-1.58828
20847	211513_PM_s_at	11054	OGFR	opioid growth factor receptor	NM_007346	2.11999e-05	0.000126837	0.629631	-1.58823
22096	212783_PM_at	5930	RBBP6	retinoblastoma binding protein 6	NM_006910 /// NM_018703 /// NM_032626	2.66366e-14	4.71831e-10	0.629788	-1.58784
12395	202938_PM_x_at	100510314 /// 100510451 /// 27341 /// 91695	LOC100510314 /// LOC100510451 /// RRP7A /// RRP7B	ribosomal RNA-processing protein 7 homolog A-like /// ribosomal RNA-processing protein	NM_015703 /// NR_002184 /// XM_003121016 /// XM_003121017 /// XM_003121018 /// XM_00312	8.36407e-05	1.48646e-05	0.629828	-1.58774
20215	210827_PM_s_at	1999	ELF3	E74-like factor 3 (ets domain transcription factor, epithelial-specific )	NM_001114309 /// NM_004433	3.85144e-20	2.36764e-07	0.629911	-1.58753
15926	206472_PM_s_at	7090	TLE3	transducin-like enhancer of split 3 (E(sp1) homolog, Drosophila)	NM_001105192 /// NM_005078 /// NM_020908	1.19513e-10	2.03151e-05	0.629931	-1.58748
22104	212791_PM_at	127703	C1orf216	chromosome 1 open reading frame 216	NM_152374	9.67845e-10	6.21486e-07	0.630003	-1.5873
32464	223178_PM_s_at	221294	NT5DC1	5'-nucleotidase domain containing 1	NM_152729	1.59531e-08	5.5018e-06	0.63001	-1.58728
18936	209515_PM_s_at	5873	RAB27A	RAB27A, member RAS oncogene family	NM_004580 /// NM_183234 /// NM_183235 /// NM_183236	0.000119363	0.000137535	0.630086	-1.58709
54521	57082_PM_at	26119	LDLRAP1	low density lipoprotein receptor adaptor protein 1	NM_015627	4.07689e-07	8.82354e-07	0.630091	-1.58707
19647	210239_PM_at	10265	IRX5	iroquois homeobox 5	NM_005853	2.63032e-12	7.45572e-07	0.630282	-1.58659
33869	224602_PM_at	401152	C4orf3	chromosome 4 open reading frame 3	NM_001001701 /// NM_001170330	1.67988e-13	2.91534e-08	0.630406	-1.58628
21595	212281_PM_s_at	27346	TMEM97	transmembrane protein 97	NM_014573	2.62695e-16	2.00261e-13	0.630476	-1.5861
23400	214093_PM_s_at	8880	FUBP1	far upstream element (FUSE) binding protein 1	NM_003902	3.80954e-10	8.5183e-05	0.630571	-1.58586
48510	239253_PM_at	---	---	---	---	0.000153663	0.00168855	0.630575	-1.58585
46251	236994_PM_at	26235	FBXL4	F-box and leucine-rich repeat protein 4	NM_012160	1.58083e-06	1.44812e-05	0.63065	-1.58567
8761	1568605_PM_at	8629	JRK	jerky homolog (mouse)	NM_001077527 /// NM_003724	7.03012e-05	0.000162483	0.630814	-1.58525
34637	225372_PM_at	64115	C10orf54	chromosome 10 open reading frame 54	NM_022153	7.26502e-08	1.57391e-05	0.630873	-1.5851
28715	219423_PM_x_at	8718	TNFRSF25	tumor necrosis factor receptor superfamily, member 25	NM_001039664 /// NM_003790 /// NM_148965 /// NM_148966 /// NM_148967 /// NM_148970	2.10192e-12	0.000760654	0.631089	-1.58456
22832	213523_PM_at	898	CCNE1	cyclin E1	NM_001238 /// NM_057182	7.43287e-08	4.37504e-06	0.631194	-1.5843
10958	201502_PM_s_at	4792	NFKBIA	nuclear factor of kappa light polypeptide gene enhancer in B-cells inhibitor, alpha	NM_020529	1.11358e-14	9.65595e-11	0.631315	-1.58399
3809	1557669_PM_at	100132005	LOC100132005	hypothetical LOC100132005	XM_001722344 /// XM_001722399 /// XM_001725157	0.00478367	0.000150944	0.631365	-1.58387
41623	232361_PM_s_at	26298	EHF	ets homologous factor	NM_012153	1.48011e-08	4.10252e-06	0.631467	-1.58361
36270	227007_PM_at	255104	TMCO4	transmembrane and coiled-coil domains 4	NM_181719	2.83622e-08	1.03347e-05	0.631484	-1.58357
45551	236294_PM_at	10075	HUWE1	HECT, UBA and WWE domain containing 1	NM_031407	5.72893e-07	0.00108953	0.63198	-1.58233
40210	230948_PM_at	---	---	---	---	9.21391e-07	0.000115263	0.632327	-1.58146
15346	205891_PM_at	136	ADORA2B	adenosine A2b receptor	NM_000676	1.1305e-19	3.02456e-10	0.632395	-1.58129
14862	205407_PM_at	8434	RECK	reversion-inducing-cysteine-rich protein with kazal motifs	NM_021111	2.22885e-07	0.00780818	0.63245	-1.58115
10178	200722_PM_s_at	4076	CAPRIN1	cell cycle associated protein 1	NM_005898 /// NM_203364	0.000857015	2.89068e-05	0.632764	-1.58037
28598	219306_PM_at	56992	KIF15	kinesin family member 15	NM_020242	6.99466e-08	2.16687e-05	0.633244	-1.57917
18145	208722_PM_s_at	51433	ANAPC5	anaphase promoting complex subunit 5	NM_001137559 /// NM_016237	1.6047e-07	3.64315e-07	0.633419	-1.57873
45158	235901_PM_at	---	---	---	---	1.41043e-08	1.6301e-05	0.633636	-1.57819
11988	202532_PM_s_at	1719	DHFR	dihydrofolate reductase	NM_000791	5.28584e-11	1.9185e-05	0.633666	-1.57812
14170	204715_PM_at	24145	PANX1	pannexin 1	NM_015368	2.44499e-10	1.93488e-07	0.633697	-1.57804
32028	222741_PM_s_at	55776	C6orf64	chromosome 6 open reading frame 64	NM_018322	0.000155725	3.46825e-05	0.6337	-1.57803
4177	1558369_PM_at	10198	MPHOSPH9	M-phase phosphoprotein 9	NM_022782	2.83098e-07	3.22309e-05	0.633899	-1.57754
31181	221893_PM_s_at	90956	ADCK2	aarF domain containing kinase 2	NM_052853	7.6524e-06	7.04892e-06	0.634012	-1.57726
36089	226826_PM_at	134353	LSM11	LSM11, U7 small nuclear RNA associated	NM_173491	1.23703e-05	1.38924e-05	0.634018	-1.57724
15157	205702_PM_at	10745	PHTF1	putative homeodomain transcription factor 1	NM_006608	1.2446e-07	1.36215e-05	0.634462	-1.57614
38608	229346_PM_at	10763	NES	nestin	NM_006617	4.53327e-06	0.0013398	0.634544	-1.57594
31324	222036_PM_s_at	4173	MCM4	minichromosome maintenance complex component 4	NM_005914 /// NM_182746	4.63834e-17	3.93916e-09	0.634658	-1.57565
32154	222867_PM_s_at	51003	MED31	mediator complex subunit 31	NM_016060	5.25919e-10	3.64342e-08	0.634755	-1.57541
22089	212776_PM_s_at	23363	OBSL1	obscurin-like 1	NM_001173408 /// NM_001173431 /// NM_015311	1.36391e-07	6.04935e-06	0.634832	-1.57522
19218	209803_PM_s_at	7262	PHLDA2	pleckstrin homology-like domain, family A, member 2	NM_003311	6.2101e-17	4.42419e-09	0.634904	-1.57504
22066	212753_PM_at	10336	PCGF3	polycomb group ring finger 3	NM_006315	2.01498e-08	3.72002e-09	0.63503	-1.57473
35253	225989_PM_at	26091	HERC4	hect domain and RLD 4	NM_015601 /// NM_022079	8.38538e-13	6.16727e-07	0.635285	-1.5741
10122	200666_PM_s_at	3337	DNAJB1	DnaJ (Hsp40) homolog, subfamily B, member 1	NM_006145	9.79169e-15	1.83865e-08	0.635396	-1.57382
19139	209723_PM_at	5272	SERPINB9	serpin peptidase inhibitor, clade B (ovalbumin), member 9	NM_004155	7.2644e-09	1.27257e-07	0.635447	-1.5737
1054	1553690_PM_at	151648	SGOL1	shugoshin-like 1 (S. pombe)	NM_001012409 /// NM_001012410 /// NM_001012411 /// NM_001012412 /// NM_001012413 /// NM	0.000155929	0.0004314	0.63549	-1.57359
31161	221873_PM_at	7702	ZNF143	zinc finger protein 143	NM_003442	1.42308e-09	1.21989e-07	0.635534	-1.57348
13047	203592_PM_s_at	10272	FSTL3	follistatin-like 3 (secreted glycoprotein)	NM_005860	6.74708e-08	1.19269e-07	0.636412	-1.57131
34020	224753_PM_at	113130	CDCA5	cell division cycle associated 5	NM_080668	3.12665e-15	9.84029e-11	0.636509	-1.57107
10658	201202_PM_at	5111	PCNA	proliferating cell nuclear antigen	NM_002592 /// NM_182649	6.00395e-18	2.76783e-12	0.636532	-1.57101
23600	214293_PM_at	55752	2015-09-11	septin 11	NM_018243	5.11569e-10	0.000686845	0.63663	-1.57077
14982	205527_PM_s_at	50628	GEMIN4	gem (nuclear organelle) associated protein 4	NM_015721	1.60568e-08	3.80513e-07	0.636643	-1.57074
14614	205159_PM_at	1439	CSF2RB	colony stimulating factor 2 receptor, beta, low-affinity (granulocyte-macrophage)	NM_000395	5.48511e-15	0.00019135	0.636747	-1.57048
23411	214104_PM_at	23432	GPR161	G protein-coupled receptor 161	NM_153832	4.99905e-09	0.000314726	0.636859	-1.57021
22174	212861_PM_at	84975	MFSD5	major facilitator superfamily domain containing 5	NM_001170790 /// NM_032889	5.22841e-12	3.9341e-08	0.637047	-1.56974
10343	200887_PM_s_at	6772	STAT1	signal transducer and activator of transcription 1, 91kDa	NM_007315 /// NM_139266	2.17619e-09	1.47254e-08	0.637088	-1.56964
37453	228191_PM_at	28982	FLVCR1	feline leukemia virus subgroup C cellular receptor 1	NM_014053	7.78127e-12	5.58923e-09	0.637165	-1.56945
39562	230300_PM_at	---	---	---	---	2.75443e-15	4.84828e-06	0.637186	-1.5694
23213	213906_PM_at	4603	MYBL1	v-myb myeloblastosis viral oncogene homolog (avian)-like 1	NM_001080416 /// NM_001144755	9.66414e-14	8.33453e-07	0.637229	-1.56929
32189	222902_PM_s_at	64789	DEM1	defects in morphology 1 homolog (S. cerevisiae)	NM_022774	1.83017e-09	2.11979e-07	0.637531	-1.56855
15837	206383_PM_s_at	9908	G3BP2	GTPase activating protein (SH3 domain) binding protein 2	NM_012297 /// NM_203504 /// NM_203505	3.53912e-08	7.98833e-06	0.637608	-1.56836
35393	226129_PM_at	286077	FAM83H	family with sequence similarity 83, member H	NM_198488	7.16794e-10	3.78476e-06	0.637625	-1.56832
27048	217755_PM_at	51155	HN1	hematological and neurological expressed 1	NM_001002032 /// NM_001002033 /// NM_016185	4.74123e-15	1.2956e-07	0.637743	-1.56803
38594	229332_PM_at	84842	HPDL	4-hydroxyphenylpyruvate dioxygenase-like	NM_032756	2.58798e-12	1.05036e-05	0.637781	-1.56794
51595	242338_PM_at	169200	TMEM64	transmembrane protein 64	NM_001008495 /// NM_001146273	1.57631e-07	5.72183e-06	0.638077	-1.56721
17784	208353_PM_x_at	286	ANK1	ankyrin 1, erythrocytic	NM_000037 /// NM_001142445 /// NM_001142446 /// NM_020475 /// NM_020476 /// NM_020477 /	1.3849e-10	0.00893514	0.638135	-1.56707
32746	223461_PM_at	51256	TBC1D7	TBC1 domain family, member 7	NM_001143964 /// NM_001143965 /// NM_001143966 /// NM_016495	1.18225e-08	9.97842e-09	0.638175	-1.56697
18167	208744_PM_x_at	10808	HSPH1	heat shock 105kDa/110kDa protein 1	NM_006644	5.69131e-14	6.57871e-10	0.638188	-1.56694
28196	218904_PM_s_at	55071	C9orf40	chromosome 9 open reading frame 40	NM_017998	3.03536e-14	5.62555e-07	0.638197	-1.56691
35000	225735_PM_at	57182	ANKRD50	ankyrin repeat domain 50	NM_001167882 /// NM_020337	1.6737e-12	1.65163e-06	0.638307	-1.56664
14122	204667_PM_at	3169	FOXA1	forkhead box A1	NM_004496	4.4674e-10	0.000127891	0.638395	-1.56643
38806	229544_PM_at	---	---	---	---	8.79256e-13	2.05392e-05	0.638597	-1.56593
36084	226821_PM_at	---	---	---	---	1.24764e-09	2.44101e-06	0.638648	-1.56581
32130	222843_PM_at	63979	FIGNL1	fidgetin-like 1	NM_001042762 /// NM_022116	3.0196e-14	6.10336e-10	0.638824	-1.56538
50730	241473_PM_at	---	---	---	---	5.77128e-12	0.00225512	0.638827	-1.56537
27362	218069_PM_at	79077	DCTPP1	dCTP pyrophosphatase 1	NM_024096	3.55495e-11	1.82386e-11	0.638979	-1.565
21810	212497_PM_at	93487	MAPK1IP1L	mitogen-activated protein kinase 1 interacting protein 1-like	NM_144578	2.88472e-07	0.00128097	0.639237	-1.56437
11346	201890_PM_at	6241	RRM2	ribonucleotide reductase M2	NM_001034 /// NM_001165931	3.36997e-12	3.14919e-07	0.639269	-1.56429
49780	240523_PM_at	100507466	LOC100507466	hypothetical LOC100507466	XR_109173 /// XR_111502 /// XR_114836	2.09152e-10	4.66037e-08	0.639686	-1.56327
19925	210529_PM_s_at	9747	FAM115A	family with sequence similarity 115, member A	NM_014719	0.000746159	0.00020443	0.63971	-1.56321
31795	222508_PM_s_at	55082	ARGLU1	arginine and glutamate rich 1	NM_018011	1.10604e-11	6.27739e-06	0.639829	-1.56292
12162	202706_PM_s_at	7372	UMPS	uridine monophosphate synthetase	NM_000373 /// NR_033434 /// NR_033437	2.67176e-15	1.75046e-11	0.639932	-1.56267
52246	242989_PM_at	---	---	---	---	2.04901e-09	3.35511e-05	0.640079	-1.56231
17386	207943_PM_x_at	5325	PLAGL1	pleiomorphic adenoma gene-like 1	NM_001080951 /// NM_001080952 /// NM_001080953 /// NM_001080954 /// NM_001080955 /// NM	1.7936e-15	8.69089e-05	0.640132	-1.56218
21556	212242_PM_at	7277	TUBA4A	tubulin, alpha 4a	NM_006000	2.55533e-16	3.11662e-10	0.640153	-1.56213
40496	231234_PM_at	1075	CTSC	cathepsin C	NM_001114173 /// NM_001814 /// NM_148170	7.18289e-08	0.00496404	0.64081	-1.56053
46214	236957_PM_at	157313	CDCA2	cell division cycle associated 2	NM_152562	1.88235e-05	8.99501e-06	0.640848	-1.56043
28570	219278_PM_at	9064	MAP3K6	mitogen-activated protein kinase kinase kinase 6	NM_004672	1.16078e-07	0.000252274	0.640876	-1.56036
33955	224688_PM_at	55069	C7orf42	chromosome 7 open reading frame 42	NM_017994	2.34115e-12	5.71489e-11	0.641019	-1.56002
2772	1556062_PM_at	10556	RPP30	ribonuclease P/MRP 30kDa subunit	NM_001104546 /// NM_006413	2.24253e-11	1.60204e-06	0.64105	-1.55994
37643	228381_PM_at	80063	ATF7IP2	activating transcription factor 7 interacting protein 2	NM_024997	9.70364e-08	0.000189248	0.641167	-1.55966
23408	214101_PM_s_at	9520	NPEPPS	Aminopeptidase puromycin sensitive	NM_006310	2.51994e-07	2.43213e-06	0.641269	-1.55941
14219	204764_PM_at	2342	FNTB	farnesyltransferase, CAAX box, beta	NM_002028	9.49078e-07	0.000140124	0.64183	-1.55804
13862	204407_PM_at	8458	TTF2	transcription termination factor, RNA polymerase II	NM_003594	1.81611e-09	2.59716e-08	0.641993	-1.55765
10980	201524_PM_x_at	7334	UBE2N	ubiquitin-conjugating enzyme E2N (UBC13 homolog, yeast)	NM_003348	7.45045e-15	2.31895e-11	0.642009	-1.55761
51487	242230_PM_at	6310	ATXN1	ataxin 1	NM_000332 /// NM_001128164	1.26726e-08	4.61749e-05	0.642163	-1.55724
2356	1555465_PM_at	255231	MCOLN2	mucolipin 2	NM_153259	0.000867641	0.000618537	0.642275	-1.55696
22389	213078_PM_x_at	254531	LPCAT4	lysophosphatidylcholine acyltransferase 4	NM_153613	7.44333e-08	6.04657e-05	0.642407	-1.55665
21412	212098_PM_at	151162 /// 4249	LOC151162 /// MGAT5	hypothetical LOC151162 /// mannosyl (alpha-1,6-)-glycoprotein beta-1,6-N-acetyl-glucosa	NM_002410 /// NR_024275	1.29171e-11	1.04212e-09	0.642484	-1.55646
13596	204141_PM_at	7280	TUBB2A	tubulin, beta 2A	NM_001069	1.69771e-15	9.10167e-10	0.642514	-1.55639
34326	225061_PM_at	55466	DNAJA4	DnaJ (Hsp40) homolog, subfamily A, member 4	NM_001130182 /// NM_001130183 /// NM_018602	4.54655e-11	3.70028e-09	0.64279	-1.55572
32135	222848_PM_at	64105	CENPK	centromere protein K	NM_022145	2.8237e-13	2.05711e-07	0.642845	-1.55559
27351	218058_PM_at	30827	CXXC1	CXXC finger protein 1	NM_001101654 /// NM_014593	0.000640335	0.000282865	0.642872	-1.55552
27406	218113_PM_at	23670	TMEM2	transmembrane protein 2	NM_001135820 /// NM_013390	1.76629e-13	2.71585e-08	0.642933	-1.55537
47289	238032_PM_at	---	---	---	---	6.2038e-13	0.000273971	0.642932	-1.55537
12520	203063_PM_at	9647	PPM1F	protein phosphatase, Mg2+/Mn2+ dependent, 1F	NM_014634	4.36102e-12	0.00119049	0.643234	-1.55464
12500	203043_PM_at	9189	ZBED1	zinc finger, BED-type containing 1	NM_001171135 /// NM_001171136 /// NM_004729	2.80794e-06	1.34221e-06	0.643519	-1.55396
45149	235892_PM_at	---	---	---	---	1.12549e-08	0.00388592	0.643544	-1.5539
20092	210702_PM_s_at	5740	PTGIS	prostaglandin I2 (prostacyclin) synthase	NM_000961	1.86127e-07	2.4084e-05	0.643596	-1.55377
14672	205217_PM_at	1678	TIMM8A	translocase of inner mitochondrial membrane 8 homolog A (yeast)	NM_001145951 /// NM_004085	8.0488e-08	1.71681e-07	0.643729	-1.55345
33489	224210_PM_s_at	11264	PXMP4	peroxisomal membrane protein 4, 24kDa	NM_007238 /// NM_183397	0.0002017	0.000261413	0.643785	-1.55331
36288	227025_PM_at	51535	PPHLN1	periphilin 1	NM_001143787 /// NM_001143788 /// NM_001143789 /// NM_016488 /// NM_201438 /// NM_20143	1.05958e-08	5.95855e-07	0.643885	-1.55307
34613	225348_PM_at	10772	SRSF10	serine/arginine-rich splicing factor 10	NM_001191005 /// NM_001191006 /// NM_001191007 /// NM_001191009 /// NM_006625 /// NM_05	2.82572e-12	1.99327e-08	0.644293	-1.55209
11692	202236_PM_s_at	6566	SLC16A1	solute carrier family 16, member 1 (monocarboxylic acid transporter 1)	NM_001166496 /// NM_003051	3.95263e-06	9.53126e-08	0.644415	-1.55179
18733	209311_PM_at	599	BCL2L2	BCL2-like 2	NM_004050	3.5845e-12	4.98109e-09	0.644656	-1.55121
22121	212808_PM_at	84901	NFATC2IP	nuclear factor of activated T-cells, cytoplasmic, calcineurin-dependent 2 interacting p	NM_032815	5.45605e-10	9.80975e-07	0.644743	-1.551
21841	212528_PM_at	27351	PPPDE2	PPPDE peptidase domain containing 2	NM_015704	5.56924e-10	1.56892e-06	0.6448	-1.55087
23375	214068_PM_at	146227	BEAN1	brain expressed, associated with NEDD4, 1	NM_001136106 /// NM_001178020 /// NM_001197224 /// NM_001197225	1.54535e-14	1.13723e-05	0.644874	-1.55069
21674	212361_PM_s_at	488	ATP2A2	ATPase, Ca++ transporting, cardiac muscle, slow twitch 2	NM_001135765 /// NM_001681 /// NM_170665	1.75775e-08	7.55755e-07	0.645208	-1.54989
31590	222303_PM_at	---	---	---	---	5.43307e-08	3.24197e-06	0.645503	-1.54918
13709	204254_PM_s_at	7421	VDR	vitamin D (1,25- dihydroxyvitamin D3) receptor	NM_000376 /// NM_001017535	1.58844e-10	1.96788e-09	0.64582	-1.54842
22670	213361_PM_at	23424	TDRD7	tudor domain containing 7	NM_014290	2.51843e-10	4.76328e-09	0.645875	-1.54829
13081	203626_PM_s_at	6502	SKP2	S-phase kinase-associated protein 2 (p45)	NM_005983 /// NM_032637	1.1517e-09	3.68625e-05	0.645889	-1.54825
35369	226105_PM_at	56913	C1GALT1	core 1 synthase, glycoprotein-N-acetylgalactosamine 3-beta-galactosyltransferase, 1	NM_020156	1.56919e-13	9.75519e-09	0.645957	-1.54809
22843	213534_PM_s_at	23178	PASK	PAS domain containing serine/threonine kinase	NM_015148	2.88199e-06	0.000206609	0.646026	-1.54793
12455	202998_PM_s_at	4017	LOXL2	lysyl oxidase-like 2	NM_002318	2.23009e-12	0.000460772	0.646127	-1.54768
22571	213262_PM_at	26278	SACS	spastic ataxia of Charlevoix-Saguenay (sacsin)	NM_014363	5.98762e-16	1.39712e-06	0.646158	-1.54761
39574	230312_PM_at	---	---	---	---	9.80465e-06	0.000128711	0.64622	-1.54746
19631	210222_PM_s_at	6252	RTN1	reticulon 1	NM_021136 /// NM_206852 /// NM_206857	1.60744e-12	7.80922e-05	0.646393	-1.54705
28618	219326_PM_s_at	10678	B3GNT2	UDP-GlcNAc:betaGal beta-1,3-N-acetylglucosaminyltransferase 2	NM_006577	1.50844e-12	0.000322925	0.646604	-1.54654
33605	224330_PM_s_at	51264	MRPL27	mitochondrial ribosomal protein L27	NM_016504	5.18872e-11	4.23494e-09	0.646622	-1.5465
29430	220138_PM_at	9421	HAND1	heart and neural crest derivatives expressed 1	NM_004821	2.35167e-11	1.33563e-06	0.646713	-1.54628
22088	212775_PM_at	23363	OBSL1	obscurin-like 1	NM_001173408 /// NM_001173431 /// NM_015311	2.65961e-08	3.47114e-05	0.646727	-1.54625
11402	201946_PM_s_at	10576	CCT2	chaperonin containing TCP1, subunit 2 (beta)	NM_001198842 /// NM_006431	3.0703e-09	5.20961e-07	0.646781	-1.54612
15730	206276_PM_at	8581	LY6D	lymphocyte antigen 6 complex, locus D	NM_003695	2.7374e-12	0.00148818	0.646921	-1.54578
13431	203976_PM_s_at	10036	CHAF1A	chromatin assembly factor 1, subunit A (p150)	NM_005483	4.33181e-09	4.96146e-05	0.647112	-1.54533
11124	201668_PM_x_at	4082	MARCKS	myristoylated alanine-rich protein kinase C substrate	NM_002356	9.91497e-06	7.69703e-05	0.647144	-1.54525
22466	213155_PM_at	23302	WSCD1	WSC domain containing 1	NM_015253	0.000984048	0.000165371	0.647262	-1.54497
30177	220885_PM_s_at	55835	CENPJ	centromere protein J	NM_018451	0.00182252	0.000160271	0.647331	-1.5448
14138	204683_PM_at	3384	ICAM2	intercellular adhesion molecule 2	NM_000873 /// NM_001099786 /// NM_001099787 /// NM_001099788 /// NM_001099789	1.34024e-10	0.000333276	0.64743	-1.54457
28644	219352_PM_at	55008	HERC6	hect domain and RLD 6	NM_001165136 /// NM_017912	6.29127e-13	2.23587e-06	0.647455	-1.54451
34881	225616_PM_at	283377	SPRYD4	SPRY domain containing 4	NM_207344	7.05232e-08	4.1554e-06	0.647468	-1.54448
37572	228310_PM_at	55740	ENAH	enabled homolog (Drosophila)	NM_001008493 /// NM_018212	6.80156e-11	5.7553e-07	0.647515	-1.54437
21165	211841_PM_s_at	8718	TNFRSF25	tumor necrosis factor receptor superfamily, member 25	NM_001039664 /// NM_003790 /// NM_148965 /// NM_148966 /// NM_148967 /// NM_148970	8.48821e-09	0.000812437	0.64752	-1.54435
38096	228834_PM_at	10140	TOB1	transducer of ERBB2, 1	NM_005749	6.05231e-08	1.85945e-06	0.647555	-1.54427
28942	219650_PM_at	54821	ERCC6L	excision repair cross-complementing rodent repair deficiency, complementation group 6-l	NM_017669	7.51425e-10	2.31041e-07	0.647596	-1.54417
34911	225646_PM_at	1075	CTSC	cathepsin C	NM_001114173 /// NM_001814 /// NM_148170	2.35817e-13	1.25328e-08	0.647633	-1.54408
39958	230696_PM_at	100507778	LOC100507778	hypothetical LOC100507778	XR_111562	1.82467e-05	3.08002e-06	0.647655	-1.54403
14312	204857_PM_at	8379	MAD1L1	MAD1 mitotic arrest deficient-like 1 (yeast)	NM_001013836 /// NM_001013837 /// NM_003550	0.00182463	0.000212237	0.647656	-1.54403
11610	202154_PM_x_at	10381	TUBB3	tubulin, beta 3	NM_001197181 /// NM_006086	9.51618e-11	1.06335e-08	0.64818	-1.54278
3515	1557219_PM_at	---	---	---	---	9.38658e-07	2.97843e-05	0.648241	-1.54264
27542	218249_PM_at	64429	ZDHHC6	zinc finger, DHHC-type containing 6	NM_022494	5.55665e-10	2.61596e-08	0.648491	-1.54204
12670	203214_PM_x_at	983	CDK1	cyclin-dependent kinase 1	NM_001170406 /// NM_001170407 /// NM_001786 /// NM_033379	7.32996e-08	1.68922e-08	0.648941	-1.54097
32249	222962_PM_s_at	55388	MCM10	minichromosome maintenance complex component 10	NM_018518 /// NM_182751	8.13263e-05	0.00142818	0.649011	-1.54081
47844	238587_PM_at	84959	UBASH3B	ubiquitin associated and SH3 domain containing B	NM_032873	4.39738e-10	4.28159e-05	0.649044	-1.54073
29299	220007_PM_at	79828	METTL8	methyltransferase like 8	NM_024770	2.4053e-08	1.74483e-06	0.649131	-1.54052
19016	209598_PM_at	10687	PNMA2	paraneoplastic antigen MA2	NM_007257	1.96557e-14	2.64922e-05	0.649149	-1.54048
32558	223273_PM_at	84520	C14orf142	chromosome 14 open reading frame 142	NM_032490	6.89623e-08	4.29009e-07	0.649161	-1.54045
1306	1554057_PM_at	645676	LOC645676	hypothetical LOC645676	NR_027023	0.000118656	3.18473e-05	0.649195	-1.54037
18062	208637_PM_x_at	87	ACTN1	actinin, alpha 1	NM_001102 /// NM_001130004 /// NM_001130005	0.000184877	7.69893e-06	0.649403	-1.53988
34601	225336_PM_at	9169	SRSF2IP	serine/arginine-rich splicing factor 2, interacting protein	NM_004719	4.02229e-09	2.2333e-08	0.649436	-1.5398
10842	201386_PM_s_at	1665	DHX15	DEAH (Asp-Glu-Ala-His) box polypeptide 15	NM_001358	1.28283e-12	5.22203e-10	0.649441	-1.53979
21337	212023_PM_s_at	4288	MKI67	antigen identified by monoclonal antibody Ki-67	NM_001145966 /// NM_002417	6.72316e-06	1.50389e-06	0.649583	-1.53945
38840	229578_PM_at	57158	JPH2	junctophilin 2	NM_020433 /// NM_175913	3.13147e-09	0.00027649	0.649648	-1.5393
34831	225566_PM_at	8828	NRP2	neuropilin 2	NM_003872 /// NM_018534 /// NM_201264 /// NM_201266 /// NM_201267 /// NM_201279	1.66303e-11	2.0238e-07	0.649676	-1.53923
51701	242444_PM_at	114904	C1QTNF6	C1q and tumor necrosis factor related protein 6	NM_031910 /// NM_182486	1.53103e-06	0.000176237	0.649784	-1.53897
1896	1554863_PM_s_at	55816	DOK5	docking protein 5	NM_018431	9.71843e-18	6.95087e-06	0.650031	-1.53839
37874	228612_PM_at	---	---	---	---	5.78272e-08	9.12781e-08	0.650439	-1.53742
13166	203711_PM_s_at	26275	HIBCH	3-hydroxyisobutyryl-CoA hydrolase	NM_014362 /// NM_198047	6.10235e-12	2.38356e-08	0.650443	-1.53741
21883	212570_PM_at	23052	ENDOD1	endonuclease domain containing 1	NM_015036	3.48639e-07	4.57904e-06	0.650497	-1.53729
30279	220987_PM_s_at	56672 /// 81788	C11orf17 /// NUAK2	chromosome 11 open reading frame 17 /// NUAK family, SNF1-like kinase, 2	NM_020642 /// NM_030952 /// NM_182901	9.80026e-09	4.04007e-05	0.650556	-1.53715
15610	206156_PM_at	2709	GJB5	gap junction protein, beta 5, 31.1kDa	NM_005268	6.40285e-15	2.41254e-06	0.650748	-1.53669
21283	211968_PM_s_at	3320	HSP90AA1	heat shock protein 90kDa alpha (cytosolic), class A member 1	NM_001017963 /// NM_005348	1.08202e-14	1.45608e-08	0.650802	-1.53656
31438	222150_PM_s_at	54103	PION	pigeon homolog (Drosophila)	NM_017439	6.42841e-12	0.000198711	0.650881	-1.53638
54365	40472_PM_at	254531	LPCAT4	lysophosphatidylcholine acyltransferase 4	NM_153613	1.23288e-11	4.65894e-08	0.651096	-1.53587
35850	226586_PM_at	203286	ANKS6	ankyrin repeat and sterile alpha motif domain containing 6	NM_173551	1.59237e-06	2.5883e-07	0.651435	-1.53507
2667	1555902_PM_at	64860	ARMCX5	armadillo repeat containing, X-linked 5	NM_001168478 /// NM_001168479 /// NM_001168480 /// NM_001168482 /// NM_001168485 /// NM	0.00429196	0.000501408	0.65147	-1.53499
22883	213574_PM_s_at	---	---	---	---	6.70172e-13	4.24076e-07	0.651478	-1.53497
14931	205476_PM_at	6364	CCL20	chemokine (C-C motif) ligand 20	NM_001130046 /// NM_004591	3.94987e-13	0.000824733	0.651532	-1.53485
14281	204826_PM_at	899	CCNF	cyclin F	NM_001761	1.79379e-06	2.4748e-06	0.651537	-1.53483
29282	219990_PM_at	79733	E2F8	E2F transcription factor 8	NM_024680	4.38458e-06	7.74765e-05	0.651613	-1.53465
15813	206359_PM_at	9021	SOCS3	suppressor of cytokine signaling 3	NM_003955	0.000518881	0.000395278	0.651637	-1.5346
34344	225079_PM_at	2013	EMP2	epithelial membrane protein 2	NM_001424	3.36658e-10	2.94235e-06	0.651764	-1.5343
19045	209627_PM_s_at	26031	OSBPL3	oxysterol binding protein-like 3	NM_015550 /// NM_145320 /// NM_145321 /// NM_145322	7.50684e-12	3.58749e-09	0.651981	-1.53379
29007	219715_PM_s_at	55775	TDP1	tyrosyl-DNA phosphodiesterase 1	NM_001008744 /// NM_018319	3.57459e-12	3.1111e-08	0.652021	-1.53369
26393	217097_PM_s_at	57157	PHTF2	putative homeodomain transcription factor 2	NM_001127357 /// NM_001127358 /// NM_001127359 /// NM_001127360 /// NM_020432	0.000156798	0.000103886	0.652208	-1.53325
28124	218832_PM_x_at	408	ARRB1	arrestin, beta 1	NM_004041 /// NM_020251	4.3305e-10	4.65975e-05	0.652353	-1.53291
22575	213266_PM_at	27229	TUBGCP4	Tubulin, gamma complex associated protein 4	NM_014444	5.60053e-06	2.99887e-05	0.652447	-1.53269
36011	226748_PM_at	256586	LYSMD2	LysM, putative peptidoglycan-binding, domain containing 2	NM_001143917 /// NM_153374	1.36356e-12	1.22283e-10	0.65246	-1.53266
480	1552921_PM_a_at	63979	FIGNL1	fidgetin-like 1	NM_001042762 /// NM_022116	1.0177e-08	1.15112e-05	0.652496	-1.53258
22540	213230_PM_at	30850	CDR2L	cerebellar degeneration-related protein 2-like	NM_014603	0.000101807	4.92377e-05	0.652593	-1.53235
18690	209268_PM_at	11311	VPS45	vacuolar protein sorting 45 homolog (S. cerevisiae)	NM_007259	1.76828e-14	2.43509e-09	0.652628	-1.53227
14447	204992_PM_s_at	5217	PFN2	profilin 2	NM_002628 /// NM_053024	1.37984e-14	7.72529e-05	0.652793	-1.53188
24133	214830_PM_at	145389	SLC38A6	solute carrier family 38, member 6	NM_001172702 /// NM_153811 /// NR_033344	5.95765e-09	3.56688e-06	0.65287	-1.5317
10945	201489_PM_at	10105	PPIF	peptidylprolyl isomerase F	NM_005729	1.65282e-09	1.83927e-09	0.653245	-1.53082
39188	229926_PM_at	---	---	---	---	9.20175e-10	1.68219e-06	0.653258	-1.53079
29699	220407_PM_s_at	7042	TGFB2	transforming growth factor, beta 2	NM_001135599 /// NM_003238	5.44926e-05	3.80423e-05	0.653338	-1.5306
11001	201545_PM_s_at	8106	PABPN1	poly(A) binding protein, nuclear 1	NM_004643	3.26807e-09	8.35501e-06	0.653349	-1.53058
51317	242060_PM_x_at	51131	PHF11	PHD finger protein 11	NM_001040443 /// NM_001040444	1.44661e-07	1.48637e-05	0.653358	-1.53056
36188	226925_PM_at	92370	ACPL2	acid phosphatase-like 2	NM_001037172 /// NM_152282	1.18238e-09	7.876e-06	0.653378	-1.53051
12134	202678_PM_at	2958	GTF2A2	general transcription factor IIA, 2, 12kDa	NM_004492	9.80997e-13	6.05029e-12	0.653384	-1.53049
9157	1569322_PM_at	439990	LOC439990	hypothetical LOC439990	XR_110426 /// XR_111093 /// XR_114392	7.27605e-07	2.12449e-05	0.653436	-1.53037
36502	227239_PM_at	84668	FAM126A	family with sequence similarity 126, member A	NM_032581	1.48143e-16	3.69529e-05	0.653518	-1.53018
13877	204422_PM_s_at	2247	FGF2	fibroblast growth factor 2 (basic)	NM_002006	1.36373e-16	0.000190769	0.653882	-1.52933
40399	231137_PM_at	3419	IDH3A	isocitrate dehydrogenase 3 (NAD+) alpha	NM_005530	1.36702e-08	0.000303948	0.653957	-1.52915
13320	203865_PM_s_at	104	ADARB1	adenosine deaminase, RNA-specific, B1	NM_001112 /// NM_001160230 /// NM_015833 /// NM_015834 /// NR_027672 /// NR_027673 ///	1.57648e-06	0.000135051	0.654062	-1.52891
46809	237552_PM_at	---	---	---	---	1.08936e-17	2.20963e-05	0.654074	-1.52888
18212	208789_PM_at	284119	PTRF	polymerase I and transcript release factor	NM_012232	1.50296e-16	2.31621e-05	0.65431	-1.52833
34311	225046_PM_at	389831	LOC389831	hypothetical LOC389831	XR_110809	3.06697e-14	1.88032e-07	0.654368	-1.52819
28831	219539_PM_at	79833	GEMIN6	gem (nuclear organelle) associated protein 6	NM_024775	9.47667e-13	9.52906e-11	0.654517	-1.52784
22994	213686_PM_at	23230	VPS13A	vacuolar protein sorting 13 homolog A (S. cerevisiae)	NM_001018037 /// NM_001018038 /// NM_015186 /// NM_033305	1.75773e-11	3.70392e-05	0.654772	-1.52725
2770	1556060_PM_a_at	26036	ZNF451	zinc finger protein 451	NM_001031623 /// NM_015555	4.69089e-08	2.36695e-06	0.654796	-1.52719
34339	225074_PM_at	84932	RAB2B	RAB2B, member RAS oncogene family	NM_001163380 /// NM_032846 /// NR_028074	2.30457e-10	5.59484e-10	0.655014	-1.52669
8732	1568249_PM_at	26776 /// 388796	LOC388796 /// SNORA71B	hypothetical LOC388796 /// small nucleolar RNA, H/ACA box 71B	NR_002910 /// NR_015366 /// NR_027241	0.00251373	0.00213903	0.655018	-1.52667
3990	1557918_PM_s_at	6566	SLC16A1	solute carrier family 16, member 1 (monocarboxylic acid transporter 1)	NM_001166496 /// NM_003051	0.00134692	5.23784e-05	0.655448	-1.52567
32870	223586_PM_at	56938	ARNTL2	aryl hydrocarbon receptor nuclear translocator-like 2	NM_020183	2.46079e-11	7.97197e-07	0.655509	-1.52553
44523	235266_PM_at	29028	ATAD2	ATPase family, AAA domain containing 2	NM_014109	2.19388e-08	0.000227218	0.65554	-1.52546
19093	209677_PM_at	5584	PRKCI	protein kinase C, iota	NM_002740	6.79023e-10	2.16805e-05	0.655975	-1.52445
3994	1557938_PM_s_at	284119	PTRF	polymerase I and transcript release factor	NM_012232	7.06747e-13	0.00212191	0.656257	-1.52379
22955	213647_PM_at	1763	DNA2	DNA replication helicase 2 homolog (yeast)	NM_001080449	2.74776e-10	7.63447e-08	0.656284	-1.52373
44845	235588_PM_at	157570	ESCO2	establishment of cohesion 1 homolog 2 (S. cerevisiae)	NM_001017420	1.24085e-08	5.69265e-06	0.656329	-1.52363
19955	210559_PM_s_at	983	CDK1	cyclin-dependent kinase 1	NM_001170406 /// NM_001170407 /// NM_001786 /// NM_033379	8.55591e-08	2.37522e-08	0.656411	-1.52344
35282	226018_PM_at	222166	C7orf41	chromosome 7 open reading frame 41	NM_152793	6.37092e-08	4.93977e-05	0.656551	-1.52311
2173	1555234_PM_a_at	57381	RHOJ	ras homolog gene family, member J	NM_020663	4.43517e-11	1.52445e-05	0.6566	-1.523
45135	235878_PM_at	9014	TAF1B	TATA box binding protein (TBP)-associated factor, RNA polymerase I, B, 63kDa	NM_005680	6.10721e-05	7.12484e-05	0.65661	-1.52297
13974	204519_PM_s_at	51090	PLLP	plasmolipin	NM_015993	7.55616e-13	1.83624e-06	0.65675	-1.52265
39427	230165_PM_at	151246	SGOL2	shugoshin-like 2 (S. pombe)	NM_001160033 /// NM_001160046 /// NM_152524	2.58853e-10	1.59784e-07	0.656823	-1.52248
28548	219256_PM_s_at	54436	SH3TC1	SH3 domain and tetratricopeptide repeats 1	NM_018986	1.83479e-08	0.0020262	0.656842	-1.52244
30226	220934_PM_s_at	79064	TMEM223	transmembrane protein 223	NM_001080501	7.77483e-14	1.76694e-12	0.657018	-1.52203
34534	225269_PM_s_at	5937	RBMS1	RNA binding motif, single stranded interacting protein 1	NM_002897 /// NM_016836	1.11257e-12	1.33301e-07	0.657088	-1.52187
21449	212135_PM_s_at	493	ATP2B4	ATPase, Ca++ transporting, plasma membrane 4	NM_001001396 /// NM_001684	1.48404e-08	0.000679978	0.65739	-1.52117
21991	212678_PM_at	4763	NF1	neurofibromin 1	NM_000267 /// NM_001042492 /// NM_001128147	6.51507e-05	0.000283992	0.657492	-1.52093
29128	219836_PM_at	79413	ZBED2	zinc finger, BED-type containing 2	NM_024508	7.66673e-15	0.000117615	0.657518	-1.52087
37741	228479_PM_at	6646	SOAT1	sterol O-acyltransferase 1	NM_003101	5.39763e-18	8.17491e-06	0.657533	-1.52084
20510	211139_PM_s_at	4664	NAB1	NGFI-A binding protein 1 (EGR1 binding protein 1)	NM_005966	2.92506e-10	9.26108e-06	0.657567	-1.52076
9887	1570523_PM_s_at	83734	ATG10	ATG10 autophagy related 10 homolog (S. cerevisiae)	NM_001131028 /// NM_031482	0.000597717	0.000874775	0.657611	-1.52066
13896	204441_PM_s_at	23649	POLA2	polymerase (DNA directed), alpha 2 (70kD subunit)	NM_002689	3.23601e-13	1.64171e-07	0.658019	-1.51971
19934	210538_PM_s_at	330	BIRC3	baculoviral IAP repeat-containing 3	NM_001165 /// NM_182962	8.11552e-15	0.000419398	0.658191	-1.51932
44817	235560_PM_at	---	---	---	---	6.95183e-11	0.000420681	0.658392	-1.51885
18640	209218_PM_at	6713	SQLE	squalene epoxidase	NM_003129	1.18289e-16	2.34731e-11	0.658462	-1.51869
22203	212890_PM_at	124565	SLC38A10	solute carrier family 38, member 10	NM_001037984 /// NM_138570	8.43232e-07	4.28183e-06	0.658495	-1.51861
15655	206201_PM_s_at	4223	MEOX2	mesenchyme homeobox 2	NM_005924	3.42432e-23	1.21521e-07	0.658531	-1.51853
38612	229350_PM_x_at	84875	PARP10	poly (ADP-ribose) polymerase family, member 10	NM_032789	0.000633775	0.00066036	0.658855	-1.51778
28157	218865_PM_at	64757	MOSC1	MOCO sulphurase C-terminal domain containing 1	NM_022746	6.32671e-09	0.000175207	0.659084	-1.51726
22666	213357_PM_at	404672	GTF2H5	general transcription factor IIH, polypeptide 5	NM_207118	5.17128e-10	1.62113e-09	0.659137	-1.51713
37181	227919_PM_at	652995	UCA1	urothelial cancer associated 1 (non-protein coding)	NR_015379	3.27948e-22	3.98129e-06	0.659145	-1.51712
14918	205463_PM_s_at	5154	PDGFA	platelet-derived growth factor alpha polypeptide	NM_002607 /// NM_033023	4.27521e-13	1.15039e-06	0.659175	-1.51705
11888	202432_PM_at	5532	PPP3CB	protein phosphatase 3, catalytic subunit, beta isozyme	NM_001142353 /// NM_001142354 /// NM_021132	2.11654e-13	1.98313e-08	0.659518	-1.51626
1766	1554696_PM_s_at	7298	TYMS	thymidylate synthetase	NM_001071	2.35641e-07	2.04154e-05	0.659617	-1.51603
38807	229545_PM_at	55612	FERMT1	fermitin family member 1	NM_017671	6.61462e-11	0.000145682	0.659999	-1.51515
28158	218866_PM_s_at	51728	POLR3K	polymerase (RNA) III (DNA directed) polypeptide K, 12.3 kDa	NM_016310	1.12644e-08	4.63118e-07	0.660431	-1.51416
12641	203185_PM_at	9770	RASSF2	Ras association (RalGDS/AF-6) domain family member 2	NM_014737 /// NM_170774	1.29429e-08	7.26287e-06	0.660536	-1.51392
28274	218982_PM_s_at	349075 /// 51373	MRPS17 /// ZNF713	mitochondrial ribosomal protein S17 /// zinc finger protein 713	NM_015969 /// NM_182633	3.37845e-09	6.85756e-09	0.661081	-1.51267
33912	224645_PM_at	1979	EIF4EBP2	eukaryotic translation initiation factor 4E binding protein 2	NM_004096	5.0917e-05	0.000246701	0.661205	-1.51239
15194	205739_PM_x_at	51427	ZNF107	zinc finger protein 107	NM_001013746 /// NM_016220	1.57845e-10	0.000314972	0.661284	-1.51221
2864	1556209_PM_at	9976	CLEC2B	C-type lectin domain family 2, member B	NM_005127	2.42455e-16	0.00109041	0.661401	-1.51194
13235	203780_PM_at	10205	MPZL2	myelin protein zero-like 2	NM_005797 /// NM_144765	6.04182e-14	0.000595194	0.66152	-1.51167
29377	220085_PM_at	3070	HELLS	helicase, lymphoid-specific	NM_018063	4.62184e-06	0.00107281	0.66153	-1.51165
36059	226796_PM_at	116236	ABHD15	abhydrolase domain containing 15	NM_198147	2.9295e-05	0.000441503	0.661527	-1.51165
32111	222824_PM_at	11164	NUDT5	nudix (nucleoside diphosphate linked moiety X)-type motif 5	NM_014142	2.67002e-11	1.54576e-06	0.661562	-1.51157
263	1552619_PM_a_at	54443	ANLN	anillin, actin binding protein	NM_018685	6.07765e-06	2.32625e-07	0.661598	-1.51149
29371	220079_PM_s_at	84196	USP48	ubiquitin specific peptidase 48	NM_001032730 /// NM_032236	1.29534e-12	2.32983e-07	0.661686	-1.51129
19878	210473_PM_s_at	166647	GPR125	G protein-coupled receptor 125	NM_145290	2.75482e-09	1.5468e-07	0.661797	-1.51104
1695	1554597_PM_at	---	---	---	---	0.0015707	0.00332365	0.662115	-1.51031
14272	204817_PM_at	9700	ESPL1	extra spindle pole bodies homolog 1 (S. cerevisiae)	NM_012291	1.06967e-07	0.000122827	0.662284	-1.50993
36145	226882_PM_x_at	10785	WDR4	WD repeat domain 4	NM_018669 /// NM_033661	9.6345e-07	3.51309e-05	0.662502	-1.50943
34684	225419_PM_at	136647	C7orf11	chromosome 7 open reading frame 11	NM_138701	2.57006e-12	5.35977e-09	0.663072	-1.50813
32801	223516_PM_s_at	100188893 /// 29964	PRICKLE4 /// TOMM6	prickle homolog 4 (Drosophila) /// translocase of outer mitochondrial membrane 6 homolo	NM_001134493 /// NM_013397	1.90569e-11	4.08553e-07	0.663086	-1.5081
17189	207740_PM_s_at	23636	NUP62	nucleoporin 62kDa	NM_001193357 /// NM_012346 /// NM_016553 /// NM_153718 /// NM_153719	4.54994e-10	2.73854e-06	0.663159	-1.50793
36221	226958_PM_s_at	400569	MED11	mediator complex subunit 11	NM_001001683	1.22894e-09	1.33174e-07	0.663181	-1.50788
34558	225293_PM_at	85301	COL27A1	collagen, type XXVII, alpha 1	NM_032888	1.41324e-17	2.53053e-05	0.663212	-1.50781
5305	1560339_PM_s_at	4676	NAP1L4	nucleosome assembly protein 1-like 4	NM_005969	1.71206e-06	7.1912e-05	0.663345	-1.50751
28088	218796_PM_at	55612	FERMT1	fermitin family member 1	NM_017671	3.73358e-16	5.5929e-09	0.663491	-1.50718
41585	232323_PM_s_at	55761	TTC17	tetratricopeptide repeat domain 17	NM_018259	1.88674e-09	3.41181e-06	0.663705	-1.50669
32690	223405_PM_at	80896	NPL	N-acetylneuraminate pyruvate lyase (dihydrodipicolinate synthase)	NM_030769	4.94846e-10	0.00171387	0.663736	-1.50662
12666	203210_PM_s_at	5985	RFC5	replication factor C (activator 1) 5, 36.5kDa	NM_001130112 /// NM_001130113 /// NM_007370 /// NM_181578	1.04875e-14	1.25458e-06	0.663945	-1.50615
35822	226558_PM_at	389834	LOC389834	ankyrin repeat domain 57 pseudogene	NR_027420	6.66864e-14	6.4875e-07	0.663948	-1.50614
28929	219637_PM_at	80210	ARMC9	armadillo repeat containing 9	NM_025139	1.06934e-09	9.6173e-05	0.663958	-1.50612
29758	220466_PM_at	80071	CCDC15	coiled-coil domain containing 15	NM_025004	1.36095e-06	1.12346e-05	0.663995	-1.50604
34668	225403_PM_at	138716	C9orf23	chromosome 9 open reading frame 23	NM_148178 /// NM_148179	2.56047e-13	9.79546e-10	0.664118	-1.50576
14755	205300_PM_s_at	11066	SNRNP35	small nuclear ribonucleoprotein 35kDa (U11/U12)	NM_022717 /// NM_180699	2.68721e-13	2.68499e-07	0.664511	-1.50487
41445	232183_PM_at	84947	SERAC1	serine active site containing 1	NM_032861	8.11239e-07	0.00159375	0.664606	-1.50465
35774	226510_PM_at	25938	HEATR5A	HEAT repeat containing 5A	NM_015473	2.38675e-10	3.02969e-08	0.664746	-1.50433
25243	215942_PM_s_at	51512	GTSE1	G-2 and S-phase expressed 1	NM_016426	1.39711e-06	0.000293677	0.664957	-1.50386
19196	209780_PM_at	57157	PHTF2	putative homeodomain transcription factor 2	NM_001127357 /// NM_001127358 /// NM_001127359 /// NM_001127360 /// NM_020432	3.68694e-11	5.59219e-09	0.665273	-1.50314
27524	218231_PM_at	55577	NAGK	N-acetylglucosamine kinase	NM_017567	1.20047e-08	2.81223e-08	0.665503	-1.50262
12834	203379_PM_at	6195	RPS6KA1	ribosomal protein S6 kinase, 90kDa, polypeptide 1	NM_001006665 /// NM_002953	4.42116e-07	3.38519e-07	0.665642	-1.50231
27843	218550_PM_s_at	55222	LRRC20	leucine rich repeat containing 20	NM_018205 /// NM_018239 /// NM_207119	4.54916e-05	0.00275255	0.6657	-1.50218
36323	227060_PM_at	84957	RELT	RELT tumor necrosis factor receptor	NM_032871 /// NM_152222	7.01735e-10	4.53186e-06	0.665731	-1.50211
30937	221648_PM_s_at	100507192	LOC100507192	hypothetical LOC100507192	XR_108379 /// XR_112035 /// XR_114829	2.68226e-16	7.28482e-06	0.665768	-1.50202
13326	203871_PM_at	26168	SENP3	SUMO1/sentrin/SMT3 specific peptidase 3	NM_015670	0.000122203	0.000484577	0.665874	-1.50179
12069	202613_PM_at	1503	CTPS	CTP synthase	NM_001905	9.83913e-15	1.27281e-08	0.665919	-1.50168
28243	218951_PM_s_at	55344	PLCXD1	phosphatidylinositol-specific phospholipase C, X domain containing 1	NM_018390 /// NR_028057	5.26202e-10	0.000619318	0.66596	-1.50159
13785	204330_PM_s_at	6183	MRPS12	mitochondrial ribosomal protein S12	NM_021107 /// NM_033362 /// NM_033363	0.000182675	0.00174025	0.666003	-1.50149
13710	204255_PM_s_at	7421	VDR	vitamin D (1,25- dihydroxyvitamin D3) receptor	NM_000376 /// NM_001017535	1.24243e-07	4.56138e-06	0.66603	-1.50143
13856	204401_PM_at	3783	KCNN4	potassium intermediate/small conductance calcium-activated channel, subfamily N, member	NM_002250	2.51173e-09	2.43139e-06	0.666185	-1.50109
21639	212326_PM_at	55187	VPS13D	vacuolar protein sorting 13 homolog D (S. cerevisiae)	NM_015378 /// NM_018156	2.54875e-08	0.00105679	0.666199	-1.50105
14294	204839_PM_at	51367	POP5	processing of precursor 5, ribonuclease P/MRP subunit (S. cerevisiae)	NM_015918 /// NM_198202	4.39331e-17	1.80239e-11	0.666406	-1.50059
31900	222613_PM_at	57102	C12orf4	chromosome 12 open reading frame 4	NM_020374	1.32934e-12	5.25211e-08	0.666443	-1.5005
18049	208624_PM_s_at	1981	EIF4G1	eukaryotic translation initiation factor 4 gamma, 1	NM_001194946 /// NM_001194947 /// NM_004953 /// NM_182917 /// NM_198241 /// NM_198242 /	3.80466e-07	0.0103968	0.666596	-1.50016
38171	228909_PM_at	642852	LOC642852	hypothetical LOC642852	NR_026943	4.78739e-07	3.42188e-06	0.666635	-1.50007
12650	203194_PM_s_at	4928	NUP98	nucleoporin 98kDa	NM_005387 /// NM_016320 /// NM_139131 /// NM_139132	0.000282618	0.000246345	0.666652	-1.50003
47278	238021_PM_s_at	643911	CRNDE	colorectal neoplasia differentially expressed (non-protein coding)	NR_034105 /// NR_034106	6.2455e-13	9.93482e-07	1.50039	1.50039
29150	219858_PM_s_at	54842	MFSD6	major facilitator superfamily domain containing 6	NM_017694	1.4706e-09	1.24099e-05	1.50089	1.50089
27943	218651_PM_s_at	55323	LARP6	La ribonucleoprotein domain family, member 6	NM_018357 /// NM_197958	1.68096e-10	1.17658e-07	1.50124	1.50124
47935	238678_PM_at	402483	FLJ45340	hypothetical LOC402483	NR_024368	0.0346686	0.00443453	1.50126	1.50126
3452	1557118_PM_a_at	---	---	---	---	2.47679e-06	0.00337749	1.50146	1.50146
19694	210286_PM_s_at	9497	SLC4A7	solute carrier family 4, sodium bicarbonate cotransporter, member 7	NM_003615	5.20631e-10	1.09462e-05	1.5017	1.5017
23417	214110_PM_s_at	---	---	---	---	1.71129e-06	2.61144e-05	1.50187	1.50187
1494	1554324_PM_s_at	51626	DYNC2LI1	dynein, cytoplasmic 2, light intermediate chain 1	NM_001193464 /// NM_015522 /// NM_016008	0.0127097	0.000532721	1.50212	1.50212
53423	244165_PM_at	54906	C10orf18	chromosome 10 open reading frame 18	NM_017782	6.25922e-08	0.000226697	1.5024	1.5024
33627	224352_PM_s_at	1073	CFL2	cofilin 2 (muscle)	NM_021914 /// NM_138638 /// NR_028130 /// NR_028131 /// NR_028132	3.35789e-10	2.768e-07	1.50269	1.50269
19097	209681_PM_at	10560	SLC19A2	solute carrier family 19 (thiamine transporter), member 2	NM_006996	1.80515e-10	5.40441e-10	1.50271	1.50271
38254	228992_PM_at	80306	MED28	mediator complex subunit 28	NM_025205	1.37031e-11	8.49531e-10	1.50277	1.50277
54694	AFFX-r2-Bs-thr-3_s_at	---	---	---	---	0.0127744	0.00546077	1.50287	1.50287
19252	209838_PM_at	9318	COPS2	COP9 constitutive photomorphogenic homolog subunit 2 (Arabidopsis)	NM_001143887 /// NM_004236	5.21149e-09	3.95253e-07	1.50289	1.50289
28902	219610_PM_at	64283	RGNEF	190 kDa guanine nucleotide exchange factor	NM_001080479 /// NM_001177693	1.48325e-09	3.60283e-06	1.50336	1.50336
44164	234907_PM_x_at	---	---	---	---	1.00897e-06	0.00163793	1.50354	1.50354
40082	230820_PM_at	---	---	---	---	9.43262e-08	0.00254522	1.50371	1.50371
29167	219875_PM_s_at	51029	PPPDE1	PPPDE peptidase domain containing 1	NM_016076	0.000719022	5.83817e-05	1.50429	1.50429
49074	239817_PM_at	---	---	---	---	0.00326777	0.000504928	1.5045	1.5045
33713	224444_PM_s_at	84791	C1orf97	chromosome 1 open reading frame 97	NR_026761	5.29575e-06	2.34848e-06	1.50492	1.50492
12525	203068_PM_at	9903	KLHL21	kelch-like 21 (Drosophila)	NM_014851	9.48089e-15	1.02231e-06	1.50537	1.50537
19028	209610_PM_s_at	6509	SLC1A4	solute carrier family 1 (glutamate/neutral amino acid transporter), member 4	NM_001193493 /// NM_003038	1.3514e-17	1.11524e-05	1.50538	1.50538
4825	1559496_PM_at	27068	PPA2	pyrophosphatase (inorganic) 2	NM_006903 /// NM_176866 /// NM_176867 /// NM_176869	0.00137286	0.000599657	1.50617	1.50617
13208	203753_PM_at	6925	TCF4	transcription factor 4	NM_001083962 /// NM_003199	1.45596e-17	7.74858e-05	1.50647	1.50647
11350	201894_PM_s_at	6745	SSR1	signal sequence receptor, alpha	NM_003144	9.24567e-11	2.33082e-10	1.50666	1.50666
37244	227982_PM_at	51091	SEPSECS	Sep (O-phosphoserine) tRNA:Sec (selenocysteine) tRNA synthase	NM_016955	1.08029e-10	3.51745e-06	1.50677	1.50677
23970	214666_PM_x_at	3658	IREB2	iron-responsive element binding protein 2	NM_004136	0.0175039	0.00144936	1.50689	1.50689
28769	219477_PM_s_at	374500 /// 55901	THSD1 /// THSD1P1	thrombospondin, type I, domain containing 1 /// thrombospondin, type I, domain containi	NM_018676 /// NM_199263 /// NR_002816	1.48887e-12	0.000117526	1.50737	1.50737
35266	226002_PM_at	2549	GAB1	GRB2-associated binding protein 1	NM_002039 /// NM_207123	9.65971e-14	5.43873e-07	1.50739	1.50739
1416	1554216_PM_at	55610	CCDC132	coiled-coil domain containing 132	NM_017667 /// NM_024553	0.00581369	0.000788577	1.50753	1.50753
36603	227340_PM_s_at	285704	RGMB	RGM domain family, member B	NM_001012761	3.38143e-09	9.82629e-05	1.50759	1.50759
1956	1554943_PM_at	7429	VIL1	villin 1	NM_007127	1.61215e-09	0.000548472	1.50796	1.50796
23144	213836_PM_s_at	55062	WIPI1	WD repeat domain, phosphoinositide interacting 1	NM_017983	5.0935e-15	2.87083e-07	1.50815	1.50815
44568	235311_PM_at	55033	FKBP14	FK506 binding protein 14, 22 kDa	NM_017946	8.83846e-10	1.70199e-05	1.50817	1.50817
30883	221593_PM_s_at	6160	RPL31	ribosomal protein L31	NM_000993 /// NM_001098577 /// NM_001099693	3.75096e-15	5.61506e-11	1.50836	1.50836
4417	1558783_PM_at	---	---	---	---	0.000283866	0.00297501	1.50888	1.50888
20121	210732_PM_s_at	3964	LGALS8	lectin, galactoside-binding, soluble, 8	NM_006499 /// NM_201543 /// NM_201544 /// NM_201545	7.17938e-17	5.65428e-08	1.50899	1.50899
41169	231907_PM_at	27	ABL2	v-abl Abelson murine leukemia viral oncogene homolog 2	NM_001136000 /// NM_001136001 /// NM_001168236 /// NM_001168237 /// NM_001168238 /// NM	6.23627e-12	3.73829e-06	1.5093	1.5093
12802	203347_PM_s_at	22823	MTF2	metal response element binding transcription factor 2	NM_001164391 /// NM_001164392 /// NM_001164393 /// NM_007358	6.68387e-07	0.000152753	1.51043	1.51043
48359	239102_PM_s_at	---	---	---	---	2.84573e-05	0.000105512	1.51054	1.51054
4367	1558702_PM_at	54881	TEX10	testis expressed 10	NM_001161584 /// NM_017746	1.42439e-06	0.000601352	1.51063	1.51063
41261	231999_PM_at	29123	ANKRD11	ankyrin repeat domain 11	NM_013275	6.45092e-07	5.84698e-05	1.51086	1.51086
158	1552472_PM_a_at	23527	ACAP2	ArfGAP with coiled-coil, ankyrin repeat and PH domains 2	NM_012287	1.05112e-10	0.00346294	1.51129	1.51129
37664	228402_PM_at	84327	ZBED3	zinc finger, BED-type containing 3	NM_032367	3.61358e-06	1.30633e-05	1.51158	1.51158
42224	232963_PM_at	---	---	---	---	0.0570132	0.00807519	1.51191	1.51191
26726	217433_PM_at	6867	TACC1	transforming, acidic coiled-coil containing protein 1	NM_001122824 /// NM_001146216 /// NM_006283	1.27779e-08	2.61211e-05	1.51226	1.51226
8073	1565886_PM_at	---	---	---	---	0.000112127	0.000404317	1.51229	1.51229
26965	217672_PM_x_at	10209	EIF1	eukaryotic translation initiation factor 1	NM_005801	7.51955e-05	1.54092e-05	1.51246	1.51246
15326	205871_PM_at	5342 /// 5343	PLGLB1 /// PLGLB2	plasminogen-like B1 /// plasminogen-like B2	NM_001032392 /// NM_002665	0.00199637	0.00063329	1.51259	1.51259
19381	209967_PM_s_at	1390	CREM	cAMP responsive element modulator	NM_001881 /// NM_181571 /// NM_182717 /// NM_182718 /// NM_182719 /// NM_182720 /// NM_	9.98412e-15	7.1393e-06	1.51286	1.51286
49214	239957_PM_at	---	---	---	---	6.60754e-05	0.00223723	1.5129	1.5129
45132	235875_PM_at	---	---	---	---	8.61901e-07	7.33595e-05	1.51291	1.51291
48508	239251_PM_at	---	---	---	---	6.11845e-07	0.00147765	1.51311	1.51311
28729	219437_PM_s_at	29123	ANKRD11	ankyrin repeat domain 11	NM_013275	6.34155e-11	3.78883e-08	1.51334	1.51334
21315	212000_PM_at	10147	SUGP2	SURP and G patch domain containing 2	NM_001017392 /// NM_014884	0.0253062	0.00385031	1.51342	1.51342
24533	215231_PM_at	51422	PRKAG2	Protein kinase, AMP-activated, gamma 2 non-catalytic subunit	NM_001040633 /// NM_016203 /// NM_024429	0.000679156	2.29498e-05	1.51348	1.51348
10845	201389_PM_at	3678	ITGA5	integrin, alpha 5 (fibronectin receptor, alpha polypeptide)	NM_002205	4.00273e-09	0.000208347	1.51372	1.51372
16031	206577_PM_at	7432	VIP	vasoactive intestinal peptide	NM_003381 /// NM_194435	4.10993e-06	0.000181095	1.51432	1.51432
30334	221042_PM_s_at	79789	CLMN	calmin (calponin-like, transmembrane)	NM_024734	9.85853e-06	5.69521e-06	1.51439	1.51439
341	1552727_PM_s_at	170691	ADAMTS17	ADAM metallopeptidase with thrombospondin type 1 motif, 17	NM_139057	1.04937e-11	6.41841e-05	1.51443	1.51443
21635	212322_PM_at	8879	SGPL1	sphingosine-1-phosphate lyase 1	NM_003901	2.45036e-12	1.41635e-06	1.51464	1.51464
31557	222270_PM_at	57223	SMEK2	SMEK homolog 2, suppressor of mek1 (Dictyostelium)	NM_001122964 /// NM_020463	3.5975e-12	2.50461e-05	1.5151	1.5151
53220	243963_PM_at	10806	SDCCAG8	Serologically defined colon cancer antigen 8	NM_006642	0.00754487	0.001365	1.51558	1.51558
45467	236210_PM_at	---	---	---	---	3.82556e-08	2.48132e-05	1.51578	1.51578
44779	235522_PM_at	29121	CLEC2D	C-type lectin domain family 2, member D	NM_001004419 /// NM_001197317 /// NM_001197318 /// NM_001197319 /// NM_013269 /// NR_03	5.7113e-06	1.78467e-05	1.51583	1.51583
34785	225520_PM_at	25902	MTHFD1L	methylenetetrahydrofolate dehydrogenase (NADP+ dependent) 1-like	NM_015440	7.39123e-14	2.35323e-11	1.51647	1.51647
48980	239723_PM_at	---	---	---	---	6.6078e-07	0.000311483	1.51671	1.51671
41618	232356_PM_at	---	---	---	---	0.00364799	0.000134822	1.5169	1.5169
23301	213994_PM_s_at	10418	SPON1	spondin 1, extracellular matrix protein	NM_006108	2.56504e-21	7.0157e-07	1.51719	1.51719
2875	1556227_PM_at	80124	VCPIP1	valosin containing protein (p97)/p47 complex interacting protein 1	NM_025054	3.57982e-09	1.2315e-05	1.5173	1.5173
14399	204944_PM_at	5793	PTPRG	protein tyrosine phosphatase, receptor type, G	NM_002841	6.67889e-12	0.000676526	1.51744	1.51744
31871	222584_PM_at	55154	MSTO1	misato homolog 1 (Drosophila)	NM_018116	4.55529e-13	2.02394e-06	1.5179	1.5179
21436	212122_PM_at	23433	RHOQ	ras homolog gene family, member Q	NM_012249	5.82148e-14	5.53259e-05	1.51798	1.51798
17799	208370_PM_s_at	1827	RCAN1	regulator of calcineurin 1	NM_004414 /// NM_203417 /// NM_203418	6.13354e-12	2.43979e-08	1.51819	1.51819
24118	214815_PM_at	51592	TRIM33	tripartite motif-containing 33	NM_015906 /// NM_033020	0.000180797	0.0040177	1.5184	1.5184
39225	229963_PM_at	340542	BEX5	brain expressed, X-linked 5	NM_001012978 /// NM_001159560	2.97132e-07	5.30943e-06	1.51862	1.51862
32088	222801_PM_s_at	64940	STAG3L4	stromal antigen 3-like 4	NM_022906	4.38652e-12	9.84772e-08	1.51951	1.51951
52720	243463_PM_s_at	6016	RIT1	Ras-like without CAAX 1	NM_006912	0.0020276	0.00414077	1.51954	1.51954
10299	200843_PM_s_at	2058	EPRS	glutamyl-prolyl-tRNA synthetase	NM_004446	1.09289e-10	4.19621e-08	1.51974	1.51974
11417	201961_PM_s_at	10193	RNF41	ring finger protein 41	NM_005785 /// NM_194358 /// NM_194359	9.38595e-08	8.91947e-08	1.52004	1.52004
2317	1555411_PM_a_at	57018	CCNL1	cyclin L1	NM_020307	3.05002e-13	2.33129e-09	1.52028	1.52028
44815	235558_PM_at	5939	RBMS2	RNA binding motif, single stranded interacting protein 2	NM_002898	4.92548e-08	8.58664e-06	1.52031	1.52031
47121	237864_PM_at	---	---	---	---	5.12499e-08	5.26277e-06	1.52048	1.52048
38006	228744_PM_at	55142	HAUS2	HAUS augmin-like complex, subunit 2	NM_001130447 /// NM_018097	3.21012e-10	4.20253e-05	1.52058	1.52058
40352	231090_PM_s_at	196528	ARID2	AT rich interactive domain 2 (ARID, RFX-like)	NM_152641	1.61545e-06	0.00081628	1.52138	1.52138
28015	218723_PM_s_at	28984	C13orf15	chromosome 13 open reading frame 15	NM_014059	5.20862e-12	2.75914e-07	1.52153	1.52153
10018	200069_PM_at	9733	SART3	squamous cell carcinoma antigen recognized by T cells 3	NM_014706	5.71648e-11	5.36094e-06	1.52201	1.52201
38579	229317_PM_at	3841	KPNA5	karyopherin alpha 5 (importin alpha 6)	NM_002269	8.86201e-07	7.20671e-08	1.52218	1.52218
1371	1554154_PM_at	54834	GDAP2	ganglioside induced differentiation associated protein 2	NM_001135589 /// NM_017686	2.8599e-08	2.26527e-06	1.52239	1.52239
53645	244387_PM_at	---	---	---	---	1.08883e-08	2.52443e-07	1.52286	1.52286
46205	236948_PM_x_at	---	---	---	---	0.000724723	0.000109493	1.52292	1.52292
32729	223444_PM_at	57337	SENP7	SUMO1/sentrin specific peptidase 7	NM_001077203 /// NM_020654	4.16259e-10	4.69924e-06	1.52298	1.52298
27530	218237_PM_s_at	81539	SLC38A1	solute carrier family 38, member 1	NM_001077484 /// NM_030674	6.0611e-14	8.98624e-11	1.52336	1.52336
12947	203492_PM_x_at	9702	CEP57	centrosomal protein 57kDa	NM_014679	9.11847e-15	2.89784e-11	1.52358	1.52358
28713	219421_PM_at	23548	TTC33	tetratricopeptide repeat domain 33	NM_012382	7.0011e-07	2.99065e-07	1.52362	1.52362
22132	212819_PM_at	51665	ASB1	ankyrin repeat and SOCS box-containing 1	NM_001040445	6.34055e-05	2.5909e-05	1.52363	1.52363
44721	235464_PM_at	---	---	---	---	1.02357e-06	0.000348648	1.52382	1.52382
12583	203127_PM_s_at	9517	SPTLC2	serine palmitoyltransferase, long chain base subunit 2	NM_004863	3.61665e-18	2.24121e-08	1.52386	1.52386
31596	222309_PM_at	100506935	LOC100506935	hypothetical LOC100506935	XR_108684 /// XR_112843 /// XR_113849	1.47978e-06	1.03222e-05	1.52446	1.52446
12166	202710_PM_at	10282	BET1	blocked early in transport 1 homolog (S. cerevisiae)	NM_005868	5.72589e-14	3.69746e-08	1.52467	1.52467
35716	226452_PM_at	5163	PDK1	pyruvate dehydrogenase kinase, isozyme 1	NM_002610	6.12017e-10	1.99467e-07	1.52468	1.52468
7926	1565651_PM_at	375	ARF1	ADP-ribosylation factor 1	NM_001024226 /// NM_001024227 /// NM_001024228 /// NM_001658	1.20452e-05	0.00092963	1.52478	1.52478
32113	222826_PM_at	26258	PLDN	pallidin homolog (mouse)	NM_012388	0.00109641	0.000170491	1.52499	1.52499
48264	239007_PM_at	90317	ZNF616	zinc finger protein 616	NM_178523	1.94676e-10	1.00217e-08	1.52537	1.52537
29621	220329_PM_s_at	55005	RMND1	required for meiotic nuclear division 1 homolog (S. cerevisiae)	NM_017909	7.67833e-05	8.07381e-06	1.52542	1.52542
6166	1561640_PM_at	---	---	---	---	0.000365762	0.00233528	1.52551	1.52551
44591	235334_PM_at	256435	ST6GALNAC3	ST6 (alpha-N-acetyl-neuraminyl-2,3-beta-galactosyl-1,3)-N-acetylgalactosaminide alpha-2	NM_001160011 /// NM_152996	1.50275e-08	0.000906158	1.52552	1.52552
45263	236006_PM_s_at	11216	AKAP10	A kinase (PRKA) anchor protein 10	NM_007202	9.84227e-06	3.73125e-05	1.52566	1.52566
34230	224964_PM_s_at	54331	GNG2	guanine nucleotide binding protein (G protein), gamma 2	NM_053064	3.32871e-11	0.000348854	1.52607	1.52607
16583	207129_PM_at	11238	CA5B	carbonic anhydrase VB, mitochondrial	NM_007220	4.20484e-08	1.11915e-05	1.52653	1.52653
23296	213989_PM_x_at	54093	SETD4	SET domain containing 4	NM_001007259 /// NM_017438	3.65522e-08	4.09164e-07	1.52671	1.52671
47980	238723_PM_at	4287	ATXN3	ataxin 3	NM_001127696 /// NM_001127697 /// NM_001164774 /// NM_001164776 /// NM_001164777 /// NM	0.0724088	0.00782998	1.52711	1.52711
19701	210293_PM_s_at	10483	SEC23B	Sec23 homolog B (S. cerevisiae)	NM_001172745 /// NM_001172746 /// NM_006363 /// NM_032985 /// NM_032986	6.93551e-08	3.27753e-09	1.52717	1.52717
4955	1559691_PM_at	---	---	---	---	4.32499e-05	0.000833565	1.52759	1.52759
48001	238744_PM_at	---	---	---	---	0.00977499	0.00074589	1.52759	1.52759
25124	215823_PM_x_at	26986 /// 51132	PABPC1 /// RLIM	poly(A) binding protein, cytoplasmic 1 /// ring finger protein, LIM domain interacting	NM_002568 /// NM_016120 /// NM_183353	5.004e-19	7.21311e-08	1.5278	1.5278
3693	1557505_PM_a_at	---	---	---	---	7.81524e-10	5.85511e-05	1.52801	1.52801
1986	1554980_PM_a_at	467	ATF3	activating transcription factor 3	NM_001030287 /// NM_001040619 /// NM_001674	3.43791e-09	9.12794e-05	1.52851	1.52851
1856	1554807_PM_a_at	56907	SPIRE1	spire homolog 1 (Drosophila)	NM_001128626 /// NM_001128627 /// NM_020148	2.30844e-08	7.75726e-06	1.52868	1.52868
23246	213939_PM_s_at	22902	RUFY3	RUN and FYVE domain containing 3	NM_001037442 /// NM_001130709 /// NM_014961	2.8522e-05	6.65157e-05	1.52872	1.52872
12946	203491_PM_s_at	9702	CEP57	centrosomal protein 57kDa	NM_014679	1.54347e-09	4.23517e-08	1.52876	1.52876
39371	230109_PM_at	27115	PDE7B	phosphodiesterase 7B	NM_018945	2.42098e-13	3.48872e-05	1.52924	1.52924
45659	236402_PM_at	673	BRAF	v-raf murine sarcoma viral oncogene homolog B1	NM_004333	0.000169518	7.12026e-05	1.52932	1.52932
40008	230746_PM_s_at	100288985	LOC100288985	Hypothetical protein LOC100288985	---	1.66784e-19	0.000129757	1.52971	1.52971
27247	217954_PM_s_at	23469	PHF3	PHD finger protein 3	NM_015153	3.3945e-08	3.31041e-08	1.5302	1.5302
47943	238686_PM_at	26273	FBXO3	F-box protein 3	NM_012175 /// NM_033406	0.000949234	0.0016575	1.53024	1.53024
38329	229067_PM_at	653464	SRGAP2P1	SLIT-ROBO Rho GTPase activating protein 2 pseudogene 1	---	0.00330061	0.000741216	1.53026	1.53026
52035	242778_PM_at	9404	LPXN	leupaxin	NM_001143995 /// NM_004811	0.00266744	0.00117554	1.53027	1.53027
39481	230219_PM_at	54820	NDE1	NudE nuclear distribution gene E homolog 1 (A. nidulans)	NM_001143979 /// NM_017668	5.06479e-09	0.000468521	1.53036	1.53036
1056	1553693_PM_s_at	84869	CBR4	carbonyl reductase 4	NM_032783	5.1736e-05	0.00538496	1.53106	1.53106
37758	228496_PM_s_at	51232	CRIM1	Cysteine rich transmembrane BMP regulator 1 (chordin-like)	NM_016441	3.65718e-06	0.00299469	1.53219	1.53219
25019	215718_PM_s_at	23469	PHF3	PHD finger protein 3	NM_015153	4.46068e-05	0.00044165	1.5324	1.5324
51953	242696_PM_at	---	---	---	---	6.31236e-07	4.17869e-07	1.53246	1.53246
30008	220716_PM_at	80060	GNL3LP1	guanine nucleotide binding protein-like 3 (nucleolar)-like pseudogene 1	---	0.000199587	0.00036436	1.5325	1.5325
31810	222523_PM_at	59343	SENP2	SUMO1/sentrin/SMT3 specific peptidase 2	NM_021627	3.85029e-14	1.17048e-06	1.53263	1.53263
14194	204739_PM_at	1060	CENPC1	centromere protein C 1	NM_001812	2.44109e-09	1.70298e-08	1.53295	1.53295
8888	1568834_PM_s_at	60492	CCDC90B	coiled-coil domain containing 90B	NM_021825	8.4818e-07	9.32438e-06	1.53297	1.53297
43127	233869_PM_x_at	---	---	---	---	5.00792e-07	0.00243082	1.53316	1.53316
13746	204291_PM_at	9849	ZNF518A	zinc finger protein 518A	NM_014803	6.40115e-09	0.000184492	1.5335	1.5335
24632	215330_PM_at	---	---	---	---	3.37282e-06	0.000202794	1.5336	1.5336
38494	229232_PM_at	255252	LRRC57	leucine rich repeat containing 57	NM_153260	4.61353e-07	3.51915e-05	1.53383	1.53383
35005	225740_PM_x_at	4194	MDM4	Mdm4 p53 binding protein homolog (mouse)	NM_002393 /// NR_024171	3.66182e-12	5.86798e-07	1.53384	1.53384
19216	209800_PM_at	3868	KRT16	keratin 16	NM_005557	2.91343e-06	0.000375344	1.53417	1.53417
11528	202072_PM_at	3191	HNRNPL	heterogeneous nuclear ribonucleoprotein L	NM_001005335 /// NM_001533	3.21072e-08	3.09523e-05	1.53418	1.53418
12910	203455_PM_s_at	6303	SAT1	spermidine/spermine N1-acetyltransferase 1	NM_002970 /// NR_027783	5.18964e-08	9.31468e-10	1.53474	1.53474
31252	221964_PM_at	7289	TULP3	tubby like protein 3	NM_001160408 /// NM_003324	7.6112e-08	9.20774e-06	1.53474	1.53474
42508	233248_PM_at	---	---	---	---	0.0440956	0.00908529	1.53506	1.53506
45076	235819_PM_at	---	---	---	---	1.15907e-07	1.23564e-05	1.53551	1.53551
28766	219474_PM_at	79669	C3orf52	chromosome 3 open reading frame 52	NM_001171747 /// NM_024616	2.14333e-10	2.15653e-07	1.53553	1.53553
44461	235204_PM_at	57089	ENTPD7	ectonucleoside triphosphate diphosphohydrolase 7	NM_020354	7.71599e-09	2.94584e-05	1.53567	1.53567
54069	244811_PM_at	55023	PHIP	pleckstrin homology domain interacting protein	NM_017934	2.09643e-10	2.15864e-05	1.53588	1.53588
13927	204472_PM_at	2669	GEM	GTP binding protein overexpressed in skeletal muscle	NM_005261 /// NM_181702	1.03566e-17	2.28442e-06	1.53696	1.53696
18524	209102_PM_s_at	26959	HBP1	HMG-box transcription factor 1	NM_012257	1.29188e-13	8.65952e-13	1.53735	1.53735
24587	215285_PM_s_at	10745	PHTF1	putative homeodomain transcription factor 1	NM_006608	6.47961e-11	1.59986e-06	1.53829	1.53829
26646	217353_PM_at	144983 /// 3178 /// 642817 /// 664709 /// 664721	HNRNPA1 /// HNRNPA1L2 /// HNRNPA1P10 /// HNRPA1P5 /// LOC642817	heterogeneous nuclear ribonucleoprotein A1 /// heterogeneous nuclear ribonucleoprotein	NM_001011724 /// NM_001011725 /// NM_002136 /// NM_031157 /// NR_002944 /// XR_016373 /	1.04389e-07	3.92588e-05	1.53833	1.53833
34875	225610_PM_at	115426	UHRF2	ubiquitin-like with PHD and ring finger domains 2	NM_152896	1.96105e-15	1.54344e-10	1.53835	1.53835
44804	235547_PM_at	10443	N4BP2L2	NEDD4 binding protein 2-like 2	NM_014887 /// NM_033111	0.0677016	0.00522912	1.5386	1.5386
18971	209551_PM_at	84272	YIPF4	Yip1 domain family, member 4	NM_032312	1.14215e-12	7.96482e-07	1.53886	1.53886
41581	232319_PM_at	---	---	---	---	0.013603	0.00493254	1.53901	1.53901
33917	224650_PM_at	114569	MAL2	mal, T-cell differentiation protein 2	NM_052886	3.63972e-22	5.46286e-09	1.53922	1.53922
30306	221014_PM_s_at	83452	RAB33B	RAB33B, member RAS oncogene family	NM_031296	4.96834e-08	4.67213e-07	1.53948	1.53948
32892	223608_PM_at	84288	EFCAB2	EF-hand calcium binding domain 2	NM_001143943 /// NM_032328 /// NR_026586 /// NR_026587 /// NR_026588	4.07008e-05	0.000301577	1.54058	1.54058
24052	214748_PM_at	10443	N4BP2L2	NEDD4 binding protein 2-like 2	NM_014887 /// NM_033111	2.82505e-13	2.87045e-05	1.54071	1.54071
42514	233254_PM_x_at	5728	PTEN	phosphatase and tensin homolog	NM_000314	0.00317607	0.00669922	1.54092	1.54092
13423	203968_PM_s_at	990	CDC6	cell division cycle 6 homolog (S. cerevisiae)	NM_001254	5.18821e-08	0.000974836	1.54263	1.54263
42015	232754_PM_at	---	---	---	---	3.38428e-08	0.00700138	1.54266	1.54266
42346	233085_PM_s_at	64859	OBFC2A	oligonucleotide/oligosaccharide-binding fold containing 2A	NM_001031716 /// NR_024415	8.55131e-13	0.00073907	1.54312	1.54312
13754	204299_PM_at	10772	SRSF10	serine/arginine-rich splicing factor 10	NM_001191005 /// NM_001191006 /// NM_001191007 /// NM_001191009 /// NM_006625 /// NM_05	6.95542e-12	4.1538e-10	1.54342	1.54342
19276	209862_PM_s_at	9702	CEP57	centrosomal protein 57kDa	NM_014679	7.78003e-13	6.86591e-10	1.54403	1.54403
51841	242584_PM_at	84140	FAM161A	family with sequence similarity 161, member A	NM_032180	7.83398e-06	4.46033e-06	1.54438	1.54438
38773	229511_PM_at	6605	SMARCE1	SWI/SNF related, matrix associated, actin dependent regulator of chromatin, subfamily e	NM_003079	1.70486e-14	2.18492e-06	1.54463	1.54463
19672	210264_PM_at	2859	GPR35	G protein-coupled receptor 35	NM_001195381 /// NM_001195382 /// NM_005301	8.94586e-13	0.0015863	1.54522	1.54522
45264	236007_PM_at	11216	AKAP10	A kinase (PRKA) anchor protein 10	NM_007202	1.4112e-08	3.3223e-05	1.54523	1.54523
21084	211756_PM_at	5744	PTHLH	parathyroid hormone-like hormone	NM_002820 /// NM_198964 /// NM_198965 /// NM_198966	5.469e-15	3.68373e-05	1.54536	1.54536
22904	213596_PM_at	837	CASP4	caspase 4, apoptosis-related cysteine peptidase	NM_001225 /// NM_033306	2.88466e-05	0.00516388	1.54566	1.54566
38230	228968_PM_at	203523	ZNF449	zinc finger protein 449	NM_152695	7.52554e-11	5.79393e-07	1.54573	1.54573
13033	203578_PM_s_at	9057	SLC7A6	solute carrier family 7 (cationic amino acid transporter, y+ system), member 6	NM_001076785 /// NM_003983	0.000159699	5.5607e-05	1.5461	1.5461
40297	231035_PM_s_at	---	---	---	---	9.38393e-10	3.15121e-07	1.54612	1.54612
36608	227345_PM_at	8793	TNFRSF10D	tumor necrosis factor receptor superfamily, member 10d, decoy with truncated death doma	NM_003840	6.39755e-12	1.36115e-10	1.54617	1.54617
42854	233595_PM_at	9736	USP34	ubiquitin specific peptidase 34	NM_014709	7.47158e-11	7.71397e-05	1.54654	1.54654
13079	203624_PM_at	8227	AKAP17A	A kinase (PRKA) anchor protein 17A	NM_005088 /// NR_027383	1.42027e-09	1.00767e-08	1.54726	1.54726
18445	209023_PM_s_at	10735	STAG2	stromal antigen 2	NM_001042749 /// NM_001042750 /// NM_001042751 /// NM_006603	1.47363e-09	4.27639e-06	1.54767	1.54767
25121	215820_PM_x_at	23161	SNX13	sorting nexin 13	NM_015132	5.96126e-09	2.93271e-07	1.54808	1.54808
14669	205214_PM_at	9262	STK17B	serine/threonine kinase 17b	NM_004226	1.07143e-11	9.89377e-06	1.54885	1.54885
4544	1559003_PM_a_at	126661	CCDC163P	coiled-coil domain containing 163, pseudogene	NR_033296 /// NR_033297 /// NR_033298	4.88516e-11	2.25156e-09	1.54887	1.54887
37504	228242_PM_at	55728	N4BP2	NEDD4 binding protein 2	NM_018177	3.99384e-07	2.49761e-05	1.54899	1.54899
48813	239556_PM_at	645513	LOC645513	Hypothetical LOC645513	XR_109828 /// XR_112678 /// XR_113688	3.36601e-09	9.93218e-06	1.54914	1.54914
37850	228588_PM_s_at	7320	UBE2B	ubiquitin-conjugating enzyme E2B (RAD6 homolog)	NM_003337	0.0207082	0.0014757	1.54975	1.54975
35689	226425_PM_at	79745	CLIP4	CAP-GLY domain containing linker protein family, member 4	NM_024692	3.9396e-09	3.70172e-07	1.54995	1.54995
41493	232231_PM_at	860	RUNX2	runt-related transcription factor 2	NM_001015051 /// NM_001024630 /// NM_004348	4.64128e-10	6.29257e-06	1.55031	1.55031
53272	244014_PM_x_at	---	---	---	---	2.20074e-09	0.000612718	1.551	1.551
8878	1568815_PM_a_at	79009	DDX50	DEAD (Asp-Glu-Ala-Asp) box polypeptide 50	NM_024045	5.54226e-05	4.24317e-05	1.55153	1.55153
54696	AFFX-r2-Bs-thr-M_s_at	---	---	---	---	0.0141144	0.0075988	1.55156	1.55156
27470	218177_PM_at	57132	CHMP1B	chromatin modifying protein 1B	NM_020412	0.0365058	0.00300218	1.55161	1.55161
11278	201822_PM_at	10440	TIMM17A	translocase of inner mitochondrial membrane 17 homolog A (yeast)	NM_006335	2.54017e-06	0.000868722	1.55194	1.55194
14517	205062_PM_x_at	5926	ARID4A	AT rich interactive domain 4A (RBP1-like)	NM_002892 /// NM_023000 /// NM_023001	1.5264e-10	6.19145e-06	1.55226	1.55226
1301	1554047_PM_at	10190	TXNDC9	thioredoxin domain containing 9	NM_005783	5.72072e-09	2.92996e-07	1.55315	1.55315
41082	231820_PM_x_at	84914	ZNF587	zinc finger protein 587	NM_032828	0.00266598	0.00189746	1.55333	1.55333
28420	219128_PM_at	54980	C2orf42	chromosome 2 open reading frame 42	NM_017880	9.30571e-05	1.67122e-05	1.55341	1.55341
38660	229398_PM_at	22931	RAB18	RAB18, member RAS oncogene family	NM_021252	3.18182e-05	1.19073e-05	1.55355	1.55355
34472	225207_PM_at	5166	PDK4	pyruvate dehydrogenase kinase, isozyme 4	NM_002612	1.00801e-09	0.000107174	1.55356	1.55356
2736	1556006_PM_s_at	1452	CSNK1A1	Casein kinase 1, alpha 1	NM_001025105 /// NM_001892	8.20087e-10	5.54946e-06	1.55375	1.55375
53008	243751_PM_at	---	---	---	---	1.91592e-06	0.000730393	1.55415	1.55415
10991	201535_PM_at	5412	UBL3	ubiquitin-like 3	NM_007106	5.36719e-10	1.09138e-07	1.55459	1.55459
24414	215112_PM_x_at	23101	MCF2L2	MCF.2 cell line derived transforming sequence-like 2	NM_015078	5.82716e-10	0.00294797	1.5546	1.5546
14089	204634_PM_at	6787	NEK4	NIMA (never in mitosis gene a)-related kinase 4	NM_001193533 /// NM_003157	2.2831e-06	6.96065e-08	1.55489	1.55489
48539	239282_PM_at	51134	CCDC41	coiled-coil domain containing 41	NM_001042399 /// NM_016122	0.000237568	0.000462099	1.55528	1.55528
27604	218311_PM_at	8491	MAP4K3	mitogen-activated protein kinase kinase kinase kinase 3	NM_003618	1.04028e-08	1.7837e-07	1.55604	1.55604
52010	242753_PM_x_at	55435	AP1AR	adaptor-related protein complex 1 associated regulatory protein	NM_001128426 /// NM_018569	5.26543e-06	0.000281087	1.55623	1.55623
22651	213342_PM_at	10413	YAP1	Yes-associated protein 1	NM_001130145 /// NM_001195044 /// NM_001195045 /// NM_006106	5.23886e-11	1.11025e-07	1.55683	1.55683
1586	1554453_PM_at	92906	HNRPLL	heterogeneous nuclear ribonucleoprotein L-like	NM_001142650 /// NM_138394	4.51762e-06	4.03671e-05	1.55683	1.55683
14295	204840_PM_s_at	8411	EEA1	early endosome antigen 1	NM_003566	5.96576e-06	2.20007e-05	1.55767	1.55767
20795	211458_PM_s_at	23710 /// 23766	GABARAPL1 /// GABARAPL3	GABA(A) receptor-associated protein like 1 /// GABA(A) receptors associated protein lik	NM_031412 /// NR_028287	1.26298e-15	5.88527e-05	1.5581	1.5581
18989	209571_PM_at	9541	CIR1	corepressor interacting with RBPJ, 1	NM_004882	4.32567e-07	3.31386e-05	1.55829	1.55829
17550	208113_PM_x_at	5042	PABPC3	poly(A) binding protein, cytoplasmic 3	NM_030979	2.22669e-21	2.20512e-10	1.55847	1.55847
39625	230363_PM_s_at	22876	INPP5F	inositol polyphosphate-5-phosphatase F	NM_014937 /// NR_003251 /// NR_003252	7.61467e-11	3.17385e-05	1.55855	1.55855
15296	205841_PM_at	3717	JAK2	Janus kinase 2	NM_004972	1.73426e-05	3.67062e-05	1.5589	1.5589
51739	242482_PM_at	5573	PRKAR1A	protein kinase, cAMP-dependent, regulatory, type I, alpha (tissue specific extinguisher	NM_002734 /// NM_212471 /// NM_212472	0.0132339	0.00611852	1.55905	1.55905
13878	204423_PM_at	4289	MKLN1	muskelin 1, intracellular mediator containing kelch motifs	NM_001145354 /// NM_013255	1.43873e-08	1.11257e-06	1.5593	1.5593
49433	240176_PM_at	---	---	---	---	7.04569e-07	0.000845015	1.55932	1.55932
45867	236610_PM_at	---	---	---	---	0.00511703	0.00168198	1.5599	1.5599
38108	228846_PM_at	4084	MXD1	MAX dimerization protein 1	NM_002357	5.24753e-18	1.89594e-06	1.5601	1.5601
27582	218289_PM_s_at	79876	UBA5	ubiquitin-like modifier activating enzyme 5	NM_024818 /// NM_198329	6.11809e-10	1.8027e-10	1.5601	1.5601
23909	214603_PM_at	266740 /// 4101	MAGEA2 /// MAGEA2B	melanoma antigen family A, 2 /// melanoma antigen family A, 2B	NM_005361 /// NM_153488 /// NM_175742 /// NM_175743	6.05723e-08	0.00112744	1.56013	1.56013
10071	200615_PM_s_at	163	AP2B1	adaptor-related protein complex 2, beta 1 subunit	NM_001030006 /// NM_001282	2.47137e-13	4.4142e-09	1.56039	1.56039
20700	211356_PM_x_at	3953	LEPR	leptin receptor	NM_001003679 /// NM_001003680 /// NM_001198687 /// NM_001198688 /// NM_001198689 /// NM	1.5383e-07	4.88129e-05	1.56048	1.56048
35256	225992_PM_at	8028	MLLT10	myeloid/lymphoid or mixed-lineage leukemia (trithorax homolog, Drosophila); translocate	NM_001195626 /// NM_001195627 /// NM_001195628 /// NM_001195630 /// NM_004641	1.82276e-09	2.8066e-09	1.5605	1.5605
10425	200969_PM_at	27230	SERP1	stress-associated endoplasmic reticulum protein 1	NM_014445	3.74995e-09	7.23534e-09	1.561	1.561
2578	1555785_PM_a_at	54464	XRN1	5'-3' exoribonuclease 1	NM_001042604 /// NM_019001	2.61896e-10	7.54292e-06	1.5619	1.5619
44885	235628_PM_x_at	---	---	---	---	0.125709	0.00743389	1.56216	1.56216
41534	232272_PM_at	57547	ZNF624	zinc finger protein 624	NM_020787	2.1702e-05	3.97111e-05	1.56233	1.56233
1272	1554008_PM_at	9180	OSMR	oncostatin M receptor	NM_001168355 /// NM_003999	1.96468e-09	2.77121e-07	1.56263	1.56263
11372	201916_PM_s_at	11231	SEC63	SEC63 homolog (S. cerevisiae)	NM_007214	1.20331e-10	1.28879e-10	1.5632	1.5632
40383	231121_PM_at	84343	HPS3	Hermansky-Pudlak syndrome 3	NM_032383	3.81867e-09	0.000164532	1.56367	1.56367
38954	229692_PM_at	---	---	---	---	6.72672e-09	2.01311e-07	1.56374	1.56374
38771	229509_PM_at	256471	MFSD8	major facilitator superfamily domain containing 8	NM_152778	4.02941e-11	7.3947e-07	1.5642	1.5642
41689	232427_PM_at	7767	ZNF224	Zinc finger protein 224	NM_013398	1.37449e-07	1.18062e-07	1.56425	1.56425
22367	213056_PM_at	23150	FRMD4B	FERM domain containing 4B	NM_015123	5.38482e-19	1.38308e-08	1.56516	1.56516
15555	206101_PM_at	1842	ECM2	extracellular matrix protein 2, female organ and adipocyte specific	NM_001197295 /// NM_001197296 /// NM_001393	2.99773e-06	0.000292285	1.56534	1.56534
42039	232778_PM_at	---	---	---	---	5.40972e-05	0.000133291	1.56539	1.56539
16888	207438_PM_s_at	10073	SNUPN	snurportin 1	NM_001042581 /// NM_001042588 /// NM_005701	2.3553e-12	3.63458e-08	1.56677	1.56677
10267	200811_PM_at	1153	CIRBP	cold inducible RNA binding protein	NM_001280 /// NR_023312 /// NR_023313	1.2846e-10	1.73293e-10	1.56682	1.56682
14613	205158_PM_at	6038	RNASE4	ribonuclease, RNase A family, 4	NM_002937 /// NM_194431	2.83606e-16	5.77909e-06	1.56689	1.56689
35656	226392_PM_at	5922	RASA2	RAS p21 protein activator 2	NM_006506	0.000634237	0.000268173	1.56694	1.56694
39035	229773_PM_at	8773	SNAP23	Synaptosomal-associated protein, 23kDa	NM_003825 /// NM_130798	1.03883e-05	4.11942e-05	1.56723	1.56723
39353	230091_PM_at	---	---	---	---	3.58595e-06	4.09516e-05	1.56734	1.56734
34971	225706_PM_at	113263	GLCCI1	glucocorticoid induced transcript 1	NM_138426	3.24741e-07	5.72695e-08	1.56756	1.56756
28718	219426_PM_at	192669	EIF2C3	eukaryotic translation initiation factor 2C, 3	NM_024852 /// NM_177422	9.32504e-08	1.88244e-06	1.56783	1.56783
51686	242429_PM_at	163081	ZNF567	zinc finger protein 567	NM_152603	0.0017281	0.00020683	1.56799	1.56799
27336	218043_PM_s_at	64343	AZI2	5-azacytidine induced 2	NM_001134432 /// NM_001134433 /// NM_022461	8.82109e-09	2.91917e-07	1.56825	1.56825
41654	232392_PM_at	6428	SFRS3	Splicing factor, arginine/serine-rich 3	NM_003017 /// NR_036610	1.83827e-07	4.95904e-06	1.56864	1.56864
12079	202623_PM_at	55837	EAPP	E2F-associated phosphoprotein	NM_018453	2.57969e-14	2.65981e-08	1.5688	1.5688
9193	1569380_PM_a_at	---	---	---	---	0.000625333	0.000662392	1.56912	1.56912
44938	235681_PM_at	---	---	---	---	1.92138e-05	0.00103259	1.56914	1.56914
41264	232002_PM_at	---	---	---	---	0.00450181	0.00195942	1.5694	1.5694
29118	219826_PM_at	79744	ZNF419	zinc finger protein 419	NM_001098491 /// NM_001098492 /// NM_001098493 /// NM_001098494 /// NM_001098495 /// NM	3.01374e-07	1.53517e-07	1.56969	1.56969
36019	226756_PM_at	---	---	---	---	2.24617e-09	6.14709e-08	1.57004	1.57004
52848	243591_PM_at	---	---	---	---	4.40977e-09	0.000598166	1.57018	1.57018
37512	228250_PM_at	96459	FNIP1	folliculin interacting protein 1	NM_001008738 /// NM_133372	1.87575e-06	9.55464e-05	1.57039	1.57039
1096	1553749_PM_at	143684	FAM76B	family with sequence similarity 76, member B	NM_144664	0.000116579	0.00020978	1.57044	1.57044
32173	222886_PM_at	63899	NSUN3	NOP2/Sun domain family, member 3	NM_022072	0.0214886	0.00291019	1.57076	1.57076
48245	238988_PM_at	---	---	---	---	1.09789e-10	1.53206e-07	1.57078	1.57078
21700	212387_PM_at	6925	TCF4	transcription factor 4	NM_001083962 /// NM_003199	4.37444e-17	1.04438e-06	1.57238	1.57238
34827	225562_PM_at	22821	RASA3	RAS p21 protein activator 3	NM_007368	8.68854e-17	1.23126e-08	1.57248	1.57248
44280	235023_PM_at	54832	VPS13C	Vacuolar protein sorting 13 homolog C (S. cerevisiae)	NM_001018088 /// NM_017684 /// NM_018080 /// NM_020821	7.87921e-06	0.000132055	1.5727	1.5727
14826	205371_PM_s_at	1629	DBT	dihydrolipoamide branched chain transacylase E2	NM_001918	3.18395e-09	5.07838e-06	1.5728	1.5728
37019	227757_PM_at	8451	CUL4A	cullin 4A	NM_001008895 /// NM_003589	7.34124e-10	2.27079e-05	1.5737	1.5737
51778	242521_PM_at	---	---	---	---	8.16138e-12	9.1781e-06	1.57371	1.57371
14503	205048_PM_s_at	5723	PSPH	phosphoserine phosphatase	NM_004577	3.89636e-10	0.00997369	1.5745	1.5745
12178	202722_PM_s_at	2673	GFPT1	glutamine--fructose-6-phosphate transaminase 1	NM_002056	1.01925e-12	4.57297e-10	1.57457	1.57457
44271	235014_PM_at	147727	LOC147727	hypothetical LOC147727	NR_024333	0.0285732	0.00214992	1.57473	1.57473
14831	205376_PM_at	8821	INPP4B	inositol polyphosphate-4-phosphatase, type II, 105kDa	NM_001101669 /// NM_003866	5.48555e-14	3.35635e-09	1.57494	1.57494
37411	228149_PM_at	154743	C7orf60	chromosome 7 open reading frame 60	NM_152556	3.31748e-10	0.000179673	1.57521	1.57521
14392	204937_PM_s_at	10782	ZNF274	zinc finger protein 274	NM_016324 /// NM_016325 /// NM_133502	2.1697e-14	1.38873e-09	1.57574	1.57574
35340	226076_PM_s_at	114785	MBD6	methyl-CpG binding domain protein 6	NM_052897	4.01663e-10	5.52096e-06	1.57599	1.57599
37377	228115_PM_at	64762	FAM59A	family with sequence similarity 59, member A	NM_022751	9.7019e-09	2.70445e-06	1.57603	1.57603
53720	244462_PM_at	7767	ZNF224	zinc finger protein 224	NM_013398	1.23204e-08	1.36444e-06	1.57618	1.57618
36403	227140_PM_at	3624	INHBA	inhibin, beta A	NM_002192	9.80314e-05	0.000413254	1.57629	1.57629
44750	235493_PM_at	---	---	---	---	1.82828e-08	9.3126e-05	1.57633	1.57633
20569	211200_PM_s_at	84288	EFCAB2	EF-hand calcium binding domain 2	NM_001143943 /// NM_032328 /// NR_026586 /// NR_026587 /// NR_026588	1.70661e-05	1.9283e-05	1.57716	1.57716
20466	211094_PM_s_at	4763	NF1	neurofibromin 1	NM_000267 /// NM_001042492 /// NM_001128147	0.000150523	6.83545e-05	1.57723	1.57723
47721	238464_PM_at	100510377	LOC100510377	ankyrin repeat domain-containing protein 36B-like	XM_003121069 /// XM_003121070 /// XM_003121071 /// XM_003121072	3.96491e-11	6.17535e-06	1.57727	1.57727
51763	242506_PM_at	---	---	---	---	4.97042e-07	4.34088e-06	1.57782	1.57782
53025	243768_PM_at	---	---	---	---	3.69414e-08	4.96406e-07	1.57824	1.57824
28529	219237_PM_s_at	79982	DNAJB14	DnaJ (Hsp40) homolog, subfamily B, member 14	NM_001031723	5.3481e-05	0.000200068	1.57854	1.57854
28635	219343_PM_at	55664	CDC37L1	cell division cycle 37 homolog (S. cerevisiae)-like 1	NM_017913	6.35759e-13	4.13342e-09	1.57887	1.57887
34425	225160_PM_x_at	4193	MDM2	Mdm2 p53 binding protein homolog (mouse)	NM_002392	0.0410904	0.00737063	1.57897	1.57897
35532	226268_PM_at	23011	RAB21	RAB21, member RAS oncogene family	NM_014999	2.02954e-12	6.84459e-07	1.57954	1.57954
38745	229483_PM_at	---	---	---	---	7.04165e-05	7.48374e-05	1.58023	1.58023
5201	1560145_PM_at	4289	MKLN1	Muskelin 1, intracellular mediator containing kelch motifs	NM_001145354 /// NM_013255	0.000528748	0.0024525	1.58036	1.58036
48400	239143_PM_x_at	51444	RNF138	ring finger protein 138	NM_001191324 /// NM_016271 /// NM_198128	7.7198e-08	2.50693e-09	1.58134	1.58134
54576	64900_PM_at	79583	TMEM231	transmembrane protein 231	NM_001077416 /// NM_001077418 /// NM_001077419	1.28246e-14	9.68144e-06	1.5816	1.5816
12537	203080_PM_s_at	29994	BAZ2B	bromodomain adjacent to zinc finger domain, 2B	NM_013450	1.51114e-12	6.83271e-06	1.58196	1.58196
41609	232347_PM_x_at	---	---	---	---	0.000490289	0.00654173	1.5822	1.5822
51482	242225_PM_at	---	---	---	---	3.59141e-05	0.00204956	1.58226	1.58226
18291	208868_PM_s_at	23710	GABARAPL1	GABA(A) receptor-associated protein like 1	NM_031412	1.17899e-13	9.64078e-06	1.5825	1.5825
3075	1556527_PM_a_at	---	---	---	---	4.57803e-10	2.59196e-05	1.58259	1.58259
36093	226830_PM_x_at	1106	CHD2	Chromodomain helicase DNA binding protein 2	NM_001042572 /// NM_001271	0.0021169	0.000127174	1.58285	1.58285
16231	206777_PM_s_at	1415 /// 1416	CRYBB2 /// CRYBB2P1	crystallin, beta B2 /// crystallin, beta B2 pseudogene 1	NM_000496 /// NR_033733 /// NR_033734	2.06063e-10	4.39768e-05	1.5832	1.5832
1762	1554690_PM_a_at	6867	TACC1	transforming, acidic coiled-coil containing protein 1	NM_001122824 /// NM_001146216 /// NM_006283	5.71065e-12	2.22682e-05	1.58347	1.58347
45410	236153_PM_at	---	---	---	---	8.14559e-05	1.39672e-05	1.58397	1.58397
48445	239188_PM_at	55012	PPP2R3C	protein phosphatase 2, regulatory subunit B'', gamma	NM_017917	6.13718e-07	0.000880996	1.58414	1.58414
35736	226472_PM_at	85313	PPIL4	peptidylprolyl isomerase (cyclophilin)-like 4	NM_139126	5.13891e-14	9.28223e-11	1.5847	1.5847
27654	218361_PM_at	55204	GOLPH3L	golgi phosphoprotein 3-like	NM_018178	5.6612e-13	4.35232e-11	1.58472	1.58472
51729	242472_PM_x_at	23360	FNBP4	Formin binding protein 4	NM_015308	0.00104745	0.000986664	1.58476	1.58476
52220	242963_PM_at	166929	SGMS2	sphingomyelin synthase 2	NM_001136257 /// NM_001136258 /// NM_152621	2.66771e-11	2.4763e-05	1.585	1.585
23386	214079_PM_at	10202	DHRS2	dehydrogenase/reductase (SDR family) member 2	NM_005794 /// NM_182908	5.27335e-08	4.31386e-08	1.58527	1.58527
52250	242993_PM_at	---	---	---	---	2.03225e-09	0.000157157	1.58552	1.58552
35713	226449_PM_at	153241	CEP120	centrosomal protein 120kDa	NM_001166226 /// NM_153223	1.17953e-09	7.83623e-07	1.58556	1.58556
36308	227045_PM_at	80110	ZNF614	zinc finger protein 614	NM_025040	9.88012e-07	4.06644e-08	1.58589	1.58589
7941	1565677_PM_at	---	---	---	---	1.59527e-08	3.53455e-06	1.58605	1.58605
11376	201920_PM_at	6574	SLC20A1	solute carrier family 20 (phosphate transporter), member 1	NM_005415	9.60536e-15	4.01617e-12	1.58607	1.58607
17302	207855_PM_s_at	23155	CLCC1	chloride channel CLIC-like 1	NM_001048210 /// NM_015127	0.000302944	1.73434e-05	1.58663	1.58663
21698	212385_PM_at	6925	TCF4	transcription factor 4	NM_001083962 /// NM_003199	1.17081e-10	0.000272636	1.58761	1.58761
13130	203675_PM_at	4925	NUCB2	nucleobindin 2	NM_005013	2.26978e-17	4.71675e-09	1.58796	1.58796
44713	235456_PM_at	---	---	---	---	1.89571e-10	2.48484e-08	1.58917	1.58917
37121	227859_PM_at	51277	DNAJC27	DnaJ (Hsp40) homolog, subfamily C, member 27	NM_001198559 /// NM_016544	5.52852e-07	1.07042e-05	1.58938	1.58938
48432	239175_PM_at	---	---	---	---	1.50721e-06	2.226e-05	1.58964	1.58964
31997	222710_PM_at	29925	GMPPB	GDP-mannose pyrophosphorylase B	NM_013334 /// NM_021971	2.36265e-07	3.39362e-08	1.5897	1.5897
23548	214241_PM_at	4714	NDUFB8	NADH dehydrogenase (ubiquinone) 1 beta subcomplex, 8, 19kDa	NM_005004	0.00102905	0.000424618	1.59002	1.59002
22901	213593_PM_s_at	29896	TRA2A	transformer 2 alpha homolog (Drosophila)	NM_013293	0.000455606	4.82085e-05	1.59107	1.59107
14187	204732_PM_s_at	373	TRIM23	tripartite motif-containing 23	NM_001656 /// NM_033227 /// NM_033228	4.17594e-05	5.11509e-05	1.59114	1.59114
32761	223476_PM_s_at	91574	C12orf65	chromosome 12 open reading frame 65	NM_001143905 /// NM_001194995 /// NM_152269	2.07625e-06	2.66029e-05	1.59116	1.59116
29123	219831_PM_at	51265	CDKL3	cyclin-dependent kinase-like 3	NM_001113575 /// NM_016508	7.37744e-09	9.20293e-07	1.59122	1.59122
47820	238563_PM_at	---	---	---	---	4.97519e-06	0.00038737	1.59162	1.59162
25473	216173_PM_at	---	---	---	---	1.65525e-09	0.00166749	1.59171	1.59171
39492	230230_PM_at	5775	PTPN4	protein tyrosine phosphatase, non-receptor type 4 (megakaryocyte)	NM_002830	5.9964e-07	0.000124054	1.59271	1.59271
3527	1557238_PM_s_at	---	---	---	---	7.80533e-11	5.0092e-05	1.5933	1.5933
19326	209912_PM_s_at	9907	KIAA0415	KIAA0415	NM_014855	1.07526e-07	3.19712e-07	1.59369	1.59369
21090	211763_PM_s_at	7320	UBE2B	ubiquitin-conjugating enzyme E2B (RAD6 homolog)	NM_003337	2.50156e-07	2.99195e-08	1.59415	1.59415
54414	44783_PM_s_at	23462	HEY1	hairy/enhancer-of-split related with YRPW motif 1	NM_001040708 /// NM_012258	1.77382e-19	1.66856e-05	1.59452	1.59452
28386	219094_PM_at	25852	ARMC8	armadillo repeat containing 8	NM_014154 /// NM_015396 /// NM_213654	1.22854e-09	6.09454e-06	1.59474	1.59474
22224	212912_PM_at	6196	RPS6KA2	ribosomal protein S6 kinase, 90kDa, polypeptide 2	NM_001006932 /// NM_021135	1.49976e-13	3.40502e-06	1.59579	1.59579
28228	218936_PM_s_at	29080	CCDC59	coiled-coil domain containing 59	NM_014167 /// NR_033192	1.55532e-12	6.26156e-10	1.59637	1.59637
11760	202304_PM_at	22862	FNDC3A	fibronectin type III domain containing 3A	NM_001079673 /// NM_014923	1.43658e-14	1.12351e-09	1.59647	1.59647
13490	204035_PM_at	7857	SCG2	secretogranin II	NM_003469	1.6894e-08	0.000134112	1.59647	1.59647
36153	226890_PM_at	57539	WDR35	WD repeat domain 35	NM_001006657 /// NM_020779	3.96785e-06	1.10731e-07	1.59778	1.59778
35302	226038_PM_at	91694	LONRF1	LON peptidase N-terminal domain and ring finger 1	NM_152271	9.13661e-09	3.0964e-08	1.59826	1.59826
1824	1554770_PM_x_at	146540	ZNF785	zinc finger protein 785	NM_152458	2.51658e-05	9.75234e-05	1.59829	1.59829
48017	238760_PM_at	8565	YARS	tyrosyl-tRNA synthetase	NM_003680	6.28163e-06	1.50194e-06	1.59839	1.59839
23289	213982_PM_s_at	9910	RABGAP1L	RAB GTPase activating protein 1-like	NM_001035230 /// NM_014857	3.03162e-14	2.35497e-06	1.59844	1.59844
50248	240991_PM_at	---	---	---	---	0.00136305	0.00200721	1.59865	1.59865
1424	1554229_PM_at	153222	C5orf41	chromosome 5 open reading frame 41	NM_001168393 /// NM_001168394 /// NM_153607	6.29337e-06	3.49346e-05	1.5989	1.5989
43077	233819_PM_s_at	26046	LTN1	listerin E3 ubiquitin protein ligase 1	NM_015565	0.0201783	0.0102725	1.59895	1.59895
21600	212286_PM_at	23253	ANKRD12	ankyrin repeat domain 12	NM_001083625 /// NM_015208	1.12721e-07	7.19234e-08	1.59945	1.59945
45233	235976_PM_at	84189	SLITRK6	SLIT and NTRK-like family, member 6	NM_032229	1.22042e-17	5.45647e-05	1.59946	1.59946
53328	244070_PM_at	23345	SYNE1	spectrin repeat containing, nuclear envelope 1	NM_015293 /// NM_033071 /// NM_133650 /// NM_182961	1.91083e-07	8.29995e-05	1.59984	1.59984
12747	203292_PM_s_at	55823	VPS11	vacuolar protein sorting 11 homolog (S. cerevisiae)	NM_021729	1.67422e-10	1.72393e-09	1.59996	1.59996
34521	225256_PM_at	---	---	---	---	1.29941e-07	2.16476e-08	1.60064	1.60064
4914	1559631_PM_at	---	---	---	---	2.89876e-05	3.59202e-06	1.60162	1.60162
37397	228135_PM_at	148423	C1orf52	chromosome 1 open reading frame 52	NM_198077 /// NR_024113	1.83267e-12	1.94608e-10	1.60163	1.60163
45557	236300_PM_at	---	---	---	---	1.71529e-07	0.00024452	1.60339	1.60339
12960	203505_PM_at	19	ABCA1	ATP-binding cassette, sub-family A (ABC1), member 1	NM_005502	6.23391e-18	7.81979e-05	1.60377	1.60377
18900	209479_PM_at	25901	CCDC28A	coiled-coil domain containing 28A	NM_015439	1.36736e-08	4.3263e-09	1.60421	1.60421
12087	202631_PM_s_at	10513	APPBP2	amyloid beta precursor protein (cytoplasmic tail) binding protein 2	NM_006380	1.34054e-07	2.36249e-07	1.60441	1.60441
39921	230659_PM_at	9695	EDEM1	ER degradation enhancer, mannosidase alpha-like 1	NM_014674	1.50461e-05	3.21143e-05	1.60455	1.60455
38022	228760_PM_at	10929	SRSF8	serine/arginine-rich splicing factor 8	NM_032102	3.12662e-14	2.50505e-11	1.6046	1.6046
51833	242576_PM_x_at	10443	N4BP2L2	NEDD4 binding protein 2-like 2	NM_014887 /// NM_033111	0.041202	0.00672307	1.60474	1.60474
23542	214235_PM_at	1577	CYP3A5	cytochrome P450, family 3, subfamily A, polypeptide 5	NM_000777 /// NM_001190484 /// NR_033807 /// NR_033808 /// NR_033809 /// NR_033810 ///	8.85924e-14	1.58768e-10	1.60479	1.60479
35756	226492_PM_at	80031	SEMA6D	sema domain, transmembrane domain (TM), and cytoplasmic domain, (semaphorin) 6D	NM_020858 /// NM_024966 /// NM_153616 /// NM_153617 /// NM_153618 /// NM_153619	3.33841e-10	2.18793e-06	1.60486	1.60486
34342	225077_PM_at	1106	CHD2	chromodomain helicase DNA binding protein 2	NM_001042572 /// NM_001271	2.13676e-11	8.95989e-07	1.60496	1.60496
16801	207350_PM_s_at	8674	VAMP4	vesicle-associated membrane protein 4	NM_001185127 /// NM_003762 /// NR_033704	2.44336e-07	7.82718e-06	1.60499	1.60499
32804	223519_PM_at	51776	ZAK	sterile alpha motif and leucine zipper containing kinase AZK	NM_016653 /// NM_133646	7.40265e-06	5.21824e-05	1.60568	1.60568
19517	210105_PM_s_at	2534	FYN	FYN oncogene related to SRC, FGR, YES	NM_002037 /// NM_153047 /// NM_153048	1.76107e-14	5.72789e-05	1.60579	1.60579
40180	230918_PM_at	---	---	---	---	4.30136e-08	9.79533e-07	1.60609	1.60609
16012	206558_PM_at	6493	SIM2	single-minded homolog 2 (Drosophila)	NM_005069 /// NM_009586	2.17411e-12	6.08015e-07	1.60625	1.60625
45412	236155_PM_at	79670	ZCCHC6	Zinc finger, CCHC domain containing 6	NM_001185059 /// NM_001185074 /// NM_024617	9.02927e-10	1.5421e-08	1.60693	1.60693
15642	206188_PM_at	9831	ZNF623	zinc finger protein 623	NM_001082480 /// NM_014789	1.7071e-08	1.44007e-05	1.60697	1.60697
54271	37028_PM_at	23645	PPP1R15A	protein phosphatase 1, regulatory (inhibitor) subunit 15A	NM_014330	4.92226e-09	4.05202e-07	1.60727	1.60727
19524	210112_PM_at	3257	HPS1	Hermansky-Pudlak syndrome 1	NM_000195 /// NM_182639	9.615e-10	5.64299e-05	1.60777	1.60777
32376	223089_PM_at	55591	VEZT	vezatin, adherens junctions transmembrane protein	NM_017599	5.93596e-11	5.1356e-06	1.60783	1.60783
1064	1553703_PM_at	163049	ZNF791	zinc finger protein 791	NM_153358	1.13742e-06	9.8928e-07	1.60783	1.60783
24588	215286_PM_s_at	57157	PHTF2	putative homeodomain transcription factor 2	NM_001127357 /// NM_001127358 /// NM_001127359 /// NM_001127360 /// NM_020432	2.99858e-08	6.82328e-07	1.60834	1.60834
37192	227930_PM_at	192670	EIF2C4	Eukaryotic translation initiation factor 2C, 4	NM_017629	2.45324e-07	2.57074e-06	1.60862	1.60862
34199	224933_PM_s_at	221037	JMJD1C	jumonji domain containing 1C	NM_004241 /// NM_032776	1.46259e-06	5.20429e-06	1.60938	1.60938
44595	235338_PM_s_at	83852	SETDB2	SET domain, bifurcated 2	NM_001160308 /// NM_031915	5.78017e-06	1.33736e-06	1.61042	1.61042
49026	239769_PM_at	1009	CDH11	Cadherin 11, type 2, OB-cadherin (osteoblast)	NM_001797	4.36e-08	8.80066e-07	1.61047	1.61047
37202	227940_PM_at	339803	LOC339803	hypothetical LOC339803	NR_036496	6.44697e-07	0.00230058	1.61068	1.61068
515	1552970_PM_s_at	9204	ZMYM6	zinc finger, MYM-type 6	NM_007167	3.92985e-05	3.5635e-05	1.61088	1.61088
36553	227290_PM_at	---	---	---	---	2.36566e-12	2.70235e-07	1.61124	1.61124
41903	232641_PM_at	169270	ZNF596	zinc finger protein 596	NM_001042415 /// NM_001042416 /// NM_173539	0.000133287	0.000492695	1.6124	1.6124
50786	241529_PM_at	---	---	---	---	0.000327	0.000116257	1.61243	1.61243
34838	225573_PM_at	27031 /// 84129	ACAD11 /// NPHP3	acyl-CoA dehydrogenase family, member 11 /// nephronophthisis 3 (adolescent)	NM_032169 /// NM_153240	1.14695e-07	4.19421e-07	1.61254	1.61254
37302	228040_PM_at	389741	MGC21881	hypothetical locus MGC21881	NR_015363	4.17481e-09	2.19002e-09	1.61351	1.61351
32046	222759_PM_at	51111	SUV420H1	suppressor of variegation 4-20 homolog 1 (Drosophila)	NM_016028 /// NM_017635	7.50806e-15	4.66498e-06	1.61425	1.61425
54680	AFFX-ThrX-M_at	---	---	---	---	0.0030146	0.00222285	1.61567	1.61567
47795	238538_PM_at	29123	ANKRD11	ankyrin repeat domain 11	NM_013275	1.13143e-10	1.36e-09	1.61617	1.61617
33916	224649_PM_x_at	219771	CCNY	cyclin Y	NM_145012 /// NM_181698	2.47742e-13	3.0843e-08	1.61634	1.61634
11255	201799_PM_s_at	5007	OSBP	oxysterol binding protein	NM_002556	5.84073e-11	7.34011e-09	1.61639	1.61639
37447	228185_PM_at	219749	ZNF25	zinc finger protein 25	NM_145011	2.16725e-12	0.000331262	1.61672	1.61672
39665	230403_PM_at	5991	RFX3	regulatory factor X, 3 (influences HLA class II expression)	NM_002919 /// NM_134428	1.21149e-09	8.24515e-08	1.61672	1.61672
31053	221765_PM_at	7357	UGCG	UDP-glucose ceramide glucosyltransferase	NM_003358	3.59003e-13	2.0448e-08	1.61821	1.61821
347	1552734_PM_at	253260	RICTOR	RPTOR independent companion of MTOR, complex 2	NM_152756	2.22337e-05	2.32214e-05	1.61862	1.61862
49194	239937_PM_at	7756	ZNF207	Zinc finger protein 207	NM_001032293 /// NM_001098507 /// NM_003457	0.00118463	0.00787471	1.61916	1.61916
31044	221756_PM_at	113791	PIK3IP1	phosphoinositide-3-kinase interacting protein 1	NM_001135911 /// NM_052880	9.50036e-17	4.81593e-08	1.61937	1.61937
35606	226342_PM_at	6711	SPTBN1	spectrin, beta, non-erythrocytic 1	NM_003128 /// NM_178313	3.18196e-12	1.04648e-05	1.61948	1.61948
18778	209357_PM_at	10370	CITED2	Cbp/p300-interacting transactivator, with Glu/Asp-rich carboxy-terminal domain, 2	NM_001168388 /// NM_001168389 /// NM_006079	7.83405e-18	1.59783e-09	1.6197	1.6197
36753	227490_PM_at	115825	WDFY2	WD repeat and FYVE domain containing 2	NM_052950	1.21439e-08	5.13448e-09	1.62003	1.62003
34095	224829_PM_at	80315	CPEB4	cytoplasmic polyadenylation element binding protein 4	NM_030627	5.53654e-11	3.41256e-07	1.62012	1.62012
37862	228600_PM_x_at	340277	C7orf46	chromosome 7 open reading frame 46	NM_001127364 /// NM_001127365 /// NM_199136	2.73077e-11	1.96952e-06	1.62027	1.62027
44270	235013_PM_at	1317	SLC31A1	solute carrier family 31 (copper transporters), member 1	NM_001859	9.68016e-09	6.33347e-05	1.62144	1.62144
14674	205219_PM_s_at	2585	GALK2	galactokinase 2	NM_001001556 /// NM_002044	2.07569e-10	3.80565e-08	1.62194	1.62194
38312	229050_PM_s_at	84973	SNHG7	small nucleolar RNA host gene 7 (non-protein coding)	NR_003672 /// NR_024542 /// NR_024543	5.95492e-15	1.00719e-09	1.62196	1.62196
7629	1564424_PM_at	---	---	---	---	0.00945359	0.0104665	1.6225	1.6225
31434	222146_PM_s_at	6925	TCF4	transcription factor 4	NM_001083962 /// NM_003199	6.17357e-18	7.17263e-06	1.62315	1.62315
23290	213983_PM_s_at	23244	PDS5A	PDS5, regulator of cohesion maintenance, homolog A (S. cerevisiae)	NM_001100399 /// NM_001100400	1.6198e-08	2.56982e-07	1.62327	1.62327
53221	243964_PM_at	---	---	---	---	1.24825e-05	7.78213e-05	1.62389	1.62389
32595	223310_PM_x_at	50640	PNPLA8	patatin-like phospholipase domain containing 8	NM_015723	6.98216e-09	2.55095e-09	1.62514	1.62514
22300	212989_PM_at	259230	SGMS1	sphingomyelin synthase 1	NM_147156	4.66636e-09	0.000139724	1.62548	1.62548
36848	227586_PM_at	124491	TMEM170A	transmembrane protein 170A	NM_145254	3.9014e-09	6.12837e-08	1.62621	1.62621
17385	207941_PM_s_at	9584	RBM39	RNA binding motif protein 39	NM_004902 /// NM_184234	4.40995e-15	2.55763e-12	1.62626	1.62626
[truncated: 761 more rows]
