# Supplementary material for: Novel biomarkers of resistance of pancreatic cancer cells to oncolytic vesicular stomatitis virus
Source: Oncotarget. 2016 Aug 11;7(38):61601–18. doi: 10.18632/oncotarget.11202 (PMC5308675; doi:10.18632/oncotarget.11202)
Supplement: Supplementary file 6 [file oncotarget-07-61601-s006.xlsx]

## Sheet: ALL CELL MUTATIONS
Supplementary Table S5. Total detected genomic mutations in 50 cancer-related genes identified using AmpliSeq Cancer Hotspot Panel.
This assay was conducted on genomic DNA extracted from highly permissive (MIA Paca-2 and Capan-1), permissive (Capan-2, Suit2, Panc-1, T3M4, AsPC-1), moderately permissive (CFPAC and HPAC), highly resistant (HPAF-II and Hs766T), and non-malignant (HPDE and HPNE) cells lines.
Data reported includes chromosome location, mutation position in the gene, gene symbol, effect on gene regulatory site, translation impact with protein variant, as well as the predicted impact of the mutation on protein function.
Cell Line / Permissiveness	Chromosome	Position	Gene Region	Gene Symbol	Protein Variant	Translation Impact	SIFT Function Prediction	PolyPhen-2 Function Prediction	Regulatory Site	Regulator	Variant Findings	dbSNP ID
HIGHLY PERMISSIVE CELL LINES
MIA PACA 2
	4	1807894	Exonic	FGFR3	c.*1617G>A; c.*1959G>A; c.*1953G>A	p.T539T; p.T653T; p.T651T	synonymous
	4	55141055	Exonic	PDGFRA	c.1701A>G	p.P567P	synonymous					Benign
	4	55980239	Intronic	KDR	c.798+54G>A
	5	112175676	Exonic	APC	c.4331A>G; c.4385A>G	p.K1444R; p.K1462R	missense	Tolerated	Benign
	5	112175677	Exonic	APC	c.4332G>A; c.4386G>A	p.K1462K; p.K1444K	synonymous
	5	112175770	Exonic	APC	c.4479G>A; c.4425G>A	p.T1475T; p.T1493T	synonymous					Benign
	5	149433596	3'UTR	CSF1R	c.*36A>C
	5	149433597	3'UTR	CSF1R	c.*35C>T
	7	55249063	Exonic; ncRNA	EGFR; EGFR-AS1	c.2361G>A	p.Q787Q	synonymous					Benign
	7	116339672	Exonic	MET	c.534C>T	p.S178S	synonymous					Benign
	9	139390822	Exonic	NOTCH1	c.7369C>G	p.L2457V	missense	Tolerated	Benign			Likely Pathogenic
	10	43613843	Exonic	RET	c.*2307T>G	p.L769L	synonymous					Benign
	10	43615633	Exonic	RET	c.2712C>G	p.S904S	synonymous					Benign
	11	534242	Exonic	HRAS	c.81T>C	p.H27H	synonymous					Benign
	12	25398285	Exonic	KRAS	c.34G>T	p.G12C	missense	Damaging	Probably Damaging			Pathogenic
	13	28610183	Intronic	FLT3	c.1310-3T>C
	17	7577539	Exonic	TP53	c.742C>T; c.625C>T; c.346C>T	p.R209W; p.R116W; p.R248W	missense	Damaging	Probably Damaging			Pathogenic
CAPAN1
	4	1807894	Exonic	FGFR3	c.*1617G>A; c.*1959G>A; c.*1953G>A	p.T539T; p.T653T; p.T651T	synonymous
	4	55141055	Exonic	PDGFRA	c.1701A>G	p.P567P	synonymous					Benign
	4	55980239	Intronic	KDR	c.798+54G>A
	5	112175770	Exonic	APC	c.4479G>A; c.4425G>A	p.T1475T; p.T1493T	synonymous					Benign
	5	149433596	3'UTR	CSF1R	c.*36A>C
	5	149433597	3'UTR	CSF1R	c.*35C>T
	7	55249063	Exonic; ncRNA	EGFR; EGFR-AS1	c.2361G>A	p.Q787Q	synonymous					Benign
	7	116339672	Exonic	MET	c.534C>T	p.S178S	synonymous					Benign
	9	139390822	Exonic	NOTCH1	c.7369C>G	p.L2457V	missense	Tolerated	Benign			Likely Pathogenic
	10	43613843	Exonic	RET	c.*2307T>G	p.L769L	synonymous					Benign
	10	43615633	Exonic	RET	c.2712C>G	p.S904S	synonymous					Benign
	11	534242	Exonic	HRAS	c.81T>C	p.H27H	synonymous					Benign
	12	25398285	Exonic	KRAS	c.34G>T	p.G12C	missense	Damaging	Probably Damaging			Pathogenic
	13	28610183	Intronic	FLT3	c.1310-3T>C
	17	7577539	Exonic	TP53	c.742C>T; c.625C>T; c.346C>T	p.R209W; p.R116W; p.R248W	missense	Damaging	Probably Damaging			Pathogenic
Cell Line / Permissiveness	Chromosome	Position	Gene Region	Gene Symbol	Protein Variant	Translation Impact	SIFT Function Prediction	PolyPhen-2 Function Prediction	Regulatory Site	Regulator	Variant Findings	dbSNP ID
PERMISSIVE CELL LINES
CAPAN2
	2	29443666	Exonic	ALK	c.3551G>A	p.G1184E	missense	Damaging	Probably Damaging			Likely Pathogenic
	2	212812097	Intronic	ERBB4	c.421+58A>G
	4	1807894	Exonic	FGFR3	c.*1617G>A; c.*1959G>A; c.*1953G>A	p.T539T; p.T653T; p.T651T	synonymous
	4	55141055	Exonic	PDGFRA	c.1701A>G	p.P567P	synonymous					Benign
	4	55593464	Exonic	KIT	c.1609A>C; c.1621A>C	p.M541L; p.M537L	missense	Tolerated	Benign			Benign
	4	55593481	Exonic	KIT	c.1638A>G; c.1626A>G	p.K542K; p.K546K	synonymous					Benign
	4	55972974	Exonic	KDR	c.1416A>T	p.Q472H	missense	Tolerated	Benign			Benign
	4	55980239	Intronic	KDR	c.798+54G>A
	5	112175677	Exonic	APC	c.4332G>A; c.4386G>A	p.K1462K; p.K1444K	synonymous
	5	112175770	Exonic	APC	c.4479G>A; c.4425G>A	p.T1475T; p.T1493T	synonymous					Benign
	7	55249063	Exonic; ncRNA	EGFR; EGFR-AS1	c.2361G>A	p.Q787Q	synonymous					Benign
	7	140453136	Exonic	BRAF	c.1799T>A	p.V600E	missense	Damaging	Probably Damaging			Pathogenic
	9	133747498	Intronic	ABL1	c.823-18_823-17insT; c.880-18_880-17insT
	9	133750318	Exonic	ABL1	c.1206C>T; c.1149C>T	p.G383G; p.G402G	synonymous
	9	139390816	Exonic	NOTCH1	c.7375C>A	p.Q2459K	missense	Tolerated	Benign
	10	43613843	Exonic	RET	c.*2307T>G	p.L769L	synonymous					Benign
	11	534242	Exonic	HRAS	c.81T>C	p.H27H	synonymous					Benign
	13	28610183	Intronic	FLT3	c.1310-3T>C
	17	7577120	Exonic	TP53	c.701G>A; c.818G>A; c.422G>A	p.R141H; p.R234H; p.R273H	missense	Damaging	Benign			Pathogenic
	17	37881388	Exonic	ERBB2	c.2580A>G; c.2490A>G	p.K830K; p.K860K	synonymous
	18	48586262	Exonic	SMAD4	c.931C>T	p.Q311*	stop gain					Pathogenic
SUIT2
	2	29432625	Intronic	ALK	c.3836+27G>T
	2	212812097	Intronic	ERBB4	c.421+58A>G
	4	1807894	Exonic	FGFR3	c.*1617G>A; c.*1959G>A; c.*1953G>A	p.T539T; p.T653T; p.T651T	synonymous
	4	55141055	Exonic	PDGFRA	c.1701A>G	p.P567P	synonymous					Benign
	4	55972974	Exonic	KDR	c.1416A>T	p.Q472H	missense	Tolerated	Benign			Benign
	4	55980239	Intronic	KDR	c.798+54G>A
	5	112175770	Exonic	APC	c.4479G>A; c.4425G>A	p.T1475T; p.T1493T	synonymous					Benign
	5	149433596	3'UTR	CSF1R	c.*36A>C
	5	149433597	3'UTR	CSF1R	c.*35C>T
	7	55249159	Exonic; ncRNA	EGFR; EGFR-AS1	c.2457G>A	p.V819V	synonymous					Benign
	7	116423427	Exonic	MET	c.3756C>T; c.3702C>T	p.Y1234Y; p.Y1252Y	synonymous
	7	128851503	Exonic	SMO	c.1828delC	p.S611fs	frameshift					Likely Pathogenic
	9	21971153	Exonic; 3'UTR	CDKN2A	c.205G>T; c.*128G>T; c.248G>T	p.G83V; p.E69*	stop gain; missense	Tolerated				Pathogenic
	10	43613843	Exonic	RET	c.*2307T>G	p.L769L	synonymous					Benign
	10	43615633	Exonic	RET	c.2712C>G	p.S904S	synonymous					Benign
	11	534242	Exonic	HRAS	c.81T>C	p.H27H	synonymous					Benign
	12	25398284	Exonic	KRAS	c.35G>A	p.G12D	missense	Damaging	Benign			Pathogenic
	13	28610183	Intronic	FLT3	c.1310-3T>C
	17	7577120	Exonic	TP53	c.701G>A; c.818G>A; c.422G>A	p.R141H; p.R234H; p.R273H	missense	Damaging	Benign			Pathogenic
	17	7579472	Promoter; Exonic	TP53	c.215C>G; c.98C>G; c.-939C>G	p.P72R; p.P33R	missense	Tolerated	Benign	Promoter Loss	PLAG1; TFAP2A; MZF1_1-4; USF1; Mycn	Benign
	19	1220321	Intronic	STK11	c.465-51T>C							Benign
	22	24176287	Intronic	SMARCB1	c.1119-41G>A; c.1092-41G>A
PANC1
	2	209113192	Exonic	IDH1	c.315C>T	p.G105G	synonymous					Benign
	4	1807894	Exonic	FGFR3	c.*1617G>A; c.*1959G>A; c.*1953G>A	p.T539T; p.T653T; p.T651T	synonymous
	4	55141055	Exonic	PDGFRA	c.1701A>G	p.P567P	synonymous					Benign
	4	55144611	Exonic	PDGFRA	c.2085C>T	p.S695S	synonymous
	4	55946171	Exonic	KDR	c.4008C>T	p.T1336T	synonymous					Benign
	5	112175676	Exonic	APC	c.4331A>G; c.4385A>G	p.K1444R; p.K1462R	missense	Tolerated	Benign
	5	112175677	Exonic	APC	c.4332G>A; c.4386G>A	p.K1462K; p.K1444K	synonymous
	5	112175770	Exonic	APC	c.4479G>A; c.4425G>A	p.T1475T; p.T1493T	synonymous					Benign
	5	149433596	3'UTR	CSF1R	c.*36A>C
	5	149433597	3'UTR	CSF1R	c.*35C>T
	7	55249063	Exonic; ncRNA	EGFR; EGFR-AS1	c.2361G>A	p.Q787Q	synonymous					Benign
	9	133750318	Exonic	ABL1	c.1206C>T; c.1149C>T	p.G383G; p.G402G	synonymous
	9	139390816	Exonic	NOTCH1	c.7375C>A	p.Q2459K	missense	Tolerated	Benign
	10	43613843	Exonic	RET	c.*2307G>T	p.L769L	synonymous					Benign
	10	43615572	Exonic	RET	c.2651A>T	p.E884V	missense	Tolerated	Probably Damaging
	11	534242	Exonic	HRAS	c.81T>C	p.H27H	synonymous					Benign
	12	25398284	Exonic	KRAS	c.35G>A	p.G12D	missense	Damaging	Benign			Pathogenic
	13	28610183	Intronic	FLT3	c.1310-3T>C
	13	49033902	Exonic	RB1	c.2039T>C	p.I680T	missense	Damaging	Possibly Damaging			Likely Pathogenic
	17	7577120	Exonic	TP53	c.701G>A; c.818G>A; c.422G>A	p.R141H; p.R234H; p.R273H	missense	Damaging	Benign			Pathogenic
	17	7579472	Promoter; Exonic	TP53	c.215C>G; c.98C>G; c.-939C>G	p.P72R; p.P33R	missense	Tolerated	Benign	Promoter Loss	PLAG1; TFAP2A; MZF1_1-4; USF1; Mycn	Benign
T3M4
	2	212812097	Intronic	ERBB4	c.421+58A>G
	4	1807894	Exonic	FGFR3	c.*1617G>A; c.*1959G>A; c.*1953G>A	p.T539T; p.T653T; p.T651T	synonymous
	4	55141055	Exonic	PDGFRA	c.1701A>G	p.P567P	synonymous					Benign
	4	55152040	Exonic	PDGFRA	c.2472C>T	p.V824V	synonymous					Benign
	4	55593464	Exonic	KIT	c.1609A>C; c.1621A>C	p.M541L; p.M537L	missense	Tolerated	Benign			Benign
	4	55972974	Exonic	KDR	c.1416A>T	p.Q472H	missense	Tolerated	Benign			Benign
	5	112175676	Exonic	APC	c.4331A>G; c.4385A>G	p.K1444R; p.K1462R	missense	Tolerated	Benign
	5	112175677	Exonic	APC	c.4332G>A; c.4386G>A	p.K1462K; p.K1444K	synonymous
	5	149433596	3'UTR	CSF1R	c.*36A>C
	5	149433597	3'UTR	CSF1R	c.*35C>T
	7	128851503	Exonic	SMO	c.1828delC	p.S611fs	frameshift					Likely Pathogenic
	9	139390816	Exonic	NOTCH1	c.7375C>A	p.Q2459K	missense	Tolerated	Benign
	10	43613843	Exonic	RET	c.*2307G>T	p.L769L	synonymous					Benign
	11	534242	Exonic	HRAS	c.81T>C	p.H27H	synonymous					Benign
	11	108225628	Intronic	ATM	c.8850+27A>T
	12	25380275	Exonic	KRAS	c.183A>C	p.Q61H	missense	Damaging	Benign			Pathogenic
	13	28610183	Intronic	FLT3	c.1310-3T>C
	17	7578190	Exonic	TP53	c.659A>G; c.542A>G; c.263A>G	p.Y88C; p.Y220C; p.Y181C	missense	Damaging	Probably Damaging			Pathogenic
	17	7579472	Promoter; Exonic	TP53	c.215C>G; c.98C>G; c.-939C>G	p.P72R; p.P33R	missense	Tolerated	Benign	Promoter Loss	PLAG1; TFAP2A; MZF1_1-4; USF1; Mycn	Benign
ASPC-1
	2	212812097	Intronic	ERBB4								839541
	4	1807894	Exonic	FGFR3	p.T539T; p.T653T; p.T651T	synonymous						7688609
	4	55141055	Exonic	PDGFRA	p.P567P	synonymous					2	1873778
	4	55152040	Exonic	PDGFRA	p.V824V	synonymous					9	2228230
	4	55593464	Exonic	KIT	p.M541L; p.M537L	missense	Tolerated	Benign			17	3822214
	4	153249385	Exonic	FBXW7	p.R385C; p.R465C; p.R347C	missense	Damaging	Probably Damaging			59
	5	112175676	Exonic	APC	p.K1444R; p.K1462R	missense	Tolerated	Benign
	5	112175677	Exonic	APC	p.K1462K; p.K1444K	synonymous
	5	112175770	Exonic	APC	p.T1475T; p.T1493T	synonymous					4	41115
	5	149433596	3'UTR	CSF1R								2066934
	5	149433597	3'UTR	CSF1R								2066933
	7	128845960	Intronic	SMO
	9	21971124	Exonic; 3'UTR	CDKN2A	p.L78fs; p.H93fs	frameshift					14
	10	43613843	Exonic	RET	p.L769L	synonymous					14	1800861
	11	534242	Exonic	HRAS	p.H27H	synonymous					13	12628
	12	25398284	Exonic	KRAS	p.G12D	missense	Damaging	Benign			1297	121913529
	13	28602292	Intronic	FLT3								75580865
	13	28610183	Intronic	FLT3								2491231
	18	48575105	Exonic	SMAD4	p.R100T	missense	Damaging	Probably Damaging			24
	22	24176287	Intronic	SMARCB1								5030613
Cell Line / Permissiveness	Chromosome	Position	Gene Region	Gene Symbol	Protein Variant	Translation Impact	SIFT Function Prediction	PolyPhen-2 Function Prediction	Regulatory Site	Regulator	Variant Findings	dbSNP ID
MODERATELY PERMISSIVE CELL LINES
CFPAC
	3	178917005	Intronic	PIK3CA	c.352+40A>G
	3	178927410	Exonic	PIK3CA	c.1173A>G	p.I391M	missense	Tolerated	Benign			Benign
	4	1807894	Exonic	FGFR3	c.*1617G>A; c.*1959G>A; c.*1953G>A	p.T539T; p.T653T; p.T651T	synonymous
	4	55141055	Exonic	PDGFRA	c.1701A>G	p.P567P	synonymous					Benign
	4	55152040	Exonic	PDGFRA	c.2472C>T	p.V824V	synonymous					Benign
	5	112175676	Exonic	APC	c.4331A>G; c.4385A>G	p.K1444R; p.K1462R	missense	Tolerated	Benign
	5	112175677	Exonic	APC	c.4332G>A; c.4386G>A	p.K1462K; p.K1444K	synonymous
	5	149433596	3'UTR	CSF1R	c.*36A>C
	5	149433597	3'UTR	CSF1R	c.*35C>T
	7	55249063	Exonic; ncRNA	EGFR; EGFR-AS1	c.2361G>A	p.Q787Q	synonymous					Benign
	9	139390816	Exonic	NOTCH1	c.7375C>A	p.Q2459K	missense	Tolerated	Benign
	10	43613843	Exonic	RET	c.*2307G>T	p.L769L	synonymous					Benign
	11	108225628	Intronic	ATM	c.8850+27A>T
	12	25378560	Exonic	KRAS	c.438A>C	p.A146A	synonymous
	12	25398284	Exonic	KRAS	c.35G>T	p.G12V	missense	Damaging	Probably Damaging			Pathogenic
	13	28610183	Intronic	FLT3	c.1310-3T>C
	17	7577557	Exonic	TP53	c.724T>C; c.328T>C; c.607T>C	p.C203R; p.C110R; p.C242R	missense	Damaging	Probably Damaging			Pathogenic
	17	7579472	Promoter; Exonic	TP53	c.215C>G; c.98C>G; c.-939C>G	p.P72R; p.P33R	missense	Tolerated	Benign	Promoter Loss	PLAG1; TFAP2A; MZF1_1-4; USF1; Mycn	Benign
HPAC
	2	212578414	Intronic	ERBB4	c.884-41A>G
	4	1807894	Exonic	FGFR3	c.*1617G>A; c.*1959G>A; c.*1953G>A	p.T539T; p.T653T; p.T651T	synonymous
	4	55141055	Exonic	PDGFRA	c.1701A>G	p.P567P	synonymous					Benign
	4	55972974	Exonic	KDR	c.1416A>T	p.Q472H	missense	Tolerated	Benign			Benign
	5	112175676	Exonic	APC	c.4331A>G; c.4385A>G	p.K1444R; p.K1462R	missense	Tolerated	Benign
	5	112175677	Exonic	APC	c.4332G>A; c.4386G>A	p.K1462K; p.K1444K	synonymous
	5	112175770	Exonic	APC	c.4479G>A; c.4425G>A	p.T1475T; p.T1493T	synonymous					Benign
	7	55249063	Exonic; ncRNA	EGFR; EGFR-AS1	c.2361G>A	p.Q787Q	synonymous					Benign
	7	116339672	Exonic	MET	c.534C>T	p.S178S	synonymous					Benign
	7	128851503	Exonic	SMO	c.1828delC	p.S611fs	frameshift					Likely Pathogenic
	9	21971000	Exonic; 3'UTR	CDKN2A	c.358G>T; c.*2G>T; c.*281G>T	p.E120*	stop gain					Pathogenic
	9	133750318	Exonic	ABL1	c.1206C>T; c.1149C>T	p.G383G; p.G402G	synonymous
	10	43613843	Exonic	RET	c.*2307G>T	p.L769L	synonymous					Benign
	12	25398284	Exonic	KRAS	c.35G>A	p.G12D	missense	Damaging	Benign			Pathogenic
	13	28610183	Intronic	FLT3	c.1310-3T>C
	17	7578371	Exonic	TP53	c.559G>C; c.442G>C; c.163G>C	p.G187R; p.G148R; p.G55R	missense	Tolerated	Possibly Damaging			Likely Pathogenic
	17	7579472	Promoter; Exonic	TP53	c.215C>G; c.98C>G; c.-939C>G	p.P72R; p.P33R	missense	Tolerated	Benign	Promoter Loss	PLAG1; TFAP2A; MZF1_1-4; USF1; Mycn	Benign
	22	24176287	Intronic	SMARCB1	c.1119-41G>A; c.1092-41G>A
Cell Line / Permissiveness	Chromosome	Position	Gene Region	Gene Symbol	Protein Variant	Translation Impact	SIFT Function Prediction	PolyPhen-2 Function Prediction	Regulatory Site	Regulator	Variant Findings	dbSNP ID
HIGHLY RESISTANT CELL LINES
HPAFII
	2	212812097	Intronic	ERBB4	c.421+58A>G
	3	178917005	Intronic	PIK3CA	c.352+40A>G
	4	1807894	Exonic	FGFR3	c.*1617G>A; c.*1959G>A; c.*1953G>A	p.T539T; p.T653T; p.T651T	synonymous
	4	55141055	Exonic	PDGFRA	c.1701A>G	p.P567P	synonymous					Benign
	4	55972974	Exonic	KDR	c.1416A>T	p.Q472H	missense	Tolerated	Benign			Benign
	4	55980239	Intronic	KDR	c.798+54G>A
	5	112175221	Exonic	APC	c.3876G>A; c.3930G>A	p.K1292K; p.K1310K	synonymous
	5	112175676	Exonic	APC	c.4331A>G; c.4385A>G	p.K1444R; p.K1462R	missense	Tolerated	Benign
	5	112175677	Exonic	APC	c.4332G>A; c.4386G>A	p.K1462K; p.K1444K	synonymous
	5	112175770	Exonic	APC	c.4479G>A; c.4425G>A	p.T1475T; p.T1493T	synonymous					Benign
	7	55249063	Exonic; ncRNA	EGFR; EGFR-AS1	c.2361G>A	p.Q787Q	synonymous					Benign
	9	139390816	Exonic	NOTCH1	c.7375C>A	p.Q2459K	missense	Tolerated	Benign
	10	43613843	Exonic	RET	c.*2307G>T	p.L769L	synonymous					Benign
	10	43615633	Exonic	RET	c.2712C>G	p.S904S	synonymous					Benign
	12	25398284	Exonic	KRAS	c.35G>A	p.G12D	missense	Damaging	Benign			Pathogenic
	13	28610183	Intronic	FLT3	c.1310-3T>C
	17	7578479	Exonic	TP53	c.451C>T; c.334C>T; c.55C>T	p.P151S; p.P112S; p.P19S	missense	Damaging	Possibly Damaging			Pathogenic
	17	7579472	Promoter; Exonic	TP53	c.215C>G; c.98C>G; c.-939C>G	p.P72R; p.P33R	missense	Tolerated	Benign	Promoter Loss	PLAG1; TFAP2A; MZF1_1-4; USF1; Mycn	Benign
	20	57484670	Intronic	GNAS	c.718+36G>A; c.676+36G>A; c.2647+36G>A; c.673+36G>A; c.*624+36G>A; c.721+36G>A; c.*579+36G>A
	22	24176287	Intronic	SMARCB1	c.1119-41G>A; c.1092-41G>A
HS766T
	4	55141055	Exonic	PDGFRA	c.1701A>G	p.P567P	synonymous					Benign
	4	55593481	Exonic	KIT	c.1638A>G; c.1626A>G	p.K542K; p.K546K	synonymous					Benign
	5	112175676	Exonic	APC	c.4331A>G; c.4385A>G	p.K1444R; p.K1462R	missense	Tolerated	Benign
	5	112175677	Exonic	APC	c.4332G>A; c.4386G>A	p.K1462K; p.K1444K	synonymous
	5	112175770	Exonic	APC	c.4479G>A; c.4425G>A	p.T1475T; p.T1493T	synonymous					Benign
	7	55249063	Exonic; ncRNA	EGFR; EGFR-AS1	c.2361G>A	p.Q787Q	synonymous					Benign
	7	116339673	Exonic	MET	c.535G>A	p.A179T	missense	Tolerated	Benign
	9	133750318	Exonic	ABL1	c.1206C>T; c.1149C>T	p.G383G; p.G402G	synonymous
	9	139390816	Exonic	NOTCH1	c.7375C>A	p.Q2459K	missense	Tolerated	Benign
	11	534242	Exonic	HRAS	c.81T>C	p.H27H	synonymous					Benign
	12	25380275	Exonic	KRAS	c.183A>C	p.Q61H	missense	Damaging	Benign			Pathogenic
	13	28610183	Intronic	FLT3	c.1310-3T>C
Cell Line / Permissiveness	Chromosome	Position	Gene Region	Gene Symbol	Protein Variant	Translation Impact	SIFT Function Prediction	PolyPhen-2 Function Prediction	Regulatory Site	Regulator	Variant Findings	dbSNP ID
NON-MALIGNANT CELL LINES
HPDE
	3	178917005	Intronic	PIK3CA	c.352+40A>G
	3	178952020	Exonic	PIK3CA	c.3075C>T	p.T1025T	synonymous					Benign
	4	1807894	Exonic	FGFR3	c.*1617G>A; c.*1959G>A; c.*1953G>A	p.T539T; p.T653T; p.T651T	synonymous
	4	55141055	Exonic	PDGFRA	c.1701A>G	p.P567P	synonymous					Benign
	4	55972974	Exonic	KDR	c.1416A>T	p.Q472H	missense	Tolerated	Benign			Benign
	5	112175677	Exonic	APC	c.4332G>A; c.4386G>A	p.K1462K; p.K1444K	synonymous
	5	112175770	Exonic	APC	c.4479G>A; c.4425G>A	p.T1475T; p.T1493T	synonymous					Benign
	5	149433596	3'UTR	CSF1R	c.*36A>C
	5	149433597	3'UTR	CSF1R	c.*35C>T
	7	55249063	Exonic; ncRNA	EGFR; EGFR-AS1	c.2361G>A	p.Q787Q	synonymous					Benign
	7	116411990	Exonic	MET	c.3029C>T; c.2975C>T	p.T1010I; p.T992I	missense	Damaging	Probably Damaging			Pathogenic
	10	43613843	Exonic	RET	c.*2307T>G	p.L769L	synonymous					Benign
	13	28610183	Intronic	FLT3	c.1310-3T>C
	13	48953804	Intronic	RB1	c.1389+18_1389+19insA
	17	7579472	Promoter; Exonic	TP53	c.215C>G; c.98C>G; c.-939C>G	p.P72R; p.P33R	missense	Tolerated	Benign	Promoter Loss	PLAG1; TFAP2A; MZF1_1-4; USF1; Mycn	Benign
	18	48586344	Intronic	SMAD4	c.955+58C>T
HPNE
	2	212812097	Intronic	ERBB4	c.421+58A>G
	3	178917005	Intronic	PIK3CA	c.352+40A>G
	3	178927410	Exonic	PIK3CA	c.1173A>G	p.I391M	missense	Tolerated	Benign			Benign
	4	1807894	Exonic	FGFR3	c.*1617G>A; c.*1959G>A; c.*1953G>A	p.T539T; p.T653T; p.T651T	synonymous
	4	55141055	Exonic	PDGFRA	c.1701A>G	p.P567P	synonymous					Benign
	4	55152040	Exonic	PDGFRA	c.2472C>T	p.V824V	synonymous					Benign
	5	112175770	Exonic	APC	c.4479G>A; c.4425G>A	p.T1475T; p.T1493T	synonymous					Benign
	5	149433596	3'UTR	CSF1R	c.*36A>C
	5	149433597	3'UTR	CSF1R	c.*35C>T
	7	55249063	Exonic; ncRNA	EGFR; EGFR-AS1	c.2361G>A	p.Q787Q	synonymous					Benign
	7	128851503	Exonic	SMO	c.1828delC	p.S611fs	frameshift					Likely Pathogenic
	10	43613843	Exonic	RET	c.*2307G>T	p.L769L	synonymous					Benign
	10	43615633	Exonic	RET	c.2712C>G	p.S904S	synonymous					Benign
	11	534242	Exonic	HRAS	c.81T>C	p.H27H	synonymous					Benign
	11	108138003	Exonic	ATM	c.2572T>C	p.F858L	missense	Tolerated	Benign			Pathogenic
	13	28602292	Intronic	FLT3	c.2053+23A>G
	13	28610183	Intronic	FLT3	c.1310-3T>C
	13	48953804	Intronic	RB1	c.1389+18_1389+19insA
	17	7579472	Promoter; Exonic	TP53	c.215C>G; c.98C>G; c.-939C>G	p.P72R; p.P33R	missense	Tolerated	Benign	Promoter Loss	PLAG1; TFAP2A; MZF1_1-4; USF1; Mycn	Benign
